# Supplementary material for: Co-overexpression of the Constitutively Active Form of OsbZIP46 and ABA-Activated Protein Kinase SAPK6 Improves Drought and Temperature Stress Resistance in Rice
Source: Front Plant Sci. 2017 Jun 26;8:1102. doi: 10.3389/fpls.2017.01102 (PMC5483469; doi:10.3389/fpls.2017.01102)
Supplement: Supplementary file 2 [file Data_Sheet_2.XLSX]

## Sheet: Sheet1
Supplementary File 1. Drought up- and down-regulated genes in XL22
MSU Locus	XL22_N_mean	XL22_D_mean	log2FC	FDR	Regulated	Annotation
LOC_Os01g27050	0	2.65865	-	2.01671e-08	up	flavin-containing monooxygenase family protein, putative, expressed
LOC_Os01g33070	0	0.351553	-	7.49139e-05	up	pentatricopeptide repeat protein PPR868-14, putative, expressed
LOC_Os01g42780	0	3.73732	-	6.24615e-08	up	cysteine proteinase EP-B 2 precursor, putative, expressed
LOC_Os01g65130	0	2.05025	-	1.84234e-84	up	peptide transporter, putative, expressed
LOC_Os02g21300	0	5.74496	-	2.13509e-11	up	transposon protein, putative, unclassified, expressed
LOC_Os02g33380	0	5.96176	-	1.1453e-07	up	pectinesterase inhibitor domain containing protein, putative, expressed
LOC_Os02g34970	0	1.60627	-	5.83364e-11	up	no apical meristem protein, putative, expressed
LOC_Os02g35530	0	47.0851	-	1.59374e-36	up	OsFBK8 - F-box domain and kelch repeat containing protein, expressed
LOC_Os03g02050	0	8.88414	-	1.00583e-17	up	LTPL151 - Protease inhibitor/seed storage/LTP family protein precursor, expressed
LOC_Os03g08350	0	0.369526	-	2.42331e-05	up	ubiquitin carboxyl-terminal hydrolase, family 1, putative, expressed
LOC_Os03g08580	0	66.0518	-	4.91555e-91	up	expressed protein
LOC_Os03g15910	0	0.989137	-	2.42203e-10	up	membrane protein, putative, expressed
LOC_Os03g27980	0	2.46896	-	3.99504e-06	up	glucan endo-1,3-beta-glucosidase precursor, putative, expressed
LOC_Os03g40710	0	0.901095	-	2.39936e-16	up	ZOS3-13 - C2H2 zinc finger protein, expressed
LOC_Os03g45210	0	5.26799	-	6.34553e-19	up	2-aminoethanethiol dioxygenase, putative, expressed
LOC_Os04g02640	0	1.44968	-	1.05374e-08	up	3-ketoacyl-CoA synthase 6, putative, expressed
LOC_Os04g33920	0	35.9362	-	8.00111e-68	up	LTPL102 - Protease inhibitor/seed storage/LTP family protein precursor, expressed
LOC_Os04g36610	0	4.37627	-	1.72979e-10	up	endoglucanase, putative, expressed
LOC_Os04g39680	0	1.57899	-	3.03586e-05	up	anthranilate phosphoribosyltransferase, putative, expressed
LOC_Os04g48870	0	0.978379	-	0.000147873	up	nitrilase-associated protein, putative, expressed
LOC_Os05g06250	0	5.78893	-	1.49113e-21	up	expressed protein
LOC_Os05g28830	0	0.55733	-	0.000233655	up	PMR5, putative, expressed
LOC_Os05g44260	0	21.6642	-	1.36094e-05	up	DUF584 domain containing protein, putative, expressed
LOC_Os05g47730	0	8.04099	-	0.000144439	up	LTPL153 - Protease inhibitor/seed storage/LTP family protein precursor, expressed
LOC_Os06g16170	0	5.65939	-	1.73135e-13	up	expressed protein
LOC_Os06g34400	0	47.0209	-	2.23929e-52	up	zinc finger, C3HC4 type domain containing protein, expressed
LOC_Os07g08940	0	0.255167	-	1.77778e-07	up	expressed protein
LOC_Os07g12880	0	0.297901	-	0.000148069	up	transposon protein, putative, Pong sub-class, expressed
LOC_Os07g19000	0	4.60007	-	6.98014e-05	up	LTPL41 - Protease inhibitor/seed storage/LTP family protein precursor, expressed
LOC_Os07g34520	0	4.85846	-	1.0047e-07	up	isocitrate lyase, putative, expressed
LOC_Os07g44280	0	3.04186	-	4.99909e-06	up	dirigent, putative, expressed
LOC_Os07g44670	0	0.1303	-	7.82842e-06	up	retrotransposon protein, putative, unclassified, expressed
LOC_Os07g44850	0	0.907208	-	0.00817854	up	gibberellin receptor GID1L2, putative, expressed
LOC_Os08g35760	0	4.69605	-	6.49241e-12	up	Cupin domain containing protein, expressed
LOC_Os09g13650	0	0.702938	-	3.19543e-06	up	microtubule-associated protein, putative, expressed
LOC_Os09g17360	0	0.896035	-	4.77543e-14	up	expressed protein
LOC_Os09g36590	0	0.185901	-	4.75938e-05	up	retrotransposon protein, putative, LINE subclass, expressed
LOC_Os10g07010	0	3.59703	-	3.85434e-08	up	3-ketoacyl-CoA synthase, putative, expressed
LOC_Os10g22060	0	0.347612	-	2.42219e-05	up	expressed protein
LOC_Os10g25760	0	0.219475	-	5.36953e-07	up	transposon protein, putative, CACTA, En/Spm sub-class, expressed
LOC_Os10g38160	0	1.54599	-	0.00979309	up	glutathione S-transferase, putative, expressed
LOC_Os11g09418	0	0.564224	-	4.9985e-06	up	OsFBX399 - F-box domain containing protein, expressed
LOC_Os11g17300	0	0.184334	-	1.53906e-05	up	transposon protein, putative, unclassified, expressed
LOC_Os11g26570	0	1.56073	-	8.35734e-07	up	dehydrin, putative, expressed
LOC_Os11g31380	0	25.9813	-	1.36578e-28	up	no apical meristem protein, putative, expressed
LOC_Os11g43590	0	0.263894	-	1.53788e-05	up	kelch repeat protein, putative, expressed
LOC_Os12g02470	0	1.63782	-	0.000338688	up	WRKY65, expressed
LOC_Os12g31000	0	20.76	-	1.39593e-101	up	pumilio-family RNA binding repeat domain containing protein, expressed
LOC_Os03g55230	3.46177e-113	4.89528	375.878	1.2701e-72	up	cytochrome P450, putative, expressed
LOC_Os03g07330	2.27413e-28	0.729294	91.3732	1.95873e-06	up	pentatricopeptide, putative, expressed
LOC_Os01g68610	6.0313e-24	0.473467	76.0551	6.25166e-06	up	pentatricopeptide repeat protein PPR1106-17, putative, expressed
LOC_Os12g06070	1.25285e-18	0.172835	56.937	0.00114169	up	expressed protein
LOC_Os10g40920	1.87495e-12	0.326771	37.3426	0.000796286	up	pentatricopeptide, putative, expressed
LOC_Os07g32700	1.5372e-10	1.76975	33.4225	7.83642e-15	up	retrotransposon protein, putative, unclassified, expressed
LOC_Os05g49740	1.41689e-10	0.182358	30.2614	0.000324185	up	EMB2744, putative, expressed
LOC_Os09g24680	3.76057e-07	0.385609	19.9677	3.10059e-08	up	pentatricopeptide, putative, expressed
LOC_Os03g05250	6.25709e-06	1.25183	17.6101	2.39779e-16	up	expressed protein
LOC_Os01g40720	2.60622e-05	0.402904	13.9162	2.46762e-12	up	pentatricopeptide, putative, expressed
LOC_Os03g45230	0.000300208	3.3541	13.4477	1.77716e-07	up	expressed protein
LOC_Os11g34460	0.0331297	97.6088	11.8732	0	up	OsFBO10 - F-box and other domain containing protein, expressed
LOC_Os01g42190	0.0498685	165.887	11.7468	7.58854e-139	up	heat shock protein DnaJ, putative, expressed
LOC_Os04g57880	0.0560816	134.209	11.4132	8.30168e-222	up	heat shock protein DnaJ, putative, expressed
LOC_Os07g34570	3.01023	7423.87	11.0355	1.93791e-139	up	FAD dependent oxidoreductase domain containing protein, expressed
LOC_Os06g51440	0.0423193	37.1962	10.401	5.32198e-146	up	transposon protein, putative, CACTA, En/Spm sub-class, expressed
LOC_Os10g36190	0.000434632	0.530339	10.2529	5.25369e-07	up	PPR repeat domain containing protein, putative, expressed
LOC_Os02g45225	0.192631	198.886	10.2394	5.19555e-62	up	expressed protein
LOC_Os09g31380	0.013417	8.71619	10.1838	4.29678e-70	up	jmjC domain-containing protein 5, putative, expressed
LOC_Os01g65169	0.0327124	89.6432	10.1482	1.04877e-295	up	proton-dependent oligopeptide transport, putative, expressed
LOC_Os01g53220	0.0826095	88.4444	9.93174	5.22466e-76	up	HSF-type DNA-binding domain containing protein, expressed
LOC_Os08g18974	0.00774615	6.93557	9.43295	3.71886e-45	up	expressed protein
LOC_Os03g14180	0.0435099	25.4233	9.29131	4.97254e-08	up	hsp20/alpha crystallin family protein, putative, expressed
LOC_Os09g17344	0.00505933	1.92976	9.22678	3.95391e-40	up	expressed protein
LOC_Os08g34390	0.491295	269.963	8.9549	1.78826e-234	up	retrotransposon protein, putative, unclassified, expressed
LOC_Os12g15400	0.0337911	12.4053	8.8591	3.5582e-55	up	CXE carboxylesterase, putative, expressed
LOC_Os02g30910	0.0167942	6.82481	8.77845	3.7892e-31	up	nodulin MtN3 family protein, putative, expressed
LOC_Os06g04190	0.0169388	6.13621	8.66922	2.61562e-29	up	rad1, putative, expressed
LOC_Os07g38440	0.0827465	36.5884	8.66664	1.33503e-94	up	uncharacterized 50.6 kDa protein in the 5region of gyrA and gyrB, putative, expressed
LOC_Os03g50960	0.761547	307.548	8.62579	2.01777e-208	up	LTPL118 - Protease inhibitor/seed storage/LTP family protein precursor, expressed
LOC_Os10g25060	0.0578811	15.9105	8.4595	1.5985e-103	up	expressed protein
LOC_Os05g04160	0.00431737	1.48302	8.42417	9.5181e-20	up	pentatricopeptide containing protein, putative, expressed
LOC_Os01g55240	0.013084	3.80318	8.37763	9.38781e-25	up	gibberellin 2-beta-dioxygenase, putative, expressed
LOC_Os11g10590	1.31216	319.608	8.37565	3.50807e-36	up	expressed protein
LOC_Os01g74020	0.251561	77.9872	8.1556	1.02762e-142	up	MYB family transcription factor, putative, expressed
LOC_Os06g28050	0.431497	94.3905	8.12795	9.70761e-264	up	expressed protein
LOC_Os08g39810	0.142659	34.878	8.06129	2.7465e-98	up	retrotransposon protein, putative, unclassified, expressed
LOC_Os08g43120	0.0210708	4.212	7.99659	2.53833e-116	up	Plant PDR ABC transporter associated domain containing protein, expressed
LOC_Os01g65140	0.062854	17.6944	7.99442	5.77468e-20	up	peptide transporter PTR2, putative, expressed
LOC_Os05g05060	0.330701	72.5898	7.89442	5.03565e-69	up	expressed protein
LOC_Os03g47610	0.747576	168.976	7.84655	1.20669e-292	up	thiamine biosynthesis protein thiC, putative, expressed
LOC_Os08g31860	0.0304044	6.04363	7.64415	2.1223e-16	up	expressed protein
LOC_Os10g18480	0.0189482	8.20124	7.61106	5.11919e-06	up	glucosyltransferase, putative, expressed
LOC_Os01g38580	0.0162179	3.22783	7.58897	9.17318e-16	up	beta,beta-carotene 9,10-dioxygenase, putative, expressed
LOC_Os01g69840	0.257487	38.6138	7.5727	1.47577e-63	up	expressed protein
LOC_Os03g06360	0.0812637	14.7574	7.4708	5.21274e-25	up	late embryogenesis abundant protein D-34, putative, expressed
LOC_Os05g46610	0.0211452	3.48697	7.44588	1.55147e-11	up	myb-like DNA-binding domain containing protein, putative, expressed
LOC_Os01g68290	7.39945	1593.93	7.43811	1.93517e-291	up	expressed protein
LOC_Os03g55660	1.57099	390.949	7.23896	7.74631e-279	up	nucleoporin, putative, expressed
LOC_Os02g07050	0.0130463	1.55544	7.22085	1.16273e-21	up	pentatricopeptide, putative, expressed
LOC_Os02g15250	0.0266225	4.4261	7.17136	3.57558e-12	up	late embryogenesis abundant domain-containing protein, putative, expressed
LOC_Os01g06310	1.98413	325.172	7.14015	6.26467e-178	up	glycine-rich cell wall structural protein precursor, putative, expressed
LOC_Os05g04500	0.092423	11.9802	7.05851	4.28049e-33	up	peroxidase precursor, putative, expressed
LOC_Os08g37456	0.564181	81.9297	7.05232	5.06657e-174	up	flavonol synthase/flavanone 3-hydroxylase, putative, expressed
LOC_Os05g23924	0.0144449	1.42669	7.01163	1.24064e-07	up	glycosyl hydrolase family 10 protein, putative, expressed
LOC_Os05g51150	0.683083	79.2887	6.99768	1.00226e-273	up	RNA polymerase sigma factor, putative, expressed
LOC_Os02g28870	0.0084878	0.908406	6.97727	1.00729e-10	up	U-box domain-containing protein, putative, expressed
LOC_Os09g33550	0.157329	18.4136	6.94076	1.3751e-104	up	CCT/B-box zinc finger protein, putative, expressed
LOC_Os01g58100	0.0334251	2.99036	6.92523	2.41807e-18	up	polyphenol oxidase, putative, expressed
LOC_Os01g60010	0.0148216	1.5048	6.85833	5.68416e-10	up	PPR repeat domain containing protein, putative, expressed
LOC_Os03g59225	0.0111942	0.826167	6.79937	6.67838e-17	up	expressed protein
LOC_Os01g50622	2.22932	233.855	6.75641	3.95919e-265	up	DNA-binding protein DSP1, putative, expressed
LOC_Os06g12810	0.0727587	8.34733	6.74062	2.28101e-16	up	proteins of unknown function domain containing protein, expressed
LOC_Os04g48490	0.0264878	3.18681	6.7282	4.03889e-09	up	fasciclin-like arabinogalactan protein, putative, expressed
LOC_Os09g13470	0.0608102	5.9518	6.69898	1.25638e-21	up	plant protein of unknown function domain containing protein, expressed
LOC_Os03g29770	2.78759	344.644	6.65819	3.05118e-100	up	EF hand family protein, expressed
LOC_Os01g42690	0.0718447	6.20099	6.6354	5.06477e-12	up	OsPOP2 - Putative Prolyl Oligopeptidase homologue, expressed
LOC_Os03g16610	0.0288996	2.64449	6.60381	5.30891e-15	up	laccase precursor protein, putative, expressed
LOC_Os01g52830	0.0364049	3.16535	6.57334	0.000303153	up	DUF1264 domain containing protein, putative, expressed
LOC_Os03g17810	0.0287972	2.54214	6.50809	8.25176e-08	up	DUF260 domain containing protein, putative, expressed
LOC_Os11g30200	0.184675	12.7616	6.49737	2.46117e-223	up	expressed protein
LOC_Os07g02880	0.050168	3.67867	6.43763	1.61241e-13	up	DUF538 domain containing protein, putative, expressed
LOC_Os03g11040	0.0142473	1.1051	6.4266	2.29638e-07	up	cyclin, putative, expressed
LOC_Os07g42650	0.186932	13.0296	6.41222	2.99351e-103	up	expressed protein
LOC_Os05g50260	0.0521552	2.48031	6.41005	7.16252e-27	up	polygalacturonase, putative, expressed
LOC_Os01g08630	0.200626	17.3679	6.40328	7.01461e-153	up	expressed protein
LOC_Os03g32470	0.0698767	3.76179	6.38774	5.43953e-30	up	leucoanthocyanidin dioxygenase, putative, expressed
LOC_Os01g51790	0.0121125	0.871899	6.38628	4.27514e-07	up	expressed protein
LOC_Os07g12610	0.0682249	5.10181	6.38347	1.66982e-09	up	OsFBX227 - F-box domain containing protein, expressed
LOC_Os03g61160	4.39108	384.82	6.36121	5.86366e-15	up	expressed protein
LOC_Os05g29790	0.0201686	1.69463	6.3399	0.00021297	up	pectinesterase, putative, expressed
LOC_Os02g26570	0.00533127	0.288264	6.33337	7.91763e-07	up	expressed protein
LOC_Os10g03750	0.0088132	0.603885	6.30443	0.000760458	up	OsFBX349 - F-box domain containing protein, expressed
LOC_Os07g45120	0.0311434	2.11261	6.28148	1.51415e-36	up	expressed protein
LOC_Os03g38540	0.329456	28.3285	6.27583	2.67593e-50	up	folic acid binding protein, putative, expressed
LOC_Os01g22910	0.0174696	1.38977	6.26716	1.47289e-06	up	retrotransposon protein, putative, unclassified, expressed
LOC_Os12g14440	1.92979	147.499	6.25551	0.000564731	up	Jacalin-like lectin domain containing protein, putative, expressed
LOC_Os09g38110	0.0900815	7.93895	6.20949	0.000564028	up	RING-H2 finger protein, putative, expressed
LOC_Os03g61150	8.06935	602.186	6.19097	5.26477e-217	up	expressed protein
LOC_Os06g27820	0.0405449	1.51187	6.14706	1.59995e-15	up	expressed protein
LOC_Os03g24870	0.0343104	1.81885	6.14537	3.42836e-19	up	transporter family protein, putative, expressed
LOC_Os10g38000	0.0159194	1.97058	6.1407	6.29572e-06	up	dehydration-responsive element-binding protein, putative, expressed
LOC_Os02g40510	0.754791	52.8602	6.12099	1.52622e-221	up	response regulator receiver domain containing protein, expressed
LOC_Os10g39850	0.0107838	0.400251	6.09886	9.55666e-06	up	zinc finger, C3HC4 type domain containing protein, expressed
LOC_Os11g15570	0.102966	5.00403	6.04087	4.29683e-06	up	Ser/Thr protein phosphatase family protein, putative, expressed
LOC_Os08g32930	4.89029	333.594	6.04074	8.62634e-232	up	expressed protein
LOC_Os05g40020	0.442533	29.3487	6.02097	2.25165e-23	up	RING-H2 finger protein, putative, expressed
LOC_Os07g30670	2.88651	193.293	6.02075	1.88176e-200	up	2Fe-2S iron-sulfur cluster binding domain containing protein, expressed
LOC_Os01g03320	3.02069	211.59	6.0131	0.00297894	up	BBTI2 - Bowman-Birk type bran trypsin inhibitor precursor, expressed
LOC_Os12g06300	0.0258185	1.12715	6.00591	1.30258e-17	up	expressed protein
LOC_Os04g14810	0.927615	70.4188	5.9872	2.67885e-29	up	3-5 exonuclease domain-containing protein, putative, expressed
LOC_Os12g12080	0.190153	4.26937	5.98638	6.21075e-05	up	retrotransposon protein, putative, Ty3-gypsy subclass, expressed
LOC_Os02g53400	1.86334	117.174	5.98196	1.01775e-161	up	thioredoxin, putative, expressed
LOC_Os10g33250	0.0915208	5.78382	5.97744	1.28601e-46	up	WAX2, putative, expressed
LOC_Os10g23240	0.00686203	0.421743	5.97721	5.79579e-10	up	expressed protein
LOC_Os05g50690	0.0597162	2.71531	5.97564	2.85947e-23	up	pentatricopeptide, putative, expressed
LOC_Os11g38340	0.00742905	0.378176	5.96008	6.94221e-10	up	expressed protein
LOC_Os02g20700	0.0135405	0.703645	5.95469	3.33491e-05	up	expressed protein
LOC_Os03g04320	0.0118413	0.735012	5.95435	3.33981e-05	up	expressed protein
LOC_Os01g65840	0.0384801	2.12793	5.93942	7.1413e-17	up	pentatricopeptide, putative, expressed
LOC_Os01g65420	0.229534	15.8053	5.93336	7.26701e-20	up	expressed protein
LOC_Os03g25490	0.00678324	0.340199	5.93117	4.10845e-05	up	cytochrome P450 72A1, putative, expressed
LOC_Os07g03820	0.0355434	2.04624	5.92625	1.98608e-13	up	lectin-like receptor kinase, putative, expressed
LOC_Os06g02870	0.0974664	5.62381	5.9189	1.98373e-13	up	expressed protein
LOC_Os06g14200	0.0202572	0.945844	5.91842	1.45681e-09	up	zinc finger, C3HC4 type domain containing protein, expressed
LOC_Os06g36910	0.0190253	1.05811	5.91528	1.9822e-13	up	pentatricopeptide, putative, expressed
LOC_Os06g44410	0.0180078	0.754834	5.90652	3.23619e-22	up	histidine kinase, putative, expressed
LOC_Os03g39650	0.0196907	1.12912	5.89435	0.000512995	up	cytochrome P450, putative, expressed
LOC_Os01g73830	0.0311458	1.47459	5.87298	1.21268e-09	up	expressed protein
LOC_Os05g38190	0.036198	1.80454	5.87084	1.1546e-38	up	pentatricopeptide, putative, expressed
LOC_Os09g38710	0.00310356	0.144894	5.86924	7.71485e-05	up	HEAT repeat family protein, putative, expressed
LOC_Os08g39730	0.0407812	2.35418	5.83162	5.38271e-09	up	cytochrome P450, putative, expressed
LOC_Os09g04160	0.605208	31.6375	5.81292	1.03066e-182	up	expressed protein
LOC_Os04g42260	0.00970759	0.430803	5.80766	0.000116885	up	protein phosphatase 2C, putative, expressed
LOC_Os01g62490	0.104799	6.19592	5.80449	6.23636e-19	up	laccase precursor protein, putative, expressed
LOC_Os05g16640	0.160252	8.33986	5.79675	2.51444e-81	up	DUF630/DUF632 domains containing protein, putative, expressed
LOC_Os02g19650	0.213995	10.973	5.79552	1.177e-66	up	hydrolase, alpha/beta fold family domain containing protein, expressed
LOC_Os03g22050	1.08457	55.5289	5.79096	1.91153e-220	up	CAMK_KIN1/SNF1/Nim1_like.16 - CAMK includes calcium/calmodulin depedent protein kinases, expressed
LOC_Os12g27254	0.200513	10.1603	5.76928	2.31588e-14	up	transferase family protein, putative, expressed
LOC_Os01g72370	0.00904435	0.395402	5.73947	0.000219081	up	helix-loop-helix DNA-binding domain containing protein, expressed
LOC_Os09g20330	0.0531001	5.01595	5.7285	3.8102e-06	up	annexin, putative, expressed
LOC_Os05g03130	0.350495	16.1797	5.71563	1.36886e-28	up	OsRCI2-7 - Putative low temperature and salt responsive protein, expressed
LOC_Os11g38150	0.00613295	0.273662	5.70093	0.000269097	up	expressed protein
LOC_Os01g45840	0.0784102	3.5129	5.69517	4.83738e-24	up	CRR2, putative, expressed
LOC_Os02g53350	11.8026	701.532	5.68101	3.08306e-126	up	expressed protein
LOC_Os01g39550	0.00264241	0.115103	5.6729	0.000331194	up	retrotransposon protein, putative, Ty1-copia subclass, expressed
LOC_Os08g43290	0.138672	6.04475	5.66421	5.27271e-08	up	LTPL44 - Protease inhibitor/seed storage/LTP family protein precursor, expressed
LOC_Os03g15920	4.03105	203.196	5.62886	8.53247e-214	up	expressed protein
LOC_Os08g09750	0.00710375	0.276699	5.62614	0.000502089	up	OsFBL44 - F-box domain and LRR containing protein, expressed
LOC_Os08g38850	0.0690768	3.08651	5.62521	1.80324e-19	up	phosphatidylinositol transfer, putative, expressed
LOC_Os03g64370	0.0296577	1.12626	5.61129	1.14012e-07	up	pentatricopeptide, putative, expressed
LOC_Os03g55090	0.871731	39.6235	5.60963	5.88226e-188	up	alpha-glucan phosphorylast isozyme, putative, expressed
LOC_Os10g28630	0.0106057	0.420948	5.58537	0.000616034	up	homocysteine S-methyltransferase protein, putative, expressed
LOC_Os06g24404	0.0284649	0.760138	5.58147	2.73074e-07	up	GDSL-like lipase/acylhydrolase, putative, expressed
LOC_Os06g49660	0.921195	58.4179	5.57535	5.67553e-64	up	transferase family protein, putative, expressed
LOC_Os12g06250	0.610984	27.0921	5.57128	2.80857e-90	up	expressed protein
LOC_Os07g15570	0.0138767	0.488673	5.56613	0.000756532	up	pentatricopeptide, putative, expressed
LOC_Os12g13640	0.0253465	1.34573	5.56589	0.000757187	up	glycosyltransferase, putative, expressed
LOC_Os07g39910	0.0142862	0.517259	5.55489	2.03524e-07	up	pentatricopeptide repeat domain containing protein, putative, expressed
LOC_Os01g10580	1.04525	50.6503	5.53142	9.54127e-65	up	B-box zinc finger family protein, putative, expressed
LOC_Os06g18150	0.398215	20.7582	5.51343	1.78994e-84	up	expressed protein
LOC_Os01g45830	2.44986	130.941	5.49885	8.92514e-156	up	sulfate transporter, putative, expressed
LOC_Os07g07320	0.848606	43.6816	5.4758	1.56417e-14	up	glutathione S-transferase, putative, expressed
LOC_Os05g48180	0.23955	11.4926	5.45622	8.3196e-10	up	expressed protein
LOC_Os06g07620	0.00664858	0.224546	5.44882	7.94243e-07	up	expressed protein
LOC_Os12g02290	0.170797	6.73796	5.44443	1.46519e-14	up	LTPL23 - Protease inhibitor/seed storage/LTP family protein precursor, expressed
LOC_Os03g37770	0.216082	9.9388	5.43757	9.65524e-07	up	expressed protein
LOC_Os02g43640	0.0246581	0.984544	5.43741	0.00172221	up	retrotransposon protein, putative, unclassified, expressed
LOC_Os07g08320	0.00733825	0.247172	5.43737	0.00338664	up	RNA recognition motif containing protein, expressed
LOC_Os08g33890	0.273388	12.3328	5.40086	6.58816e-12	up	expressed protein
LOC_Os07g07450	0.329449	16.1078	5.39989	2.01202e-09	up	versicolorin reductase, putative, expressed
LOC_Os05g39540	8.14755	253.718	5.3938	3.57962e-72	up	metal cation transporter, putative, expressed
LOC_Os04g28990	0.049896	2.07326	5.37543	1.73514e-06	up	dehydrogenase, putative, expressed
LOC_Os11g45410	0.0303016	0.98409	5.37515	1.47396e-19	up	expressed protein
LOC_Os05g13300	0.0108586	0.358231	5.35346	4.09309e-09	up	helicase, putative, expressed
LOC_Os07g01370	0.0553215	2.20158	5.35116	2.56521e-06	up	peroxidase precursor, putative, expressed
LOC_Os07g08500	0.043605	1.22741	5.33711	4.73914e-23	up	C-5 cytosine-specific DNA methylase, putative, expressed
LOC_Os05g48650	2.2008	117.417	5.33162	7.12892e-42	up	transcription factor HBP-1b, putative, expressed
LOC_Os10g30150	0.152032	6.40569	5.31495	0.00010184	up	universal stress protein domain containing protein, putative, expressed
LOC_Os02g52670	0.182122	8.5675	5.31384	7.00404e-09	up	AP2 domain containing protein, expressed
LOC_Os05g45980	0.167884	5.61892	5.28806	1.27627e-41	up	expressed protein
LOC_Os07g43570	2.88801	110.356	5.27591	1.0827e-196	up	TKL_IRAK_DUF26-lc.25 - DUF26 kinases have homology to DUF26 containing loci, expressed
LOC_Os04g43200	0.956589	38.6215	5.27327	6.29132e-85	up	caleosin related protein, putative, expressed
LOC_Os04g34580	0.196791	6.12207	5.22787	1.00236e-17	up	FAD binding domain containing protein, expressed
LOC_Os10g03930	0.050113	1.57364	5.22644	1.91306e-14	up	OsFBX355 - F-box domain containing protein, expressed
LOC_Os01g16030	0.0387526	1.07704	5.22085	1.00814e-05	up	ADP-ribosylation factor, putative, expressed
LOC_Os01g01350	0.0975659	3.38132	5.21313	1.47684e-17	up	SNF7 domain containing protein, putative, expressed
LOC_Os05g43110	0.0201917	0.668968	5.2096	1.0076e-05	up	GDSL-like lipase/acylhydrolase, putative, expressed
LOC_Os06g42660	0.809522	34.3303	5.20714	6.44347e-22	up	expressed protein
LOC_Os09g11480	2.83165	109.657	5.19966	7.05906e-76	up	AP2 domain containing protein, expressed
LOC_Os01g15530	0.0355118	0.87491	5.19747	2.35921e-08	up	tetratricopeptide-like helical, putative, expressed
LOC_Os05g49940	0.718072	23.1003	5.19693	8.14945e-22	up	expressed protein
LOC_Os01g04370	2.11578	82.4307	5.19297	0.000161	up	hsp20/alpha crystallin family protein, putative, expressed
LOC_Os01g04050	1.78724	65.4153	5.17605	9.77646e-20	up	BBTI12 - Bowman-Birk type bran trypsin inhibitor precursor, expressed
LOC_Os10g32980	0.0720715	3.05527	5.1678	2.58048e-16	up	CESA7 - cellulose synthase, expressed
LOC_Os07g06960	0.11419	3.78784	5.16258	4.37293e-24	up	pentatricopeptide, putative, expressed
LOC_Os12g07550	0.474078	17.1759	5.15181	1.04775e-22	up	expressed protein
LOC_Os07g46950	0.0626512	1.04312	5.15028	1.8107e-05	up	ligA, putative, expressed
LOC_Os09g31170	0.324219	10.7998	5.10513	6.28808e-33	up	expressed protein
LOC_Os04g59190	0.243716	9.62658	5.08558	1.67739e-14	up	peroxidase precursor, putative, expressed
LOC_Os07g31430	0.071246	2.26581	5.05926	2.23545e-07	up	phosphate-induced protein 1 conserved region domain containing protein, expressed
LOC_Os12g12854	0.0575519	1.71897	5.05695	1.47183e-18	up	expressed protein
LOC_Os10g19334	0.0746757	1.93833	5.04474	5.2878e-27	up	alpha-1,2-fucosidase, putative, expressed
LOC_Os04g34320	0.217903	8.53252	5.04056	2.42974e-28	up	S-domain receptor-like protein kinase, putative, expressed
LOC_Os01g74600	0.0786119	2.3937	5.02865	1.79323e-19	up	vegetative storage protein, putative, expressed
LOC_Os04g43290	0.0218206	0.580248	5.02815	5.88388e-05	up	ARPC2B, putative, expressed
LOC_Os05g05030	1.21015	37.077	5.01508	4.57995e-15	up	expressed protein
LOC_Os10g03740	0.0576262	1.55778	5.01345	1.66628e-12	up	OsFBX348 - F-box domain containing protein, expressed
LOC_Os12g09700	0.0341759	0.891207	5.01142	4.7033e-07	up	Jacalin-like lectin domain containing protein, putative, expressed
LOC_Os04g41140	0.0250931	0.752058	5.00406	4.2483e-09	up	PPR repeat containing protein, expressed
LOC_Os05g01635	0.0584675	1.59402	5.00387	1.26011e-16	up	expressed protein
LOC_Os09g25430	0.0329339	1.02192	5.00054	7.13702e-05	up	ZOS9-07 - C2H2 zinc finger protein, expressed
LOC_Os11g03590	0.0753895	1.94672	4.99703	7.04064e-14	up	EMB1379, putative, expressed
LOC_Os09g37620	1.19063	36.394	4.99645	7.83688e-164	up	flavin-containing monooxygenase family protein, putative, expressed
LOC_Os12g36170	0.0117178	0.320048	4.99267	5.64764e-07	up	HEAT repeat family protein, putative, expressed
LOC_Os07g02970	0.0119421	0.302732	4.98874	8.70772e-05	up	expressed protein
LOC_Os07g22250	0.0543211	0.602597	4.98864	8.7107e-05	up	retrotransposon protein, putative, Ty3-gypsy subclass, expressed
LOC_Os12g12190	0.0784736	2.20911	4.98064	3.07897e-33	up	expressed protein
LOC_Os03g57200	0.078742	2.70083	4.97763	8.69512e-05	up	glutathione S-transferase, putative, expressed
LOC_Os05g48270	0.0477409	1.49863	4.96544	0.000105838	up	auxin-responsive protein, putative, expressed
LOC_Os04g51290	0.029339	0.949954	4.95448	0.000105654	up	expressed protein
LOC_Os11g10250	0.061933	1.07698	4.92399	3.29787e-13	up	expressed protein
LOC_Os09g10210	0.0306445	0.787253	4.92304	1.18487e-06	up	expressed protein
LOC_Os07g10440	0.061844	1.46901	4.91828	0.000156589	up	expressed protein
LOC_Os03g16780	1.07837	40.6753	4.91643	1.17549e-64	up	ankyrin repeat family protein, putative, expressed
LOC_Os07g34020	0.0577952	1.47697	4.90343	5.03793e-13	up	expressed protein
LOC_Os11g09670	0.062642	1.55263	4.88842	1.78588e-11	up	OsFBX409 - F-box domain containing protein, expressed
LOC_Os04g35490	0.061583	1.87893	4.8528	2.99996e-06	up	expressed protein
LOC_Os03g18870	4.99605	158.082	4.84574	1.56454e-154	up	heat shock protein DnaJ, putative, expressed
LOC_Os04g03810	0.0962361	2.48715	4.84435	2.08375e-24	up	OsSub38 - Putative Subtilisin homologue, expressed
LOC_Os12g01910	0.0146731	0.347673	4.84434	5.43434e-08	up	pentatricopeptide, putative, expressed
LOC_Os12g07990	0.0295927	0.962705	4.84158	3.39884e-17	up	protein kinase family protein, putative, expressed
LOC_Os11g38230	0.0325069	0.512884	4.83877	0.0002812	up	OsFBDUF61 - F-box and DUF domain containing protein, expressed
LOC_Os11g38250	0.0873919	2.09648	4.80347	3.70234e-12	up	expressed protein
LOC_Os04g49650	0.10919	2.90471	4.79401	5.23031e-06	up	DUF581 domain containing protein, expressed
LOC_Os03g59340	0.429509	11.3142	4.79229	4.12087e-137	up	CESA2 - cellulose synthase, expressed
LOC_Os01g42040	0.0155675	0.349584	4.77659	6.29815e-06	up	ubiquitin-conjugating enzyme, putative, expressed
LOC_Os03g03810	11.1672	353.493	4.77372	8.27785e-09	up	DEF8 - Defensin and Defensin-like DEFL family, expressed
LOC_Os07g42750	1.03078	27.3338	4.76827	1.01046e-166	up	DDT domain containing protein, putative, expressed
LOC_Os06g50400	0.101851	3.03282	4.76628	0.000503395	up	expansin precursor, putative, expressed
LOC_Os12g03360	0.0972803	2.26398	4.76251	3.86058e-14	up	EMB1379, putative, expressed
LOC_Os08g09790	0.0148749	0.368256	4.7552	0.000502728	up	expressed protein
LOC_Os10g03760	0.021808	0.413507	4.73932	0.000610331	up	OsFBX350 - F-box domain containing protein, expressed
LOC_Os08g24200	0.050023	174.494	4.73929	0.000610331	up	expressed protein
LOC_Os06g05980	0.0140165	0.304072	4.73392	0.00060959	up	transporter family protein, putative, expressed
LOC_Os05g37980	0.0253713	0.537459	4.72833	0.000609379	up	PSF1 - Putative GINS complex subunit, expressed
LOC_Os01g21120	0.292602	7.76426	4.72705	9.92712e-08	up	AP2 domain containing protein, expressed
LOC_Os11g45400	0.156076	3.92165	4.7202	7.85566e-17	up	glycerol-3-phosphate acyltransferase, putative, expressed
LOC_Os02g10880	2.3474	82.2304	4.71975	1.31747e-69	up	UDP-glucoronosyl and UDP-glucosyl transferase domain containing protein, expressed
LOC_Os09g36900	0.158978	3.71505	4.70741	1.59571e-19	up	WD domain, G-beta repeat domain containing protein, expressed
LOC_Os05g37530	0.851545	24.827	4.69342	3.2561e-26	up	expressed protein
LOC_Os05g49920	0.271506	6.35477	4.6932	6.67645e-71	up	pentatricopeptide, putative, expressed
LOC_Os10g38910	2.50869	63.2597	4.67942	4.92856e-142	up	expressed protein
LOC_Os01g16620	3.41658	90.6671	4.67514	5.07878e-136	up	expressed protein
LOC_Os01g63580	0.066752	1.88691	4.66355	0.000268295	up	glycerol-3-phosphate acyltransferase, putative, expressed
LOC_Os03g36960	1.07686	30.0125	4.64616	1.55154e-19	up	expressed protein
LOC_Os09g39730	0.0267481	0.643359	4.6441	0.00108563	up	Core histone H2A/H2B/H3/H4 domain containing protein, putative, expressed
LOC_Os12g33230	0.104663	2.33931	4.63727	6.53339e-22	up	OsFBL60 - F-box domain and LRR containing protein, expressed
LOC_Os06g41040	0.0818724	1.51517	4.63452	2.18166e-19	up	pentatricopeptide, putative, expressed
LOC_Os09g11020	0.032113	0.700703	4.62046	0.0013102	up	NBS-LRR disease resistance protein, putative, expressed
LOC_Os07g41320	0.132834	3.93623	4.62029	1.2167e-10	up	COBRA-like protein precursor, putative, expressed
LOC_Os01g68790	6.34462	153.121	4.6137	5.95951e-159	up	RNA recognition motif containing protein, putative, expressed
LOC_Os04g35305	0.10274	2.26536	4.60898	2.19197e-17	up	tetratricopeptide-like helical, putative, expressed
LOC_Os11g10330	0.0786566	1.71045	4.60844	1.09048e-12	up	OsFBX416 - F-box domain containing protein, expressed
LOC_Os02g39960	0.118099	3.33283	4.58905	4.03762e-05	up	exostosin family protein, putative, expressed
LOC_Os11g36140	0.0563683	1.07905	4.58804	7.30554e-10	up	receptor-like protein kinase 2 precursor, putative, expressed
LOC_Os11g24530	0.0289112	0.434052	4.58528	4.03696e-05	up	pentatricopeptide, putative, expressed
LOC_Os07g02690	0.173968	3.9053	4.58496	0.00654958	up	DUF538 domain containing protein, putative, expressed
LOC_Os11g37330	0.11602	2.70903	4.57714	5.99522e-30	up	pentatricopeptide repeat domain containing protein, putative, expressed
LOC_Os05g45510	0.0334147	0.732438	4.57617	4.86619e-05	up	expressed protein
LOC_Os07g07520	0.636629	15.4356	4.57073	1.09442e-44	up	OsFBX217 - F-box domain containing protein, expressed
LOC_Os05g41080	0.114797	2.63646	4.55542	8.81353e-08	up	histone H3, putative, expressed
LOC_Os01g45659	0.1368	3.06827	4.55488	0.00191723	up	expressed protein
LOC_Os07g40810	0.0908828	1.6851	4.55177	3.77358e-22	up	NBS-LRR type disease resistance protein, putative, expressed
LOC_Os02g42850	0.174766	4.29537	4.5395	4.23906e-12	up	MYB family transcription factor, putative, expressed
LOC_Os10g03910	0.0960197	2.04056	4.53551	8.28339e-15	up	OsFBX354 - F-box domain containing protein, expressed
LOC_Os06g02360	0.324122	6.9158	4.52658	4.77835e-11	up	Skp1 family, dimerisation domain containing protein, expressed
LOC_Os01g55070	0.0625351	1.24044	4.52515	1.05839e-14	up	pentatricopeptide, putative, expressed
LOC_Os04g43519	0.096887	1.33573	4.52404	0.00231355	up	expressed protein
LOC_Os02g19990	0.441928	10.0104	4.52317	2.60394e-34	up	reticulon domain containing protein, putative, expressed
LOC_Os05g45170	1.34058	34.5568	4.52089	2.1124e-27	up	glucosyl transferase, putative, expressed
LOC_Os03g36279	0.0380597	0.777602	4.51798	7.22441e-13	up	retrotransposon protein, putative, Ty3-gypsy subclass, expressed
LOC_Os04g40990	0.798397	23.6716	4.51227	5.81014e-17	up	malate synthase, glyoxysomal, putative, expressed
LOC_Os04g54610	0.109464	2.11798	4.50311	0.00280228	up	expressed protein
LOC_Os08g03676	0.0481901	1.09161	4.50157	1.06027e-17	up	pentatricopeptide, putative, expressed
LOC_Os01g17320	0.452156	9.4299	4.49765	3.56802e-85	up	PPR repeat domain containing protein, putative, expressed
LOC_Os03g11700	0.135707	3.37315	4.49497	3.77248e-06	up	pentatricopeptide repeat domain containing protein, putative, expressed
LOC_Os03g38940	0.677567	13.2042	4.49298	3.32028e-80	up	expressed protein
LOC_Os04g52590	0.0153548	0.284388	4.46813	5.37542e-06	up	protein kinase domain containing protein, expressed
LOC_Os03g29194	0.0505199	0.97971	4.46173	0.000151316	up	expressed protein
LOC_Os07g03810	0.134668	3.0495	4.46104	6.37484e-19	up	lectin-like receptor kinase 7, putative, expressed
LOC_Os05g41490	2.10292	49.151	4.45748	1.08506e-52	up	circadian clock coupling factor ZGT, putative, expressed
LOC_Os07g05550	0.363969	6.3689	4.45151	5.85869e-28	up	expressed protein
LOC_Os04g35650	0.220319	4.47259	4.4462	8.32352e-41	up	pentatricopeptide, putative, expressed
LOC_Os06g11300	0.0789687	1.90987	4.44614	6.41774e-06	up	CRR4, putative, expressed
LOC_Os06g36900	0.0641436	1.1254	4.43788	4.04726e-07	up	retrotransposon protein, putative, unclassified
LOC_Os09g37200	0.467593	11.8208	4.43666	2.28654e-13	up	transferase family protein, putative, expressed
LOC_Os02g02500	0.0333133	0.616808	4.43491	7.68494e-06	up	remorin family protein, putative, expressed
LOC_Os06g08310	0.05117	1.20924	4.43476	7.6898e-06	up	plasma membrane ATPase, putative, expressed
LOC_Os01g21520	1.63364	24.8787	4.43305	8.79208e-14	up	esterase/lipase/thioesterase family protein, putative, expressed
LOC_Os02g33540	0.0683703	1.3973	4.43248	1.50023e-17	up	translational activator family protein, putative, expressed
LOC_Os03g62400	0.0759853	1.57874	4.43213	1.24127e-23	up	pentatricopeptide, putative, expressed
LOC_Os02g48360	0.246742	5.09461	4.42985	1.05821e-30	up	pyrophosphate--fructose 6-phosphate 1-phosphotransferase subunit alpha, putative, expressed
LOC_Os03g27110	0.080259	1.572	4.42641	0.000178383	up	hydrolase protein, putative, expressed
LOC_Os02g08230	0.183948	4.37029	4.42243	2.3987e-17	up	WAX2, putative, expressed
LOC_Os12g20130	0.0235699	0.414268	4.42084	3.6084e-08	up	retrotransposon, putative, centromere-specific
LOC_Os11g02130	0.0391532	0.750968	4.40393	0.00487143	up	peroxidase precursor, putative, expressed
LOC_Os06g44310	0.0499694	1.03739	4.39849	0.00531586	up	tetraspanin family protein, putative, expressed
LOC_Os01g41730	0.0257675	0.27526	4.39837	0.00486779	up	serine/threonine-protein kinase, putative, expressed
LOC_Os10g27990	0.188071	3.71861	4.39621	5.09364e-41	up	exocyst complex component 6, putative, expressed
LOC_Os05g45100	0.0572808	1.15203	4.3961	0.00024254	up	anthocyanidin 5,3-O-glucosyltransferase, putative, expressed
LOC_Os08g25624	6.91099	148.027	4.38848	3.55975e-149	up	phosphate/phosphate translocator, putative, expressed
LOC_Os08g31090	0.193473	3.77897	4.38486	5.84379e-08	up	expressed protein
LOC_Os07g38230	19.0763	384.12	4.38014	1.90077e-151	up	expressed protein
LOC_Os06g09880	1.03099	21.4756	4.37688	2.18196e-149	up	EMB1270, putative, expressed
LOC_Os01g57004	0.979669	19.8704	4.37616	9.28454e-12	up	adhesive/proline-rich protein, putative, expressed
LOC_Os01g57020	0.0805272	1.67437	4.37531	1.30414e-05	up	expressed protein
LOC_Os03g55840	0.213473	4.46861	4.36949	5.87315e-14	up	pentatricopeptide, putative, expressed
LOC_Os04g26260	0.101393	1.31368	4.36602	7.05733e-09	up	expressed protein
LOC_Os05g31020	5.03039	107.443	4.36371	7.92322e-86	up	eukaryotic peptide chain release factor subunit 1-1, putative, expressed
LOC_Os11g23080	0.0500847	0.704012	4.36354	8.08173e-08	up	retrotransposon protein, putative, unclassified, expressed
LOC_Os01g60720	6.2535	113.636	4.35527	4.91757e-120	up	hypothetical protein
LOC_Os10g30410	1.39789	29.1136	4.35098	5.05272e-97	up	cytochrome P450 71D7, putative, expressed
LOC_Os05g18280	1.48003	32.1789	4.34953	5.843e-123	up	kelch domain containing protein, putative, expressed
LOC_Os05g12040	1.54967	32.0655	4.34734	0.00511651	up	cytochrome P450 51, putative, expressed
LOC_Os05g48640	0.0202419	0.337427	4.34592	0.000309717	up	ATROPGEF7/ROPGEF7, putative, expressed
LOC_Os04g58200	5.06566	125.572	4.3428	8.33655e-123	up	protochlorophyllide reductase A, chloroplast precursor, putative, expressed
LOC_Os05g31670	0.252221	4.97143	4.33339	2.23452e-05	up	AWPM-19-like membrane family protein, putative, expressed
LOC_Os07g02850	0.453463	8.79088	4.33167	2.77254e-18	up	DUF538 domain containing protein, putative, expressed
LOC_Os07g48170	0.210588	4.06223	4.32874	1.26997e-51	up	nucleotidyltransferase, putative, expressed
LOC_Os12g02080	0.147568	3.13452	4.32282	1.77057e-09	up	peroxidase precursor, putative, expressed
LOC_Os07g33280	0.0443692	0.791386	4.32195	0.00913728	up	expressed protein
LOC_Os04g06590	0.0896041	1.75748	4.32061	2.86673e-29	up	expressed protein
LOC_Os01g01340	69.9925	1356.17	4.31511	5.21767e-87	up	light-induced protein 1-like, putative, expressed
LOC_Os09g36630	0.071768	1.28859	4.30645	2.36095e-15	up	expressed protein
LOC_Os07g23570	0.0527359	1.07376	4.29001	2.42825e-08	up	cytochrome P450 72A1, putative, expressed
LOC_Os08g18970	0.0614781	1.05224	4.28722	2.63817e-06	up	pectate lyase family protein, expressed
LOC_Os11g02540	0.143509	2.63277	4.28676	2.42756e-08	up	WRKY50, expressed
LOC_Os07g48510	2.3362	47.5533	4.25826	1.95662e-98	up	thioredoxin, putative, expressed
LOC_Os12g27240	0.0246766	0.449488	4.25383	1.89078e-13	up	transposon protein, putative, CACTA, En/Spm sub-class
LOC_Os12g22145	3.11399	71.6734	4.24975	3.92775e-40	up	expressed protein
LOC_Os10g03850	0.19552	2.90148	4.24897	1.0045e-17	up	OsFBX352 - F-box domain containing protein, expressed
LOC_Os06g40590	0.058771	1.00134	4.24606	6.1522e-16	up	expressed protein
LOC_Os07g15940	0.211145	4.12217	4.24092	3.05825e-23	up	legume lectins beta domain containing protein, expressed
LOC_Os03g07234	0.0520743	0.516711	4.24046	4.51893e-08	up	pentatricopeptide, putative, expressed
LOC_Os09g19970	0.279944	5.63335	4.23871	9.58794e-10	up	expressed protein
LOC_Os08g39130	0.0868387	1.43343	4.23623	9.58303e-10	up	pentatricopeptide, putative, expressed
LOC_Os12g02814	0.0668653	1.51139	4.23378	4.88468e-07	up	retrotransposon protein, putative, unclassified, expressed
LOC_Os03g21510	0.290445	5.26184	4.22889	1.11458e-30	up	inactive receptor kinase At2g26730 precursor, putative, expressed
LOC_Os02g34380	0.0605204	0.544786	4.22833	4.87508e-07	up	retrotransposon protein, putative, LINE subclass, expressed
LOC_Os03g55340	0.0454191	0.763954	4.22739	3.51344e-11	up	pentatricopeptide, putative, expressed
LOC_Os08g17784	0.155245	2.59265	4.21595	3.71667e-16	up	purple acid phosphatase, putative, expressed
LOC_Os12g43450	0.318015	7.75912	4.20809	0.0012075	up	thaumatin family domain containing protein, expressed
LOC_Os07g39810	0.56863	11.7371	4.2067	4.41237e-13	up	lipase class 3 family protein, putative, expressed
LOC_Os05g06150	0.13107	2.18582	4.20426	4.41166e-13	up	vegetative storage protein, putative, expressed
LOC_Os07g45060	0.16109	2.81149	4.19535	1.95658e-09	up	uncharacterized GPI-anchored protein At5g19240 precursor, putative, expressed
LOC_Os03g50160	1.4068	30.5602	4.18299	5.23695e-18	up	plastocyanin-like domain containing protein, putative, expressed
LOC_Os11g26760	0.889516	15.9773	4.18208	3.68149e-23	up	dehydrin, putative, expressed
LOC_Os06g25010	0.653332	12.6143	4.17853	9.08706e-05	up	glycosyl hydrolase, putative, expressed
LOC_Os07g43604	0.145673	1.85424	4.17794	0.00408598	up	expressed protein
LOC_Os06g35960	0.10084	1.79252	4.17767	0.00110978	up	HSF-type DNA-binding domain containing protein, expressed
LOC_Os08g42600	0.0236492	0.394985	4.15976	2.20898e-08	up	retinoblastoma-related protein-like, putative, expressed
LOC_Os06g10290	0.0834878	1.42384	4.15949	1.10969e-17	up	OsFBX191 - F-box domain containing protein, expressed
LOC_Os04g37960	0.0189953	0.280412	4.15856	9.46531e-08	up	synaptonemal complex protein 2, putative, expressed
LOC_Os06g11760	2.54686	46.8348	4.15388	2.55838e-08	up	expressed protein
LOC_Os06g36930	0.137857	1.60514	4.15054	0.00132461	up	HSF-type DNA-binding domain containing protein, expressed
LOC_Os10g22070	0.327804	6.41195	4.15007	0.000109308	up	glutathione S-transferase, putative, expressed
LOC_Os08g25690	0.733469	14.0264	4.14867	2.20731e-15	up	expressed protein
LOC_Os08g41540	0.00866478	0.131804	4.14319	0.00132274	up	ubiquitin carboxyl-terminal hydrolase family protein, expressed
LOC_Os05g36260	0.0682175	1.08033	4.14052	0.000131	up	soluble inorganic pyrophosphatase, putative, expressed
LOC_Os04g49980	0.728296	15.2009	4.13093	3.46837e-11	up	late embryogenesis abundant group 1, putative, expressed
LOC_Os05g37520	6.3422	138.558	4.13031	3.78091e-17	up	expressed protein
LOC_Os01g65630	0.607222	10.7475	4.12562	2.77928e-12	up	expressed protein
LOC_Os04g19114	0.0173263	0.364788	4.12328	0.00158542	up	retrotransposon protein, putative, Ty3-gypsy subclass, expressed
LOC_Os01g50020	0.0278267	0.444409	4.1201	8.78126e-08	up	expressed protein
LOC_Os04g01710	0.079	1.30575	4.11975	0.0001562	up	cysteine proteinase At4g11310 precursor, putative, expressed
LOC_Os12g34102	0.851144	13.0134	4.11949	1.45075e-14	up	expressed protein
LOC_Os04g46400	0.209492	4.21572	4.11736	0.000155861	up	AP2 domain containing protein, expressed
LOC_Os09g15790	0.38447	3.44619	4.11617	9.78238e-34	up	ras-related protein, putative, expressed
LOC_Os01g28840	0.618577	13.0399	4.11597	2.35148e-25	up	C4-dicarboxylate transporter/malic acid transport protein, expressed
LOC_Os09g03190	0.0611997	1.40832	4.10645	0.000374979	up	expressed protein
LOC_Os08g04450	12.4597	208.166	4.0979	2.13029e-134	up	DAG protein, chloroplast precursor, putative, expressed
LOC_Os05g35500	0.536067	10.6468	4.09288	5.12912e-13	up	MYB family transcription factor, putative, expressed
LOC_Os05g51420	14.7645	180.001	4.0917	5.81868e-134	up	hypersensitive-induced response protein, putative, expressed
LOC_Os07g45970	0.0229085	0.361009	4.08826	2.10666e-09	up	retrotransposon protein, putative, unclassified, expressed
LOC_Os11g44660	0.142758	2.89606	4.08633	1.03283e-11	up	protein kinase, putative, expressed
LOC_Os05g28740	78.081	1491.08	4.07639	1.43757e-123	up	universal stress protein domain containing protein, putative, expressed
LOC_Os08g16740	0.260602	3.6325	4.0761	7.4605e-22	up	expressed protein
LOC_Os11g04660	0.0636255	0.933206	4.07472	0.000222113	up	strictosidine synthase, putative, expressed
LOC_Os08g12620	0.0106623	0.321248	4.07465	0.000222123	up	retrotransposon protein, putative, unclassified, expressed
LOC_Os11g10240	0.124961	1.96351	4.07054	4.5647e-16	up	OsFBX414 - F-box domain containing protein, expressed
LOC_Os04g58070	0.081135	1.40417	4.07047	0.00226824	up	aspartic proteinase nepenthesin precursor, putative, expressed
LOC_Os03g15180	0.0220096	0.198301	4.07028	0.00226907	up	PH domain containing protein, expressed
LOC_Os02g17930	0.0397041	0.5371	4.06443	0.00908077	up	expressed protein
LOC_Os09g17329	1.36578	19.5595	4.05913	4.25137e-21	up	expressed protein
LOC_Os11g14520	0.587688	3.00551	4.05532	2.432e-17	up	expressed protein
LOC_Os07g45490	0.0178847	0.253611	4.04737	0.00026454	up	expressed protein
LOC_Os02g36850	13.0248	284.184	4.04666	9.42888e-69	up	oxygen evolving enhancer protein 3, identical, putative, expressed
LOC_Os05g48170	0.0460105	0.803925	4.04653	1.87883e-10	up	retrotransposon protein, putative, unclassified, expressed
LOC_Os08g40020	0.102237	1.69173	4.04385	3.00028e-16	up	selenium binding protein, putative, expressed
LOC_Os07g35300	0.0219382	0.304381	4.04125	0.00271192	up	TKL_IRAK_DUF26-lc.11 - DUF26 kinases have homology to DUF26 containing loci, expressed
LOC_Os04g58100	0.0188765	0.267556	4.04115	0.0027125	up	expressed protein
LOC_Os02g09410	0.114825	2.21374	4.03366	0.00271053	up	cytochrome P450, putative, expressed
LOC_Os04g29424	1.3082	18.9323	4.02826	2.19122e-68	up	retrotransposon protein, putative, LINE subclass, expressed
LOC_Os09g31230	0.105792	1.58764	4.0109	4.02282e-06	up	expressed protein
LOC_Os03g51550	0.922115	14.7686	4.00972	8.04062e-31	up	WD repeat-containing protein 5, putative, expressed
LOC_Os07g34510	0.0234285	0.294699	4.00676	4.13431e-10	up	retrotransposon protein, putative, unclassified, expressed
LOC_Os02g41500	0.28461	4.80258	4.00558	2.07145e-22	up	OsWAK13 - OsWAK receptor-like protein kinase, expressed
LOC_Os01g12440	0.146265	2.30615	4.00348	1.05306e-06	up	AP2 domain containing protein, expressed
LOC_Os05g48900	0.595894	11.8191	3.99942	3.04429e-12	up	fasciclin domain containing protein, expressed
LOC_Os06g43250	0.160047	2.35188	3.99617	3.47979e-13	up	expressed protein
LOC_Os02g30974	0.149179	2.14863	3.99337	2.8469e-24	up	expressed protein
LOC_Os07g15460	0.243908	3.80031	3.99321	1.26385e-22	up	metal transporter Nramp6, putative, expressed
LOC_Os06g45870	0.146768	2.05726	3.98773	4.41597e-15	up	expressed protein
LOC_Os01g51810	0.155361	2.36578	3.98398	1.24847e-13	up	pentatricopeptide, putative, expressed
LOC_Os03g50430	0.205972	2.75575	3.97868	1.09052e-15	up	zinc finger family protein, putative, expressed
LOC_Os05g08010	0.133404	1.83253	3.97575	1.7729e-10	up	OsFBX161 - F-box domain containing protein, expressed
LOC_Os05g45330	0.184602	2.56117	3.97426	2.90938e-09	up	expressed protein
LOC_Os03g13230	0.09183	1.24444	3.95894	1.5008e-08	up	pentatricopeptide, putative, expressed
LOC_Os03g46640	0.830889	13.1467	3.95513	1.57281e-16	up	deoxyuridine 5-triphosphate nucleotidohydrolase, putative, expressed
LOC_Os12g02280	0.100664	1.35876	3.95477	2.8332e-20	up	pentatricopeptide, putative, expressed
LOC_Os11g10510	0.348614	5.45615	3.94974	1.11053e-15	up	dehydrogenase, putative, expressed
LOC_Os01g47780	0.145743	2.444	3.94625	0.00457136	up	fasciclin domain containing protein, expressed
LOC_Os01g30980	0.0196953	0.227324	3.94614	0.00457211	up	retrotransposon protein, putative, unclassified, expressed
LOC_Os02g44470	0.15329	2.88021	3.94482	1.03905e-19	up	actin-depolymerizing factor, putative, expressed
LOC_Os05g37190	0.629319	10.3242	3.93768	2.00123e-08	up	ZOS5-08 - C2H2 zinc finger protein, expressed
LOC_Os03g16450	0.0333615	0.476287	3.93114	0.000629745	up	pentatricopeptide, putative, expressed
LOC_Os12g05120	0.309028	4.96258	3.92747	4.90531e-17	up	receptor kinase, putative, expressed
LOC_Os08g01630	0.038971	0.489711	3.92662	0.000268875	up	DNA repair metallo-beta-lactamase, putative, expressed
LOC_Os01g46230	0.159721	2.12015	3.92327	1.0235e-23	up	tetratricopeptide-like helical, putative, expressed
LOC_Os05g45860	0.130856	1.81487	3.92057	6.11544e-14	up	glucan endo-1,3-beta-glucosidase precursor, putative, expressed
LOC_Os02g39910	0.0065174	0.0878556	3.91847	0.00543568	up	B4-BTB1 - Bric-a-Brac, Tramtrack, Broad Complex BTB domain with B4 subfamily conserved sequence, expressed
LOC_Os06g46920	1.18598	19.8346	3.91799	8.5706e-17	up	dihydroflavonol-4-reductase, putative, expressed
LOC_Os09g36619	0.117714	1.70426	3.91451	1.31571e-07	up	expressed protein
LOC_Os03g59774	2.49363	33.9711	3.91392	4.29654e-80	up	expressed protein
LOC_Os11g34700	0.0982511	1.46128	3.90938	2.33693e-16	up	ZOS11-04 - C2H2 zinc finger protein, expressed
LOC_Os02g21320	0.0815373	1.0771	3.90224	7.64229e-13	up	expressed protein
LOC_Os05g23320	2.3847	33.9077	3.89837	6.61501e-59	up	expressed protein
LOC_Os05g40790	0.0973672	0.745086	3.89662	5.84475e-15	up	CCR4-NOT transcription factor, putative, expressed
LOC_Os11g32880	4.12914	49.4659	3.89284	1.48975e-126	up	DEAD-box ATP-dependent RNA helicase, putative, expressed
LOC_Os09g07060	0.0168595	0.201278	3.89115	2.12053e-05	up	retrotransposon protein, putative, unclassified, expressed
LOC_Os01g05860	0.175245	2.35834	3.89111	1.52767e-14	up	PPR repeat domain containing protein, putative, expressed
LOC_Os02g09800	0.130214	1.71401	3.88898	2.42043e-18	up	pentatricopeptide, putative, expressed
LOC_Os12g02520	0.219354	2.49057	3.88842	6.48101e-17	up	OsMan09 - Endo-Beta-Mannanase, expressed
LOC_Os07g39740	7.55765	134.746	3.8811	5.74205e-110	up	GDSL-like lipase/acylhydrolase, putative, expressed
LOC_Os01g11460	0.195511	3.3387	3.87922	4.41551e-05	up	zinc finger, C3HC4 type domain containing protein, expressed
LOC_Os01g03730	0.910871	12.7757	3.8774	3.04097e-41	up	nuclease PA3, putative, expressed
LOC_Os01g12250	0.0457876	0.645799	3.8712	2.37036e-07	up	expressed protein
LOC_Os12g37519	0.767868	7.95492	3.87015	0.000564004	up	retrotransposon protein, putative, unclassified, expressed
LOC_Os03g19350	0.026647	0.304131	3.86043	0.00131426	up	OsLonP1 - Putative Lon protease homologue, expressed
LOC_Os01g51250	1.6455	22.565	3.85758	1.99187e-89	up	mitochondrial carrier protein, putative, expressed
LOC_Os04g27670	0.810274	11.2277	3.85625	0.000153809	up	terpene synthase family, metal binding domain containing protein, expressed
LOC_Os03g11690	0.209231	2.54349	3.85203	9.31355e-23	up	PPR repeat containing protein, expressed
LOC_Os02g06310	0.127657	1.53942	3.84662	3.53674e-07	up	expressed protein
LOC_Os06g12455	0.378198	5.0719	3.84652	1.78587e-06	up	expressed protein
LOC_Os01g04250	0.0380382	0.569257	3.84449	6.00535e-11	up	expressed protein
LOC_Os05g05040	2.6445	37.6491	3.83806	6.31091e-13	up	expressed protein
LOC_Os01g54620	0.118732	1.64873	3.83729	2.96804e-16	up	CESA4 - cellulose synthase, expressed
LOC_Os12g30520	0.0404451	0.500918	3.82309	2.98921e-08	up	pumilio-family RNA binding repeat containing protein, expressed
LOC_Os09g13590	7.44029	132.863	3.8166	5.2774e-32	up	expressed protein
LOC_Os06g26234	0.962001	12.3271	3.81639	2.94895e-100	up	1,4-alpha-glucan-branching enzyme, putative, expressed
LOC_Os03g25380	0.0684355	0.927584	3.80977	0.000258445	up	pentatricopeptide, putative, expressed
LOC_Os01g62980	3.52654	81.1774	3.80169	1.39433e-16	up	LTPL101 - Protease inhibitor/seed storage/LTP family protein precursor, expressed
LOC_Os01g07390	2.55227	36.1913	3.80085	8.20176e-96	up	zinc finger, C3HC4 type family protein, expressed
LOC_Os07g46580	0.208351	3.07042	3.7984	9.05249e-16	up	DEAD-box ATP-dependent RNA helicase, putative, expressed
LOC_Os09g09650	0.130274	1.63045	3.79684	0.0015902	up	retrotransposon protein, putative, Ty3-gypsy subclass, expressed
LOC_Os05g11700	0.190219	1.74036	3.78952	3.49812e-12	up	PPR repeat containing protein, expressed
LOC_Os04g21130	11.0982	149.015	3.78928	2.72754e-121	up	F-box protein PP2-B1, putative, expressed
LOC_Os09g25490	0.185086	3.06893	3.7866	7.8025e-15	up	CESA9 - cellulose synthase, expressed
LOC_Os06g04370	0.0976514	1.31188	3.78243	1.09625e-07	up	expressed protein
LOC_Os04g13160	0.054763	0.689758	3.78165	0.0017647	up	OsFBD9 - F-box and FBD domain containing protein, expressed
LOC_Os02g11130	3.22405	51.5928	3.77978	1.39147e-85	up	cytokinin-O-glucosyltransferase 3, putative, expressed
LOC_Os01g38530	0.852188	10.6562	3.77924	1.37652e-85	up	ELF3 protein, putative, expressed
LOC_Os08g15030	1.66233	21.8531	3.77458	6.26667e-62	up	aspartate carbamoyltransferase, putative, expressed
LOC_Os08g17110	0.117884	1.38949	3.7659	1.55654e-05	up	expressed protein
LOC_Os11g34130	0.829326	10.9987	3.76583	1.07825e-62	up	expressed protein
LOC_Os08g33700	0.0887126	1.12025	3.76389	2.49183e-15	up	pentatricopeptide, putative, expressed
LOC_Os08g10630	12.5977	179.383	3.76029	8.4066e-24	up	metal cation transporter, putative, expressed
LOC_Os03g01980	0.147273	2.08345	3.757	7.82606e-05	up	KIP1, putative, expressed
LOC_Os03g01580	0.220076	2.52631	3.75376	4.64116e-39	up	expressed protein
LOC_Os08g09740	0.0832762	1.12612	3.75345	3.25668e-10	up	OsFBX274 - F-box domain containing protein, expressed
LOC_Os06g22370	0.164766	1.95327	3.74611	8.55964e-09	up	expressed protein
LOC_Os04g05010	27.014	387.567	3.74444	1.54954e-33	up	CBS domain containing membrane protein, putative, expressed
LOC_Os08g16130	0.920337	12.5328	3.73982	1.89085e-17	up	fiber protein Fb34, putative, expressed
LOC_Os01g39830	0.0254951	0.280647	3.73856	2.14394e-05	up	beta-galactosidase, putative, expressed
LOC_Os09g31442	0.216986	2.40615	3.73665	0.000273698	up	expressed protein
LOC_Os06g46740	2.76554	44.5316	3.73636	1.63132e-28	up	early nodulin 20 precursor, putative, expressed
LOC_Os02g41510	0.128534	1.87715	3.73386	0.00248002	up	MYB family transcription factor, putative, expressed
LOC_Os10g30850	5.10063	73.0806	3.73379	5.33554e-91	up	zinc finger, RING-type, putative, expressed
LOC_Os12g38750	1.06622	13.747	3.72804	4.22635e-71	up	nucleotide pyrophosphatase/phosphodiesterase, putative, expressed
LOC_Os09g01650	0.0284636	0.292747	3.72658	0.00010844	up	peptidyl-prolyl cis-trans isomerase, FKBP-type, putative, expressed
LOC_Os09g32290	0.635959	10.0783	3.72587	5.02129e-12	up	FAD dependent oxidoreductase domain containing protein, expressed
LOC_Os12g27220	1.39071	17.8754	3.72519	7.36306e-09	up	transferase family protein, putative, expressed
LOC_Os10g40040	2.39306	37.7532	3.72443	2.60318e-23	up	expressed protein
LOC_Os01g64250	0.0924369	1.00548	3.72115	0.000108209	up	hemerythrin family protein, expressed
LOC_Os01g56620	0.207382	2.69905	3.72069	1.0032e-29	up	pseudouridylate synthase, putative, expressed
LOC_Os11g07870	0.0502535	0.560273	3.72028	2.0009e-13	up	DEAD/DEAH box helicase domain containing protein, expressed
LOC_Os01g11130	0.0291403	0.339241	3.71415	1.6335e-06	up	RNA recognition motif containing protein, putative, expressed
LOC_Os06g07210	0.252784	3.11379	3.71281	3.11886e-29	up	ribonucleoside-diphosphate reductase large subunit, putative, expressed
LOC_Os07g48360	0.0148561	0.147326	3.71186	0.00294237	up	helicase conserved C-terminal domain containing protein, expressed
LOC_Os10g35160	0.0994854	1.15048	3.71019	2.85205e-05	up	expressed protein
LOC_Os03g11020	0.163132	1.97993	3.70955	1.67647e-11	up	PPR repeat containing protein, expressed
LOC_Os10g38470	3.29704	48.5386	3.70716	8.92704e-53	up	glutathione S-transferase, putative, expressed
LOC_Os02g47180	0.426216	5.59702	3.7059	4.28235e-28	up	WD repeat-containing protein, putative, expressed
LOC_Os04g14690	1.17844	18.3674	3.69673	3.01186e-59	up	flavin-containing monooxygenase family protein, putative, expressed
LOC_Os06g08080	1.17835	15.1021	3.69508	8.71009e-78	up	inorganic H+ pyrophosphatase, putative, expressed
LOC_Os10g36690	1.60601	21.2876	3.69019	3.44293e-91	up	dehydration response related protein, putative, expressed
LOC_Os01g33615	3.41505	55.1166	3.68611	9.71647e-17	up	expressed protein
LOC_Os01g59920	1.40498	16.8621	3.68487	5.51744e-73	up	cysteine synthase, chloroplast precursor, putative, expressed
LOC_Os02g32940	0.152899	1.8247	3.67829	0.000699549	up	expressed protein
LOC_Os02g16909	1.76735	24.5546	3.67461	4.66032e-24	up	dynein light chain type 1 domain containing protein, expressed
LOC_Os07g43540	0.0888249	0.851472	3.6735	4.02179e-05	up	ORC6 - Putative origin recognition complex subunit 6, expressed
LOC_Os04g49310	0.0466014	0.445555	3.66115	9.79802e-08	up	tRNA-splicing endonuclease positive effector-related, putative, expressed
LOC_Os06g15680	0.398405	6.03753	3.65761	0.000754036	up	cytochrome P450 71A6, putative, expressed
LOC_Os08g01650	0.102846	1.18043	3.65639	8.78471e-13	up	Rf1, mitochondrial precursor, putative, expressed
LOC_Os01g42110	0.206506	2.75519	3.65374	1.33098e-05	up	nodulin MtN3 family protein, putative, expressed
LOC_Os09g28470	0.0309014	0.347297	3.65253	0.00409124	up	leucine-rich repeat family protein, putative, expressed
LOC_Os04g32620	2.65122	46.004	3.6523	3.08344e-73	up	ethylene-responsive transcription factor ERF114, putative, expressed
LOC_Os11g05930	3.57371	42.4692	3.64988	5.18803e-112	up	response regulator receiver domain containing protein, expressed
LOC_Os10g24280	0.0934992	1.12962	3.64976	0.000208059	up	retrotransposon protein, putative, unclassified, expressed
LOC_Os12g37690	0.06637	0.7127	3.64947	0.00409161	up	MYB family transcription factor, putative, expressed
LOC_Os10g02970	0.0305584	0.388596	3.64756	3.16913e-05	up	Leucine rich repeat N-terminal domain containing protein, putative, expressed
LOC_Os01g24010	0.0389291	0.417426	3.64623	2.00936e-09	up	pleiotropic drug resistance protein, putative, expressed
LOC_Os04g41810	0.264204	3.61101	3.64595	2.27737e-09	up	expressed protein
LOC_Os05g07980	0.0722394	0.840334	3.63972	1.37489e-11	up	DUF630/DUF632 domains containing protein, putative, expressed
LOC_Os11g09478	0.2288	2.78461	3.63778	3.1874e-14	up	OsFBX402 - F-box domain containing protein, expressed
LOC_Os03g28090	0.147925	2.26528	3.63485	7.58616e-06	up	pectinesterase, putative, expressed
LOC_Os03g07180	0.252319	3.28082	3.63402	7.22025e-13	up	embryonic protein DC-8, putative, expressed
LOC_Os07g22660	0.31782	3.55722	3.6323	1.96816e-20	up	expressed protein
LOC_Os11g25040	12.9712	189.665	3.62943	4.11789e-96	up	plant-specific domain TIGR01615 family protein, expressed
LOC_Os08g41090	4.27385	49.4945	3.62598	6.92127e-104	up	peroxidase precursor, putative, expressed
LOC_Os11g02570	0.446972	5.60603	3.62486	9.08628e-11	up	esterase, putative, expressed
LOC_Os08g30040	0.161889	1.81924	3.62111	5.79558e-20	up	transposon protein, putative, unclassified, expressed
LOC_Os10g35300	0.153138	1.89374	3.61796	0.00480723	up	dof zinc finger domain containing protein, putative, expressed
LOC_Os09g37580	0.0322422	0.331653	3.61689	1.68245e-07	up	expressed protein
LOC_Os03g08320	0.435118	5.30427	3.61604	0.00173242	up	ZIM domain containing protein, putative, expressed
LOC_Os07g25810	0.077415	0.86162	3.61141	2.11655e-05	up	retrotransposon protein, putative, unclassified, expressed
LOC_Os09g21230	5.41449	63.2216	3.60771	5.20565e-112	up	AMP-binding enzyme, putative, expressed
LOC_Os05g07940	1.76091	19.7486	3.6068	2.17054e-46	up	glyoxalase family protein, putative, expressed
LOC_Os09g09980	0.342267	3.83288	3.60371	2.05368e-16	up	glucan endo-1,3-beta-glucosidase precursor, putative, expressed
LOC_Os07g48750	0.0937088	1.02392	3.6002	8.68048e-09	up	alpha-N-arabinofuranosidase, putative, expressed
LOC_Os05g47850	6.16829	71.2629	3.59915	5.47087e-111	up	chloroplastic group IIA intron splicing facilitator CRS1, chloroplast precursor, putative, expressed
LOC_Os04g40630	5.2278	74.3516	3.59869	1.61772e-19	up	BTBZ4 - Bric-a-Brac, Tramtrack, Broad Complex BTB domain with TAZ zinc finger and Calmodulin-binding domains, expressed
LOC_Os03g42010	2.75883	24.5421	3.59646	7.92843e-109	up	DNA-directed polymerase, putative, expressed
LOC_Os09g36930	125.877	1638.49	3.5958	3.59525e-53	up	aquaporin protein, putative, expressed
LOC_Os12g17160	0.0365209	0.363607	3.59395	0.00135185	up	flavonol sulfotransferase, putative, expressed
LOC_Os01g28134	0.28432	3.06706	3.59198	2.23986e-06	up	expressed protein
LOC_Os02g15110	1.92692	29.8519	3.59179	2.24158e-06	up	zinc finger, C3HC4 type domain containing protein, expressed
LOC_Os11g38610	0.0156772	0.162125	3.59106	0.00567552	up	expressed protein
LOC_Os06g46960	0.282664	3.73795	3.5907	0.00568105	up	nucleic acid binding protein, putative, expressed
LOC_Os09g32280	0.508266	7.8628	3.5875	2.23665e-06	up	thaumatin, putative, expressed
LOC_Os07g40750	0.625902	7.0279	3.58479	6.73462e-34	up	PPR repeat domain containing protein, putative, expressed
LOC_Os03g13300	0.181219	2.37417	3.58473	1.51553e-08	up	glutamate decarboxylase, putative, expressed
LOC_Os11g26780	3.09498	40.3385	3.58129	1.01157e-13	up	dehydrin, putative, expressed
LOC_Os01g64170	1.07476	17.2152	3.57598	3.77615e-39	up	glycosyl hydrolases family 17, putative, expressed
LOC_Os01g70480	0.173125	1.5433	3.56615	1.95084e-08	up	expressed protein
LOC_Os03g49524	0.0695485	0.851346	3.56606	0.00667033	up	anthocyanidin 3-O-glucosyltransferase, putative, expressed
LOC_Os04g46300	0.07372	0.810213	3.56588	3.58239e-09	up	disease resistance protein RPM1, putative, expressed
LOC_Os11g01860	0.0310661	0.30174	3.56572	0.0088768	up	pentatricopeptide, putative, expressed
LOC_Os02g07170	0.129371	1.55774	3.56328	0.00158901	up	MYB family transcription factor, putative, expressed
LOC_Os12g15460	0.291058	3.278	3.55274	9.38986e-35	up	pentatricopeptide, putative, expressed
LOC_Os12g36620	0.755491	2.00957	3.5509	8.106e-10	up	pentatricopeptide, putative, expressed
LOC_Os03g42240	0.107147	1.16509	3.54753	8.88661e-11	up	B3 DNA binding domain containing protein, expressed
LOC_Os05g48200	3.52555	38.7317	3.54492	2.59532e-103	up	glutamate synthase, chloroplast precursor, putative, expressed
LOC_Os10g18340	195.042	2620.24	3.53722	1.65103e-89	up	expressed protein
LOC_Os03g59430	2.08921	23.8044	3.53615	1.18468e-39	up	uncharacterized glycosyltransferase, putative, expressed
LOC_Os11g43760	0.0607201	0.644845	3.53046	5.73178e-07	up	lipase class 3 family protein, putative, expressed
LOC_Os07g26840	0.0470644	0.517534	3.52649	1.28983e-09	up	retrotransposon protein, putative, Ty3-gypsy subclass, expressed
LOC_Os06g46160	5.91689	74.5345	3.51966	1.34497e-35	up	expressed protein
LOC_Os01g10090	0.116103	1.4	3.51571	0.00220184	up	pentatricopeptide, putative, expressed
LOC_Os04g50740	0.132561	1.36597	3.51317	1.62757e-09	up	ara54-like RING finger protein, putative, expressed
LOC_Os12g09540	0.0988628	1.02868	3.51308	1.83343e-08	up	phosphoribosylamine--glycine ligase, putative, expressed
LOC_Os01g53260	0.293823	3.5866	3.51064	1.09338e-07	up	WRKY23, expressed
LOC_Os02g11980	0.0543286	0.549765	3.51033	4.69782e-08	up	receptor-like protein kinase precursor, putative, expressed
LOC_Os05g28570	0.0846988	0.901646	3.51019	0.000638664	up	expressed protein
LOC_Os02g19970	0.549627	5.90521	3.5095	2.07259e-21	up	aminotransferase, classes I and II, domain containing protein, expressed
LOC_Os03g44430	0.356079	3.83572	3.50762	5.48355e-15	up	ubiquitin carboxyl-terminal hydrolase, family 1, putative, expressed
LOC_Os05g45110	0.16513	1.89457	3.50619	6.16408e-06	up	anthocyanidin 5,3-O-glucosyltransferase, putative, expressed
LOC_Os01g36790	0.769532	8.43135	3.50608	1.92368e-46	up	TKL_IRAK_DUF26-lf.2 - DUF26 kinases have homology to DUF26 containing loci, expressed
LOC_Os06g40580	0.67225	7.60056	3.50221	2.07343e-08	up	expressed protein
LOC_Os04g55600	0.299548	3.14783	3.50163	0.000193462	up	expressed protein
LOC_Os01g66010	0.208911	2.86018	3.50081	6.14572e-06	up	amino acid transporter, putative, expressed
LOC_Os09g01140	0.120346	1.30739	3.49467	1.20721e-10	up	expressed protein
LOC_Os11g34390	0.419659	5.93342	3.49454	2.77674e-06	up	glycosyltransferase, putative, expressed
LOC_Os04g14680	0.233526	2.43545	3.4939	1.41995e-07	up	OsAPx3 - Peroxisomal Ascorbate Peroxidase encoding gene 5,8, expressed
LOC_Os05g36020	1.94013	7.92452	3.49214	2.04829e-05	up	expressed protein
LOC_Os05g42190	4.88724	34.3314	3.49195	4.24326e-06	up	NADPH-dependent FMN reductase domain containing protein, expressed
LOC_Os01g06640	0.53852	6.02505	3.48201	2.82964e-12	up	basic helix-loop-helix, putative, expressed
LOC_Os09g27040	0.371374	4.41405	3.47869	3.54632e-20	up	GEX1, putative, expressed
LOC_Os04g59480	3.3728	48.94	3.47589	1.60056e-58	up	POT family protein, expressed
LOC_Os01g55820	0.179754	2.39879	3.46919	0.000265253	up	X8 domain containing protein, expressed
LOC_Os01g54590	0.389058	3.25774	3.4676	2.09573e-07	up	ras-related protein, putative, expressed
LOC_Os07g41420	0.436713	5.58099	3.46604	2.09434e-07	up	expressed protein
LOC_Os02g34960	0.272854	2.89523	3.46602	1.7058e-15	up	pentatricopeptide, putative, expressed
LOC_Os03g54910	0.296209	3.05728	3.46482	2.75093e-05	up	X8 domain containing protein, expressed
LOC_Os05g38480	0.0322297	0.302833	3.46441	0.00304113	up	kinesin motor domain containing protein, putative, expressed
LOC_Os07g18240	0.44879	4.79948	3.46388	1.36215e-24	up	lectin-like receptor kinase, putative, expressed
LOC_Os06g41540	0.121924	2.50733	3.46194	0.00304134	up	expressed protein
LOC_Os10g03620	0.071171	0.659814	3.46136	0.00026454	up	OsFBX344 - F-box domain containing protein, expressed
LOC_Os01g60640	0.255629	2.72501	3.4564	7.77699e-11	up	WRKY21, expressed
LOC_Os06g30820	3.23914	33.8693	3.45436	3.24167e-60	up	expressed protein
LOC_Os06g28194	12.9251	193.625	3.45367	2.13383e-24	up	expressed protein
LOC_Os11g06150	0.868386	12.1468	3.45323	2.19135e-09	up	basic proline-rich protein precursor, putative, expressed
LOC_Os04g48416	0.219445	2.90986	3.45307	5.84434e-07	up	OsSub45 - Putative Subtilisin homologue, expressed
LOC_Os03g07350	0.0919836	0.932466	3.44277	6.68032e-07	up	CSLA4 - cellulose synthase-like family A; mannan synthase, expressed
LOC_Os07g08340	5.10605	56.6423	3.4414	1.31063e-96	up	pyruvate kinase, putative, expressed
LOC_Os03g52475	0.236445	2.95658	3.44042	1.7098e-06	up	pentatricopeptide, putative, expressed
LOC_Os12g22210	0.021459	0.20135	3.43773	0.00102687	up	retrotransposon protein, putative, unclassified, expressed
LOC_Os01g25270	0.0567609	0.583477	3.43624	3.07771e-07	up	pentatricopeptide repeat protein PPR986-12, putative, expressed
LOC_Os10g36300	0.0234375	0.290089	3.43603	0.00268738	up	retrotransposon protein, putative, unclassified, expressed
LOC_Os02g16690	0.139608	1.41028	3.43348	1.41582e-15	up	expressed protein
LOC_Os11g05490	0.965798	10.1137	3.43236	3.74435e-12	up	expressed protein
LOC_Os09g38310	0.103086	1.01277	3.42954	5.78035e-11	up	pentatricopeptide, putative, expressed
LOC_Os02g36450	2.06804	26.683	3.42585	6.09922e-12	up	transporter family protein, putative, expressed
LOC_Os05g37970	0.132875	1.28407	3.41337	2.57508e-06	up	universal stress protein domain containing protein, putative, expressed
LOC_Os04g01740	0.585131	7.31199	3.40788	7.32795e-07	up	heat shock protein, putative, expressed
LOC_Os05g33644	0.171591	1.69328	3.40713	2.41388e-17	up	inosine-uridine preferring nucleoside hydrolase family protein, putative, expressed
LOC_Os03g52390	8.34784	87.0332	3.40634	1.2677e-32	up	PIII1 - Proteinase inhibitor II family protein precursor, expressed
LOC_Os01g40680	0.311937	3.80239	3.4055	4.56502e-07	up	pentatricopeptide, putative, expressed
LOC_Os12g16524	4.9402	36.94	3.40436	4.43651e-83	up	glutaredoxin-C8 precursor, putative, expressed
LOC_Os03g38950	125.799	1397.77	3.40282	3.02138e-81	up	chloroplast post-illumination chlorophyll fluorescence increase protein, putative, expressed
LOC_Os04g52630	0.150117	1.49238	3.40175	1.04269e-14	up	leucine-rich repeat-containing protein kinase family protein, putative, expressed
LOC_Os09g36600	1.21277	13.4173	3.40121	3.59299e-21	up	nodulin, putative, expressed
LOC_Os04g36750	0.558345	7.42367	3.40022	2.2275e-05	up	hsp20/alpha crystallin family protein, putative, expressed
LOC_Os01g59150	0.785882	8.27189	3.39681	5.14333e-28	up	tubulin/FtsZ domain containing protein, putative, expressed
LOC_Os10g06580	1.26578	15.6594	3.39441	3.75102e-14	up	cyclin-dependent kinase G-1, putative, expressed
LOC_Os04g35240	0.917453	10.0942	3.39242	2.67072e-26	up	CAMK_CAMK_like.25 - CAMK includes calcium/calmodulin depedent protein kinases, expressed
LOC_Os03g46600	1.96497	19.7034	3.38637	2.12738e-37	up	acidic leucine-rich nuclear phosphoprotein 32-related protein 2, putative, expressed
LOC_Os07g38460	0.853371	8.59309	3.38212	2.36056e-28	up	expressed protein
LOC_Os10g19160	0.0189679	0.188636	3.38065	0.00164618	up	receptor kinase, putative, expressed
LOC_Os11g15520	0.294544	3.00493	3.3797	1.15171e-20	up	OsSub62 - Putative Subtilisin homologue, expressed
LOC_Os12g01850	0.213708	2.04534	3.36828	7.146e-14	up	pentatricopeptide, putative, expressed
LOC_Os10g27470	0.0831471	0.723281	3.36607	7.65712e-07	up	KH domain containing protein, putative, expressed
LOC_Os10g35750	0.359554	3.56307	3.36255	2.55193e-17	up	pentatricopeptide, putative, expressed
LOC_Os05g07710	0.298443	2.97986	3.362	3.16627e-14	up	WD40-like domain containing protein, putative, expressed
LOC_Os02g28030	0.242852	2.285	3.35746	0.00571335	up	expressed protein
LOC_Os01g21960	0.122813	1.18442	3.3477	1.83515e-09	up	serine/threonine-protein kinase, putative, expressed
LOC_Os04g32090	0.282626	2.81236	3.33331	8.92726e-18	up	expressed protein
LOC_Os02g56150	0.159717	1.63011	3.33184	0.000280248	up	expressed protein
LOC_Os02g37480	0.534796	6.54096	3.32966	0.000103903	up	glycine-rich cell wall structural protein precursor, putative, expressed
LOC_Os01g41770	0.0320957	0.260931	3.32718	0.000103822	up	leucine rich repeat protein, putative, expressed
LOC_Os06g36560	0.359955	3.94581	3.32123	6.52569e-16	up	inositol oxygenase, putative, expressed
LOC_Os03g53710	34.3841	421.529	3.3109	1.37825e-68	up	aldose 1-epimerase, putative, expressed
LOC_Os01g19770	0.32285	3.5243	3.31087	3.77768e-06	up	mitochondrial import inner membrane translocase subunit Tim17, putative, expressed
LOC_Os04g50770	0.161656	1.67913	3.30846	3.77232e-06	up	MYB family transcription factor, putative, expressed
LOC_Os07g05960	0.211168	1.96771	3.30169	3.66067e-25	up	expressed protein
LOC_Os08g31760	0.223404	2.21053	3.29957	2.18478e-05	up	expressed protein
LOC_Os11g05640	0.351741	3.47259	3.29925	1.29164e-09	up	bZIP transcription factor domain containing protein, expressed
LOC_Os02g06540	0.36346	3.75415	3.29888	3.92885e-09	up	transporter family protein, putative, expressed
LOC_Os09g19980	0.893336	8.78055	3.29873	3.19191e-27	up	GTP binding protein, putative, expressed
LOC_Os06g30420	0.292865	2.69603	3.29291	1.07507e-11	up	PPR repeat domain containing protein, putative, expressed
LOC_Os06g09420	0.596554	5.53564	3.2908	1.04509e-15	up	B3 DNA binding domain containing protein, expressed
LOC_Os02g56100	0.0223836	0.183698	3.2788	0.00306192	up	ribonucleoside-diphosphate reductase large subunit, putative, expressed
LOC_Os12g39980	0.00626882	0.0488336	3.2788	0.00306192	up	kinesin motor domain containing protein, putative, expressed
LOC_Os09g32360	0.322186	4.00225	3.27136	5.87623e-07	up	gp176, putative, expressed
LOC_Os07g32550	0.460914	4.73113	3.2676	1.33508e-09	up	dimethyladenosine transferase, putative, expressed
LOC_Os04g51100	0.891413	7.66945	3.26595	1.05357e-24	up	COBW domain containing protein, putative, expressed
LOC_Os06g18130	0.186503	1.33823	3.26536	0.00122828	up	retrotransposon protein, putative, LINE subclass, expressed
LOC_Os11g44340	0.0546969	0.488424	3.26377	1.31974e-05	up	calmodulin binding protein, putative, expressed
LOC_Os05g39250	14.1493	179.611	3.25977	2.08915e-53	up	phosphatidylethanolamine-binding protein, putative, expressed
LOC_Os11g24570	2.467	21.7934	3.25394	6.05947e-75	up	PPR repeat domain containing protein, putative, expressed
LOC_Os06g22030	1.238	11.0829	3.25162	6.99004e-37	up	AT hook motif domain containing protein, expressed
LOC_Os04g33450	0.182473	1.68396	3.25116	0.000656078	up	expressed protein
LOC_Os04g33820	0.330827	3.28248	3.25086	1.5165e-05	up	OsFBX132 - F-box domain containing protein, expressed
LOC_Os09g12310	0.23656	2.14331	3.24679	1.80782e-11	up	ubiquitin-conjugating enzyme domain containing protein, expressed
LOC_Os09g31350	0.322275	2.83025	3.24673	6.98677e-15	up	expressed protein
LOC_Os04g47140	3.13394	32.7583	3.24484	6.15231e-17	up	expressed protein
LOC_Os09g19880	0.0344197	0.282436	3.24238	3.71967e-05	up	expressed protein
LOC_Os07g33310	0.522287	5.09868	3.2321	1.58859e-12	up	MATE efflux family protein, putative, expressed
LOC_Os02g41560	0.317274	3.63402	3.23133	6.56745e-11	up	pentatricopeptide, putative, expressed
LOC_Os04g36600	7.45699	72.8161	3.22494	1.86836e-30	up	DUF538 domain containing protein, putative, expressed
LOC_Os04g57660	0.0906404	0.419915	3.22492	4.73146e-06	up	phytosulfokine receptor precursor, putative, expressed
LOC_Os03g40770	2.0818	19.9054	3.21838	1.13511e-07	up	expressed protein
LOC_Os09g36060	1.21817	11.518	3.21741	1.23149e-21	up	endoglucanase, putative, expressed
LOC_Os01g06580	0.446255	4.90738	3.2145	5.37542e-06	up	fasciclin domain containing protein, expressed
LOC_Os01g02940	0.135576	1.26458	3.21222	5.36871e-06	up	glycosyltransferase protein, putative, expressed
LOC_Os05g15770	1.49988	14.9805	3.21139	2.94717e-18	up	glycosyl hydrolase, putative, expressed
LOC_Os02g30800	0.0467482	0.405966	3.20982	1.01901e-11	up	POLE1 - Putative DNA polymerase epsilon catalytic subunit, expressed
LOC_Os06g45980	1.56479	12.6558	3.20727	1.99147e-73	up	toprim domain-containing protein, putative, expressed
LOC_Os02g36740	2.8532	26.0699	3.20718	2.36174e-62	up	zinc finger, C3HC4 type, putative, expressed
LOC_Os02g36880	2.26442	25.281	3.20218	2.23508e-22	up	No apical meristem protein, putative, expressed
LOC_Os01g06550	1.32729	12.2351	3.20207	6.27393e-63	up	NF-X1-type zinc finger protein, putative, expressed
LOC_Os09g25784	0.269703	2.61579	3.1995	1.21657e-07	up	auxin-induced protein 5NG4, putative, expressed
LOC_Os02g48190	0.102328	1.00802	3.19546	0.000335553	up	expressed protein
LOC_Os04g55640	2.86488	35.3734	3.19183	8.48947e-18	up	plant-specific domain TIGR01627 family protein, expressed
LOC_Os01g05640	0.0424574	0.360319	3.18786	6.51261e-05	up	receptor-like protein kinase 5 precursor, putative, expressed
LOC_Os06g19540	0.882064	8.56695	3.18362	0.000387454	up	oxidoreductase, short chain dehydrogenase/reductase family domain containing protein, expressed
LOC_Os06g37080	0.606936	6.9878	3.18334	4.92582e-10	up	L-ascorbate oxidase precursor, putative, expressed
LOC_Os01g41740	0.39565	4.85254	3.18226	2.11436e-09	up	expressed protein
LOC_Os04g35020	0.0768326	0.716201	3.18161	0.00701504	up	CSLH2 - cellulose synthase-like family H, expressed
LOC_Os01g34610	0.553714	4.8796	3.17748	5.0575e-23	up	expressed protein
LOC_Os08g28710	0.240097	2.34585	3.17281	1.08129e-08	up	receptor protein kinase CRINKLY4 precursor, putative, expressed
LOC_Os02g50990	2.96519	26.9972	3.17264	8.25097e-45	up	RING-H2 finger protein ATL1Q, putative, expressed
LOC_Os02g45040	0.075484	0.651511	3.17038	7.90522e-06	up	retrotransposon protein, putative, unclassified, expressed
LOC_Os01g54080	0.0692526	0.560206	3.16968	4.29007e-09	up	kinesin motor protein-related, putative, expressed
LOC_Os02g33610	9.43438	78.5774	3.16904	4.06612e-85	up	metallo-beta-lactamase, putative, expressed
LOC_Os02g49830	1.53916	14.1414	3.16791	1.54349e-23	up	pentatricopeptide, putative, expressed
LOC_Os01g63980	0.325192	3.01465	3.16741	9.66595e-10	up	ZOS1-17 - C2H2 zinc finger protein, expressed
LOC_Os06g02200	0.436399	3.72055	3.16503	1.22029e-20	up	pentatricopeptide, putative, expressed
LOC_Os08g09780	0.160248	1.29401	3.16493	3.94145e-08	up	expressed protein
LOC_Os02g08364	1.28974	10.6416	3.16369	2.09645e-54	up	protein phosphatase 2C, putative, expressed
LOC_Os10g33790	0.605902	5.11148	3.16336	3.74033e-16	up	expressed protein
LOC_Os04g48270	3.3384	30.7987	3.15819	1.95271e-60	up	OsFBX148 - F-box domain containing protein, expressed
LOC_Os05g49060	32.0194	282.64	3.15317	5.859e-87	up	uncharacterized protein ycf23, putative, expressed
LOC_Os07g44160	3.40388	36.5967	3.15001	1.30515e-45	up	retrotransposon protein, putative, unclassified, expressed
LOC_Os10g18150	5.10548	57.0695	3.14708	3.27507e-13	up	crooked neck, putative, expressed
LOC_Os11g02600	0.158906	1.18744	3.14523	8.55311e-08	up	OsMan08 - Endo-Beta-Mannanase, expressed
LOC_Os08g31690	0.304005	1.99639	3.14377	3.16329e-08	up	OsFBX291 - F-box domain containing protein, expressed
LOC_Os08g18150	0.108093	1.02461	3.14279	9.88203e-05	up	WD domain, G-beta repeat domain containing protein, expressed
LOC_Os11g26880	0.248599	2.02969	3.14239	1.74633e-06	up	RALFL14 - Rapid ALkalinization Factor RALF family protein precursor, expressed
LOC_Os03g57780	0.033901	0.294634	3.14079	0.00123395	up	protein kinase, putative, expressed
LOC_Os01g72009	36.3915	321.412	3.13725	2.9269e-54	up	expressed protein
LOC_Os01g54090	0.254757	2.39927	3.13524	0.00123171	up	expressed protein
LOC_Os06g37020	0.584487	5.53994	3.1347	3.045e-07	up	expressed protein
LOC_Os05g14240	5.46858	52.8564	3.13225	1.6945e-08	up	aquaporin protein, putative, expressed
LOC_Os07g09914	0.0575774	0.468048	3.13044	5.16558e-05	up	expressed protein
LOC_Os07g13540	0.208116	1.7169	3.12941	1.19137e-15	up	pentatricopeptide repeat domain containing protein, putative, expressed
LOC_Os04g28040	0.872343	7.65231	3.12776	4.64962e-38	up	expressed protein
LOC_Os03g55776	21.5294	189.466	3.12763	5.69723e-84	up	expressed protein
LOC_Os09g10204	0.470985	3.77014	3.12613	1.48285e-12	up	expressed protein
LOC_Os03g60910	5.85951	49.5375	3.12395	1.63966e-88	up	PPR repeat domain containing protein, putative, expressed
LOC_Os01g59890	0.325393	2.7599	3.12311	2.11245e-17	up	pentatricopeptide, putative, expressed
LOC_Os01g46760	7.72934	59.3635	3.11787	1.70579e-28	up	protein phosphatase 2C, putative, expressed
LOC_Os03g05270	0.214224	1.86317	3.11635	4.87309e-08	up	RING finger and CHY zinc finger domain-containing protein 1, putative, expressed
LOC_Os07g28614	8.0213	77.2424	3.11262	1.21987e-36	up	expressed protein
LOC_Os01g71700	4.34864	31.9223	3.1124	8.88269e-61	up	amino acid permease family protein, putative, expressed
LOC_Os05g01350	0.540817	4.62382	3.10801	4.02487e-17	up	retrotransposon protein, putative, unclassified, expressed
LOC_Os07g27310	0.075984	0.598084	3.10782	2.50453e-06	up	CRAL/TRIO domain containing protein, expressed
LOC_Os07g48660	0.964517	9.29441	3.10447	1.33327e-09	up	bZIP transcription factor domain containing protein, expressed
LOC_Os01g68840	1.59145	13.6929	3.10421	1.05319e-10	up	CRP6 - Cysteine-rich family protein precursor, expressed
LOC_Os02g17370	0.619536	7.95878	3.09675	2.8248e-06	up	expressed protein
LOC_Os03g16460	3.76931	31.8025	3.09567	5.43111e-80	up	expressed protein
LOC_Os05g45920	5.23306	46.0492	3.08851	1.04491e-73	up	S1 RNA binding domain containing protein, expressed
LOC_Os08g37700	32.1125	306.109	3.07811	4.23394e-85	up	RNA recognition motif containing protein, putative, expressed
LOC_Os11g02240	2.1868	17.0192	3.07623	1.27249e-46	up	CAMK_KIN1/SNF1/Nim1_like.4 - CAMK includes calcium/calmodulin depedent protein kinases, expressed
LOC_Os02g11870	4.02455	42.1367	3.07491	1.98892e-20	up	expressed protein
LOC_Os01g51980	3.25888	32.9184	3.07425	1.96588e-18	up	alliin lyase precursor, putative, expressed
LOC_Os11g10740	0.358946	2.84769	3.07399	8.85401e-09	up	tetratricopeptide-like helical, putative, expressed
LOC_Os03g32370	0.140009	0.920752	3.07073	0.00190782	up	retrotransposon protein, putative, unclassified, expressed
LOC_Os12g16130	0.0693088	0.540955	3.07024	0.000921318	up	transposon protein, putative, unclassified, expressed
LOC_Os07g41180	1.24755	9.85172	3.06997	7.47465e-47	up	RNA-binding protein-like, putative, expressed
LOC_Os09g30462	0.560157	4.37712	3.06654	3.21856e-10	up	expressed protein
LOC_Os06g45184	0.287529	1.93227	3.05744	2.07593e-05	up	retrotransposon protein, putative, Ty3-gypsy subclass, expressed
LOC_Os08g43190	123.934	1147.99	3.05431	1.5313e-67	up	dehydrogenase, putative, expressed
LOC_Os01g71280	0.246209	1.98373	3.05382	1.47142e-09	up	glycerol-3-phosphate dehydrogenase, putative, expressed
LOC_Os04g23630	0.143992	1.01162	3.05265	2.92923e-10	up	expressed protein
LOC_Os02g15560	0.110356	0.807484	3.04327	1.67768e-10	up	transposon protein, putative, Mutator sub-class, expressed
LOC_Os04g03850	0.948728	6.5873	3.04088	2.64484e-27	up	OsSub39 - Putative Subtilisin homologue, expressed
LOC_Os03g05240	0.508555	4.20542	3.03972	5.64552e-10	up	retrotransposon protein, putative, unclassified, expressed
LOC_Os02g32590	1.2437	10.0025	3.03916	1.33271e-38	up	HSF-type DNA-binding domain containing protein, expressed
LOC_Os09g38772	3.96674	32.1174	3.03859	7.73556e-57	up	MOSC domain-containing protein, mitochondrial precursor, putative, expressed
LOC_Os12g40390	1.20021	10.3876	3.03778	1.33193e-09	up	expressed protein
LOC_Os03g06654	0.432132	3.31053	3.03752	1.63438e-16	up	flavin monooxygenase, putative, expressed
LOC_Os09g25190	0.287665	2.65196	3.03636	5.85162e-06	up	protein binding protein, putative, expressed
LOC_Os05g07790	0.461947	3.64709	3.03547	1.37107e-15	up	DNA binding protein, putative, expressed
LOC_Os05g49960	0.784173	4.29678	3.02516	0.00122068	up	expressed protein
LOC_Os08g37520	0.24439	1.61356	3.02429	8.59874e-12	up	pentatricopeptide, putative, expressed
LOC_Os08g14310	5.03037	35.3305	3.01787	4.2824e-05	up	expressed protein
LOC_Os03g58800	0.198977	1.69907	3.0128	7.46072e-06	up	ATPase, putative, expressed
LOC_Os04g31924	1.16278	9.49862	3.01109	3.74384e-37	up	nodulin, putative, expressed
LOC_Os07g09420	3.38158	36.7595	3.01097	6.34689e-31	up	ATPase, putative, expressed
LOC_Os09g32540	0.0294647	0.213904	3.01039	0.00068826	up	expressed protein
LOC_Os12g42120	0.659295	3.55908	3.0084	8.86351e-17	up	PPR repeat containing protein, expressed
LOC_Os05g37350	0.498609	3.77902	3.00776	2.07572e-55	up	hhH-GPD superfamily base excision DNA repair protein, expressed
LOC_Os11g35030	0.236441	1.75013	3.00731	1.77832e-08	up	growth regulating factor protein, putative, expressed
LOC_Os02g11680	0.12567	1.09457	3.00673	0.000175791	up	glucosyltransferase, putative, expressed
LOC_Os02g51290	0.324561	2.26564	3.00654	6.37954e-08	up	HVA22, putative, expressed
LOC_Os01g65200	2.04645	14.5398	3.00572	1.38376e-48	up	proton-dependent oligopeptide transport, putative, expressed
LOC_Os08g34870	1.70089	13.9696	3.00342	7.42898e-16	up	hypothetical protein
LOC_Os06g19780	0.926867	7.97114	3.00255	4.86803e-05	up	expressed protein
LOC_Os08g06620	1.76289	16.7896	2.99934	1.7342e-07	up	DNA polymerase delta subunit 4 family, putative, expressed
LOC_Os03g56400	0.759575	6.26568	2.99829	1.17618e-20	up	pentatricopeptide, putative, expressed
LOC_Os10g37350	3.38892	29.3202	2.99731	1.01683e-13	up	expressed protein
LOC_Os04g41450	0.264594	2.25247	2.98702	2.69644e-12	up	TGF-beta receptor, type I/II extracellular region, putative, expressed
LOC_Os03g02070	1.18694	8.75405	2.98669	1.00356e-11	up	heavy-metal-associated domain-containing protein, putative, expressed
LOC_Os04g47700	0.559	4.16759	2.98334	5.92702e-38	up	expressed protein
LOC_Os02g03930	0.24233	1.74872	2.98173	1.61722e-16	up	expressed protein
LOC_Os07g33910	0.24742	1.96195	2.97966	0.000248885	up	transporter family protein, putative, expressed
LOC_Os10g05230	3.00287	21.6676	2.97702	4.25295e-53	up	zinc finger, C3HC4 type domain containing protein, expressed
LOC_Os09g31498	0.605276	4.76406	2.97455	1.12752e-10	up	dihydroflavonol-4-reductase, putative, expressed
LOC_Os03g08140	1.88475	9.53862	2.97232	5.42502e-54	up	tubulin--tyrosine ligase-like protein 12, putative, expressed
LOC_Os04g48710	14.9121	111.993	2.96968	7.18324e-81	up	expressed protein
LOC_Os04g43680	1.33146	11.7901	2.96719	0.00186301	up	MYB family transcription factor, putative, expressed
LOC_Os10g25020	0.537862	4.07636	2.96586	4.58729e-06	up	red chlorophyll catabolite reductase, putative, expressed
LOC_Os05g42210	1.40289	11.3031	2.96386	7.05912e-08	up	serine/threonine-protein kinase receptor precursor, putative, expressed
LOC_Os08g19420	2.33129	16.6154	2.96233	2.08314e-09	up	O-methyltransferase, putative, expressed
LOC_Os11g11500	0.324045	2.37361	2.95418	9.39784e-08	up	serpin domain containing protein, putative, expressed
LOC_Os11g01836	0.178996	1.27685	2.95395	7.12591e-10	up	pentatricopeptide, putative, expressed
LOC_Os02g48570	0.184707	1.4909	2.95318	2.76607e-05	up	peptide transporter PTR2, putative, expressed
LOC_Os12g06650	0.598184	4.7019	2.95105	1.07621e-16	up	tetratricopeptide-like helical, putative, expressed
LOC_Os04g38790	1.15329	9.31716	2.94984	5.4242e-08	up	expressed protein
LOC_Os04g59430	0.239757	1.99408	2.94969	3.41472e-06	up	auxin response factor, putative, expressed
LOC_Os11g07440	0.467812	3.412	2.94466	1.0782e-15	up	plant neutral invertase domain containing protein, expressed
LOC_Os11g15720	0.482069	4.09568	2.94268	0.00214385	up	expressed protein
LOC_Os05g50640	0.229236	1.67202	2.94234	1.15369e-12	up	transposon protein, putative, unclassified, expressed
LOC_Os08g40850	1.45527	10.2095	2.93688	2.93866e-06	up	mitochondrial carrier protein, putative, expressed
LOC_Os01g53890	2.74717	20.038	2.93086	4.08347e-60	up	RNA methyltransferase, TrmH family protein, putative, expressed
LOC_Os02g57960	1.52782	11.6491	2.93024	6.54576e-55	up	Leucine Rich Repeat family protein, expressed
LOC_Os03g41460	2.5682	19.2062	2.93004	5.34595e-48	up	CAMK_CAMK_like.20 - CAMK includes calcium/calmodulin depedent protein kinases, expressed
LOC_Os06g33170	0.802144	6.13694	2.92992	7.32696e-06	up	exocyst complex component 6, putative, expressed
LOC_Os11g06180	0.0252018	0.274993	2.92904	0.00230801	up	nodulation-signaling pathway 2 protein, putative, expressed
LOC_Os09g24520	0.177767	1.38576	2.92426	1.47808e-08	up	pentatricopeptide, putative, expressed
LOC_Os07g44299	0.092897	0.644256	2.9241	0.000679629	up	pentatricopeptide, putative, expressed
LOC_Os02g05830	0.172012	1.93833	2.9232	0.000342763	up	ribulose bisphosphate carboxylase small chain, chloroplast precursor, putative, expressed
LOC_Os08g07320	0.108756	1.03448	2.91828	0.00517258	up	expressed protein
LOC_Os07g48850	0.199947	1.44464	2.91786	5.77938e-18	up	PPR repeat containing protein, expressed
LOC_Os11g03910	0.142035	0.970962	2.91771	1.31398e-06	up	zinc finger DHHC domain-containing protein, putative, expressed
LOC_Os04g46280	13.799	106.89	2.91149	4.68099e-26	up	hydrolase, NUDIX family, domain containing protein, expressed
LOC_Os10g03730	0.243545	1.82118	2.90675	4.11596e-08	up	OsFBX347 - F-box domain containing protein, expressed
LOC_Os09g39740	2.52347	17.6039	2.9062	1.11e-55	up	ACT domain containing protein, expressed
LOC_Os10g38920	0.114166	0.892443	2.90513	0.00284183	up	protein kinase domain containing protein, expressed
LOC_Os11g10400	0.383657	2.61291	2.90313	2.61958e-10	up	OsFBX419 - F-box domain containing protein, expressed
LOC_Os03g64230	0.170332	1.1431	2.89842	1.11728e-06	up	expressed protein
LOC_Os08g42440	2.69184	20.8901	2.8977	2.50634e-18	up	CCT/B-box zinc finger protein, putative, expressed
LOC_Os01g32090	0.0450465	0.312944	2.8969	2.38261e-08	up	PPR repeat domain containing protein, putative, expressed
LOC_Os08g41780	0.537989	4.42795	2.89159	3.41228e-09	up	triacylglycerol lipase precursor, putative, expressed
LOC_Os08g41100	3.27604	24.1315	2.89061	2.20307e-45	up	CHIT12 - Chitinase family protein precursor, expressed
LOC_Os09g36880	0.509443	4.01911	2.89052	5.32721e-07	up	GDSL-like lipase/acylhydrolase, putative, expressed
LOC_Os07g42520	1.1423	9.84314	2.88997	1.24469e-06	up	dirigent, putative, expressed
LOC_Os02g48210	0.335263	1.81898	2.88969	3.39869e-10	up	lectin-like protein kinase, putative, expressed
LOC_Os04g27800	0.745462	1.62205	2.88964	5.32615e-07	up	expressed protein
LOC_Os01g04580	0.16182	1.40557	2.88876	0.00089182	up	Ser/Thr protein kinase, putative, expressed
LOC_Os12g32970	1.22908	11.3683	2.88847	7.64853e-06	up	membrane associated DUF588 domain containing protein, putative, expressed
LOC_Os10g30760	0.0411323	0.258023	2.88733	0.00593221	up	pentatricopeptide, putative, expressed
LOC_Os06g37150	1.13277	8.43381	2.88412	1.30732e-41	up	L-ascorbate oxidase precursor, putative, expressed
LOC_Os01g36600	1.83834	13.8972	2.88335	4.11262e-18	up	PPR repeat domain containing protein, putative, expressed
LOC_Os05g24550	54.8679	394.941	2.87887	4.94564e-64	up	Papain family cysteine protease domain containing protein, expressed
LOC_Os08g30770	0.769651	4.04439	2.87733	0.00119446	up	ABC transporter, ATP-binding protein, putative, expressed
LOC_Os04g02880	0.533494	3.71636	2.87412	4.62153e-06	up	expressed protein
LOC_Os02g56840	11.5827	82.5677	2.87367	2.46345e-72	up	OsFBX70 - F-box domain containing protein, expressed
LOC_Os01g18240	0.0737843	0.478221	2.87352	0.000479991	up	MYB family transcription factor, putative, expressed
LOC_Os02g01610	0.266568	2.65432	2.86882	9.63968e-21	up	pentatricopeptide, putative, expressed
LOC_Os01g52970	0.41707	3.53121	2.86257	1.17605e-06	up	OsFBX22 - F-box domain containing protein, expressed
LOC_Os01g53840	0.0966484	0.629116	2.86227	0.000154026	up	protein kinase family protein, putative, expressed
LOC_Os09g32320	0.123559	0.846354	2.85905	2.58181e-05	up	growth regulator related protein, putative, expressed
LOC_Os12g03450	0.292562	2.09084	2.85654	2.82339e-06	up	expressed protein
LOC_Os07g10254	0.677854	5.14934	2.85638	0.00373042	up	expressed protein
LOC_Os11g40590	3.43958	25.2076	2.85313	3.45604e-42	up	DUF1399 containing protein, putative, expressed
LOC_Os09g34870	0.116578	0.82306	2.85063	7.40564e-05	up	pentatricopeptide, putative, expressed
LOC_Os03g17500	0.934513	4.736	2.84937	8.50371e-21	up	expressed protein
LOC_Os12g25630	1.14935	8.04699	2.84879	3.03169e-21	up	sulfite oxidase, putative, expressed
LOC_Os02g51930	2.15793	19.1645	2.84733	2.96416e-18	up	cytokinin-O-glucosyltransferase 2, putative, expressed
LOC_Os03g10820	0.281575	1.95472	2.84608	1.0923e-07	up	expressed protein
LOC_Os07g46630	2.94152	19.8046	2.8455	6.60104e-09	up	AMP deaminase, putative, expressed
LOC_Os08g19680	0.100703	0.677199	2.84137	0.00428359	up	expressed protein
LOC_Os10g36060	0.175154	1.19363	2.83437	8.12134e-12	up	protein transport protein-related, putative, expressed
LOC_Os10g07480	0.0900931	0.519435	2.83354	9.23221e-09	up	plant protein of unknown function DUF869 domain containing protein, expressed
LOC_Os07g31390	0.20998	1.28715	2.83266	0.0023717	up	beta-expansin precursor, putative, expressed
LOC_Os07g10350	2.18597	12.1055	2.83224	6.97885e-72	up	S1 RNA binding domain containing protein, expressed
LOC_Os12g05740	0.0908665	0.562201	2.83199	0.00044282	up	expressed protein
LOC_Os03g48390	20.7839	139.625	2.83017	3.42105e-23	up	expressed protein
LOC_Os07g48120	0.191212	1.24931	2.8299	6.8223e-08	up	expressed protein
LOC_Os07g46770	0.300463	1.988	2.82934	3.56126e-08	up	expressed protein
LOC_Os12g41715	8.48703	57.4085	2.82789	6.74046e-75	up	DEAD-box ATP-dependent RNA helicase, putative, expressed
LOC_Os05g46480	11.6623	99.6879	2.82748	1.43641e-16	up	late embryogenesis abundant protein, group 3, putative, expressed
LOC_Os11g36200	0.161763	1.07722	2.82448	7.18255e-11	up	receptor-like protein kinase 2 precursor, putative, expressed
LOC_Os04g52100	12.105	80.3141	2.82191	8.27481e-74	up	peptidase, M24 family protein, putative, expressed
LOC_Os10g04370	0.477975	2.9454	2.81849	2.66698e-09	up	OsFBX357 - F-box domain containing protein, expressed
LOC_Os10g25400	0.542739	5.01056	2.81611	0.000868149	up	GDSL-like lipase/acylhydrolase, putative, expressed
LOC_Os10g32540	5.66391	36.8421	2.81436	2.79806e-74	up	SAP domain containing protein, expressed
LOC_Os02g30410	13.8047	86.3812	2.81421	4.37067e-74	up	expressed protein
LOC_Os07g41120	0.114015	0.82089	2.81335	4.13613e-05	up	RNA recognition motif containing protein, putative, expressed
LOC_Os06g06610	0.0602507	0.346542	2.81275	0.00488837	up	expressed protein
LOC_Os05g04000	4.73472	34.6439	2.80807	7.12395e-09	up	expressed protein
LOC_Os05g27910	0.361104	2.24958	2.80709	3.55181e-11	up	hypothetical protein
LOC_Os06g47830	0.162542	1.01322	2.80629	3.22102e-05	up	RPA2C - Putative single-stranded DNA binding complex subunit 2, expressed
LOC_Os03g18400	1.50805	10.2047	2.80412	3.71393e-14	up	expressed protein
LOC_Os08g35350	0.0653444	0.364585	2.80376	0.000121246	up	expressed protein
LOC_Os07g43810	86.9527	606.767	2.80087	6.55956e-64	up	RNA recognition motif containing protein, putative, expressed
LOC_Os09g10600	2.631	17.5161	2.80056	3.83677e-50	up	enoyl-acyl-carrier-protein reductase NADH, chloroplast precursor, expressed
LOC_Os05g32610	0.385739	2.38476	2.79858	9.53734e-33	up	required to maintain repression 1, putative, expressed
LOC_Os05g33920	0.536596	3.5918	2.79726	6.05346e-06	up	pentatricopeptide, putative, expressed
LOC_Os10g30210	0.265665	2.17531	2.79701	0.00173968	up	expressed protein
LOC_Os07g38430	4.67073	33.0831	2.79656	8.9136e-38	up	WD domain, G-beta repeat domain containing protein, expressed
LOC_Os05g24380	0.172377	0.950724	2.78837	0.00560633	up	retrotransposon protein, putative, unclassified, expressed
LOC_Os06g07670	0.723953	4.39401	2.78837	0.00560633	up	expressed protein
LOC_Os08g38610	0.938184	6.34071	2.78836	8.79493e-25	up	pentatricopeptide, putative, expressed
LOC_Os05g18950	0.575251	3.67994	2.78719	5.30864e-11	up	pentatricopeptide, putative, expressed
LOC_Os04g44150	1.60564	12.3271	2.78407	2.21847e-11	up	gibberellin 2-beta-dioxygenase 7, putative, expressed
LOC_Os02g54254	1.62017	10.0805	2.78258	1.59126e-59	up	saccharopine dehydrogenase, putative, expressed
LOC_Os04g32960	0.0451461	0.283782	2.78033	0.000381499	up	TUDOR protein with multiple SNc domains, putative, expressed
LOC_Os10g39500	0.0286809	0.175194	2.77487	0.0035528	up	expressed protein
LOC_Os03g02874	0.375667	2.71867	2.77375	6.46006e-07	up	retrotransposon protein, putative, Ty3-gypsy subclass, expressed
LOC_Os04g32320	0.308757	2.08037	2.77115	4.19095e-05	up	glycerophosphoryl diester phosphodiesterase family protein, putative, expressed
LOC_Os11g05750	0.112549	0.776671	2.76953	4.1858e-05	up	expressed protein
LOC_Os10g28600	2.40261	16.3426	2.76888	2.08999e-69	up	PPR repeat domain containing protein, putative, expressed
LOC_Os07g26570	0.0286141	0.164439	2.76616	0.0064014	up	expressed protein
LOC_Os12g07880	2.15095	13.8403	2.76545	4.61991e-56	up	dynamin family protein, putative, expressed
LOC_Os07g44640	0.834316	5.27314	2.76198	8.22123e-25	up	ZOS7-13 - C2H2 zinc finger protein, expressed
LOC_Os03g01240	0.0173634	0.104471	2.75626	0.00226831	up	CCR4-Not complex component, Not1domain containing protein, expressed
LOC_Os04g58280	9.0912	71.8079	2.75441	1.09609e-63	up	stem-specific protein TSJT1, putative, expressed
LOC_Os03g24730	1.89229	14.9144	2.75124	3.88053e-25	up	expressed protein
LOC_Os01g16910	2.97254	19.3223	2.75011	1.90838e-38	up	outer mitochondrial membrane porin, putative, expressed
LOC_Os02g11720	7.25279	63.9481	2.7457	1.49108e-28	up	lipase, putative, expressed
LOC_Os09g35740	0.366999	1.46719	2.74554	7.71751e-06	up	expressed protein
LOC_Os03g10600	1.33533	7.01054	2.74421	9.72525e-62	up	expressed protein
LOC_Os04g40970	0.0533919	0.341954	2.7425	0.000330287	up	DEAD-box ATP-dependent RNA helicase, putative, expressed
LOC_Os05g37410	1.02698	6.53347	2.74244	2.39394e-61	up	hhH-GPD superfamily base excision DNA repair protein, expressed
LOC_Os04g41520	0.270415	2.16479	2.74137	3.43199e-08	up	retrotransposon protein, putative, unclassified, expressed
LOC_Os03g35886	0.0267858	0.158098	2.74101	0.00146036	up	expressed protein
LOC_Os02g07960	1.37073	8.69178	2.74097	2.05765e-51	up	STRUBBELIG-RECEPTOR FAMILY 3 precursor, putative, expressed
LOC_Os03g18980	0.0795268	0.43728	2.74078	1.15909e-05	up	kinesin motor domain containing protein, expressed
LOC_Os04g12140	0.219159	1.37561	2.73992	6.52013e-07	up	expressed protein
LOC_Os02g55590	3.75979	26.0621	2.73877	4.44733e-58	up	expressed protein
LOC_Os10g39920	1.56595	10.7672	2.73752	1.12283e-09	up	expressed protein
LOC_Os04g56970	2.36611	15.3489	2.73548	2.60777e-37	up	tubulin/FtsZ domain containing protein, putative, expressed
LOC_Os01g59530	31.0647	221.26	2.73397	1.31824e-69	up	OsCML1 - Calmodulin-related calcium sensor protein, expressed
LOC_Os10g30640	3.23461	20.6707	2.73387	1.69009e-20	up	translin, putative, expressed
LOC_Os11g03970	2.71535	15.8324	2.73172	2.98865e-63	up	CAMK_KIN1/SNF1/Nim1_like.5 - CAMK includes calcium/calmodulin depedent protein kinases, expressed
LOC_Os09g34920	0.734097	5.77844	2.72835	3.45484e-07	up	glycosyl hydrolase family 29, putative, expressed
LOC_Os09g27030	101.135	661.21	2.72773	2.13394e-56	up	oryzain gamma chain precursor, putative, expressed
LOC_Os07g14540	0.861517	5.44952	2.72647	8.70645e-12	up	vesicle-associated membrane protein, putative, expressed
LOC_Os11g14990	2.44377	16.3838	2.72637	1.12984e-15	up	expressed protein
LOC_Os07g10400	0.269941	1.83734	2.71723	5.03719e-13	up	pentatricopeptide, putative, expressed
LOC_Os03g52380	1.72618	12.8208	2.71124	7.87549e-06	up	PIII5 - Proteinase inhibitor II family protein precursor, expressed
LOC_Os01g09540	61.1565	487.4	2.70777	8.57231e-69	up	HAD superfamily phosphatase, putative, expressed
LOC_Os08g33910	0.287021	1.77346	2.70762	4.59904e-07	up	no apical meristem protein, putative, expressed
LOC_Os03g18190	0.315278	1.93314	2.70657	3.11841e-16	up	importin subunit beta, putative, expressed
LOC_Os03g57640	1.11899	9.00131	2.70534	0.00214712	up	gibberellin receptor GID1L2, putative, expressed
LOC_Os02g47760	1.06867	6.73392	2.70508	1.16708e-27	up	AAA-type ATPase family protein, putative, expressed
LOC_Os09g38400	3.93387	21.043	2.70496	2.97381e-31	up	prostatic spermine-binding protein precursor, putative, expressed
LOC_Os01g19740	1392.78	9957.12	2.70194	1.16347e-35	up	calvin cycle protein CP12, putative, expressed
LOC_Os06g06990	1.31213	9.36773	2.6994	0.000195404	up	expressed protein
LOC_Os03g06350	0.72849	4.57871	2.69845	1.81676e-06	up	DUF623 domain containing protein, expressed
LOC_Os07g09384	0.516002	3.92873	2.69593	5.28312e-09	up	expressed protein
LOC_Os05g46090	0.27615	1.58615	2.69103	7.88828e-07	up	Leucine Rich Repeat domain containing protein, expressed
LOC_Os01g48300	28.911	193.082	2.69007	9.43516e-66	up	ATP synthase protein I related, putative, expressed
LOC_Os12g32620	0.137215	0.815033	2.68815	0.00601268	up	OsWLIM1 - LIM domain protein, putative actin-binding protein and transcription factor, expressed
LOC_Os03g48230	1.45736	9.03883	2.68787	0.00215672	up	expressed protein
LOC_Os01g72930	0.0945221	0.538324	2.68495	3.05861e-05	up	pentatricopeptide, putative, expressed
LOC_Os01g34630	0.920796	6.07364	2.67771	3.90595e-12	up	retrotransposon protein, putative, Ty1-copia subclass, expressed
LOC_Os03g18850	4.66781	32.8955	2.67708	1.00917e-19	up	pathogenesis-related Bet v I family protein, putative, expressed
LOC_Os01g59510	12.1872	80.4764	2.67628	3.74899e-67	up	chloroplast ribonuclease III domain protein, putative, expressed
LOC_Os03g44420	0.808672	4.99216	2.66896	2.46962e-13	up	tubulin/FtsZ domain containing protein, putative, expressed
LOC_Os11g10000	0.173013	1.02997	2.66813	0.000118719	up	mTERF family protein, expressed
LOC_Os06g04090	0.53475	3.62853	2.66698	8.46452e-07	up	no apical meristem protein, putative, expressed
LOC_Os08g43270	0.217611	1.44316	2.66134	7.35552e-06	up	BAG domain-containing protein, putative, expressed
LOC_Os01g11720	0.217001	1.08374	2.65989	3.79057e-07	up	transposable element protein, putative, containing Pfam profile: PF03004, Transposase_24, expressed
LOC_Os01g29330	1.96582	13.9223	2.65822	8.08999e-05	up	expressed protein
LOC_Os03g10300	0.908771	6.86045	2.65763	7.34243e-06	up	haemolysin-III, putative, expressed
LOC_Os11g02350	19.8425	130.967	2.65712	6.78701e-20	up	LTPL25 - Protease inhibitor/seed storage/LTP family protein precursor, expressed
LOC_Os07g12630	0.325415	2.01851	2.65712	8.15807e-08	up	transcription elongation factor protein, putative, expressed
LOC_Os06g36390	1.28813	7.83297	2.65516	3.06693e-17	up	expressed protein
LOC_Os02g02800	0.396689	2.3836	2.65489	5.14012e-08	up	AGAP001222-PA, putative, expressed
LOC_Os10g39936	4.73094	36.0989	2.65017	5.79205e-09	up	zinc finger, C3HC4 type domain containing protein, expressed
LOC_Os02g56600	0.15323	0.998138	2.64995	0.00278962	up	no apical meristem protein, putative, expressed
LOC_Os11g31320	0.238993	1.29372	2.6489	0.00013302	up	retrotransposon protein, putative, unclassified
LOC_Os12g13570	0.0898085	0.510093	2.648	4.56686e-07	up	MYB family transcription factor, putative, expressed
LOC_Os05g46510	11.1314	79.2775	2.64742	2.25789e-55	up	polygalacturonase, putative, expressed
LOC_Os01g63620	14.9793	109.09	2.64721	1.71592e-64	up	expressed protein
LOC_Os10g06610	1.20335	6.15659	2.64556	7.0947e-53	up	expressed protein
LOC_Os03g17140	8.94112	61.362	2.63978	3.77589e-44	up	expressed protein
LOC_Os03g56800	7.41395	46.008	2.63961	1.48649e-59	up	CBS domain containing membrane protein, putative, expressed
LOC_Os09g26620	52.0912	326.276	2.63838	1.90892e-63	up	auxin-repressed protein, putative, expressed
LOC_Os10g28120	0.466417	3.4485	2.63786	0.000781835	up	glycosyl hydrolase, putative, expressed
LOC_Os01g54030	4.04437	24.738	2.63369	4.90996e-20	up	NADP-dependent malic enzyme, putative, expressed
LOC_Os02g32970	3.92693	29.4125	2.63323	8.91965e-13	up	hydrolase, alpha/beta fold family protein, putative, expressed
LOC_Os12g33210	0.0674861	0.368513	2.63232	0.000355072	up	OsFBL59 - F-box domain and LRR containing protein, expressed
LOC_Os05g09600	1.46567	8.95278	2.63222	2.15438e-17	up	GA11916-PA, putative, expressed
LOC_Os02g53320	1.53096	9.39778	2.63204	1.36792e-11	up	universal stress protein domain containing protein, putative, expressed
LOC_Os07g12160	1.84902	10.3774	2.62984	3.65593e-34	up	KHG/KDPG aldolase, putative, expressed
LOC_Os08g10330	0.205047	1.22175	2.62753	4.63202e-10	up	SHR5-receptor-like kinase, putative, expressed
LOC_Os02g04500	0.891912	5.03189	2.62603	2.62952e-15	up	S-adenosyl-L-methionine-dependent methyltransferase mraW, putative, expressed
LOC_Os04g23620	0.0722467	0.387327	2.62562	0.00133554	up	D-mannose binding lectin family protein, expressed
LOC_Os04g56100	17.1962	122.746	2.62554	5.3814e-23	up	one cut domain family member 3, putative, expressed
LOC_Os07g04990	38.301	231.377	2.62341	1.39621e-12	up	oxidoreductase, aldo/keto reductase family protein, putative, expressed
LOC_Os01g15130	0.336805	2.08859	2.61852	0.000400124	up	hydrolase, alpha/beta fold family domain containing protein, expressed
LOC_Os05g45930	0.492341	3.02127	2.618	4.70329e-13	up	IQ calmodulin-binding motif family protein, putative, expressed
LOC_Os04g41110	0.23521	1.33177	2.61598	5.94235e-11	up	Rad21 / Rec8 like protein, putative, expressed
LOC_Os05g34780	0.0421947	0.230393	2.61353	0.0088395	up	retrotransposon protein, putative, Ty3-gypsy subclass, expressed
LOC_Os03g14710	0.194062	1.15027	2.6108	1.35323e-05	up	protein kinase, putative, expressed
LOC_Os03g61600	3.21491	18.2796	2.60851	2.59468e-39	up	phosphoribosylformylglycinamidine synthase, putative, expressed
LOC_Os06g05410	0.881611	10.6302	2.60848	2.4978e-05	up	expressed protein
LOC_Os05g05490	0.271001	1.59045	2.60752	4.77257e-07	up	pentatricopeptide, putative, expressed
LOC_Os06g37510	1.26539	8.55391	2.60707	4.28445e-06	up	tetraspanin family protein, putative, expressed
LOC_Os10g11889	0.780246	4.87794	2.60468	0.00151179	up	expressed protein
LOC_Os09g36030	3.34288	21.5688	2.60462	1.40557e-17	up	4-hydroxy-2-oxovalerate aldolase, putative, expressed
LOC_Os11g12760	1.12515	7.78947	2.6036	0.0055278	up	O-methyltransferase, putative, expressed
LOC_Os05g48880	1.17033	7.14399	2.6034	7.17674e-13	up	expressed protein
LOC_Os06g20370	0.159556	0.907702	2.60334	5.22266e-07	up	microtubule associated protein, putative, expressed
LOC_Os09g08710	0.271495	1.28899	2.60024	6.25267e-06	up	expressed protein
LOC_Os05g24150	0.602692	3.53518	2.597	5.76355e-18	up	tetratricopeptide-like helical, putative, expressed
LOC_Os08g09730	0.0900522	0.489588	2.59124	0.00636128	up	OsFBX273 - F-box domain containing protein, expressed
LOC_Os01g48500	47.9684	354.057	2.58991	1.33014e-60	up	expressed protein
LOC_Os01g64910	0.305154	2.09902	2.5886	0.00263235	up	anthocyanidin 5,3-O-glucosyltransferase, putative, expressed
LOC_Os09g25700	1.25225	8.32158	2.58723	1.98337e-08	up	TsetseEP precursor, putative, expressed
LOC_Os11g38630	0.187468	1.05624	2.58673	5.01484e-10	up	expressed protein
LOC_Os11g26030	0.799014	4.69606	2.58335	1.14515e-11	up	GTPase of unknown function domain containing protein, putative, expressed
LOC_Os10g07380	0.461826	2.4674	2.58228	3.4145e-05	up	expressed protein
LOC_Os10g07400	0.19114	0.982469	2.58113	4.73378e-10	up	disease resistance RPP13-like protein 1, putative, expressed
LOC_Os08g08230	0.572672	3.57983	2.57948	2.49799e-05	up	kinesin-like protein, identical, putative, expressed
LOC_Os01g18050	0.875306	6.13931	2.57756	1.25276e-12	up	tubulin/FtsZ domain containing protein, putative, expressed
LOC_Os03g32040	0.358968	2.07001	2.57706	2.10837e-06	up	phenazine biosynthesis protein, putative, expressed
LOC_Os01g13570	18.8342	108.667	2.57676	1.77405e-62	up	phosphoglycerate mutase, putative, expressed
LOC_Os06g13000	5.76018	32.9259	2.57315	2.06345e-36	up	ankyrin repeat domain-containing protein, chloroplast precursor, putative, expressed
LOC_Os01g01840	0.864292	5.67019	2.56377	2.59534e-10	up	helix-loop-helix DNA-binding domain containing protein, expressed
LOC_Os03g44530	0.876241	5.07163	2.56178	2.37155e-17	up	GTPase of unknown function domain containing protein, putative, expressed
LOC_Os11g28184	1.1892	6.89523	2.56127	2.39528e-12	up	expressed protein
LOC_Os05g37950	3.395	19.6489	2.55827	2.99597e-37	up	guanylyl cyclase, putative, expressed
LOC_Os01g63150	2.63716	15.9274	2.55716	2.67607e-21	up	retrotransposon protein, putative, Ty3-gypsy subclass, expressed
LOC_Os05g46240	2.94265	16.3727	2.55621	7.26923e-16	up	green ripe-like, putative, expressed
LOC_Os01g65640	0.742592	4.6775	2.55493	1.07214e-06	up	expressed protein
LOC_Os12g06560	0.330707	1.79308	2.55369	6.07868e-12	up	expressed protein
LOC_Os09g10620	2.86116	24.2818	2.55043	1.50867e-05	up	seed maturation protein LEA 4, putative, expressed
LOC_Os03g43860	0.53142	2.89862	2.54984	5.98235e-08	up	SNF7 domain containing protein, putative, expressed
LOC_Os01g22900	14.2158	84.6644	2.54714	8.43371e-09	up	neutral/alkaline invertase, putative, expressed
LOC_Os01g34560	0.724104	5.03167	2.54531	1.52214e-07	up	3-ketoacyl-CoA synthase, putative, expressed
LOC_Os08g09720	0.129305	0.576802	2.54278	0.00724132	up	OsFBX272 - F-box domain containing protein, expressed
LOC_Os07g33720	0.037603	0.196814	2.54085	0.00247829	up	disease resistance protein, putative, expressed
LOC_Os05g51470	0.393419	2.17568	2.53872	5.09771e-07	up	2-aminoethanethiol dioxygenase, putative, expressed
LOC_Os06g39906	20.9351	113.36	2.53802	3.98075e-62	up	homeobox domain containing protein, expressed
LOC_Os09g12660	11.3144	62.4944	2.53645	1.92616e-15	up	glucose-1-phosphate adenylyltransferase large subunit, chloroplast precursor, putative, expressed
LOC_Os01g21990	8.53308	47.8406	2.5333	2.27962e-60	up	CRS2-associated factor 2, chloroplast precursor, putative, expressed
LOC_Os01g08700	38.0452	206.923	2.53305	2.03455e-46	up	GIGANTEA, putative, expressed
LOC_Os08g27800	0.0376542	0.225943	2.52949	0.00591116	up	retrotransposon protein, putative, unclassified, expressed
LOC_Os10g11820	0.106821	0.575378	2.52879	8.4494e-06	up	expressed protein
LOC_Os03g51984	3.24955	18.0916	2.52776	9.58648e-30	up	differentiation protein, putative, expressed
LOC_Os02g07800	2.20462	12.9439	2.5276	2.52836e-15	up	transcription factor, putative, expressed
LOC_Os03g07200	3.58712	20.3577	2.52686	8.76455e-36	up	expressed protein
LOC_Os04g51110	3.33925	19.2882	2.52521	3.76904e-41	up	WD repeat-containing protein, putative, expressed
LOC_Os08g17655	3.04213	18.8	2.52507	6.69927e-12	up	expressed protein
LOC_Os08g02030	0.460109	3.33613	2.52197	0.000614827	up	transferase family protein, putative, expressed
LOC_Os12g44340	0.915848	5.12082	2.52031	1.63541e-21	up	ATMAP70 protein, putative, expressed
LOC_Os04g33290	0.140923	1.11677	2.5193	8.87475e-05	up	cysteine protease, putative, expressed
LOC_Os08g33720	14.0072	80.795	2.51821	8.51288e-07	up	lactate/malate dehydrogenase, putative, expressed
LOC_Os05g03750	11.4512	62.9517	2.51648	4.1346e-57	up	expressed protein
LOC_Os02g38970	0.202536	1.21652	2.51598	7.0974e-05	up	expressed protein
LOC_Os03g25450	1.16341	5.95152	2.51381	1.41002e-20	up	h/ACA ribonucleoprotein complex subunit 4, putative, expressed
LOC_Os02g52460	0.827248	5.02869	2.51369	7.23318e-08	up	zinc knuckle domain containing protein, expressed
LOC_Os03g06840	0.251081	1.27584	2.51221	0.00667625	up	GRF zinc finger family protein, expressed
LOC_Os06g13020	1.02114	5.54365	2.51125	1.90667e-21	up	DNA polymerase lambda, putative, expressed
LOC_Os10g02770	0.401901	2.32477	2.5105	3.10623e-06	up	glycosyl hydrolases family 16, putative, expressed
LOC_Os09g30466	6.85387	38.5088	2.50919	1.33804e-48	up	nuclear ribonuclease Z, putative, expressed
LOC_Os02g01800	0.103399	0.559538	2.50745	1.1265e-05	up	receptor-like protein kinase precursor, putative, expressed
LOC_Os05g01610	0.540579	2.83888	2.50676	2.81631e-19	up	FYVE zinc finger domain containing protein, expressed
LOC_Os02g04670	0.799781	4.53681	2.5055	9.03778e-20	up	glucan endo-1,3-beta-glucosidase precursor, putative, expressed
LOC_Os03g19980	0.480673	2.59363	2.5008	5.57641e-12	up	tetratricopeptide-like helical, putative, expressed
LOC_Os10g27110	0.440139	4.68948	2.49818	0.00485523	up	expressed protein
LOC_Os03g09030	0.86989	7.60817	2.49767	0.000109409	up	expressed protein
LOC_Os01g50030	10.1496	54.7858	2.49423	1.7439e-26	up	CPuORF25 - conserved peptide uORF-containing transcript, expressed
LOC_Os01g63160	0.176065	0.932304	2.49423	0.000773228	up	MYB family transcription factor, putative, expressed
LOC_Os06g26090	0.0605826	0.231869	2.49421	0.000280171	up	retrotransposon protein, putative, unclassified
LOC_Os08g44530	4.82786	25.6079	2.49319	3.93066e-52	up	dihydroxy-acid dehydratase, putative, expressed
LOC_Os03g63260	0.5897	2.76816	2.49198	6.30177e-20	up	pentatricopeptide, putative, expressed
LOC_Os06g37140	0.409015	2.06206	2.49029	0.000404277	up	retrotransposon protein, putative, Ty3-gypsy subclass, expressed
LOC_Os01g50970	0.457615	2.45339	2.48808	1.62617e-09	up	expressed protein
LOC_Os06g12360	0.285501	1.50481	2.48511	6.9215e-10	up	pentatricopeptide, putative, expressed
LOC_Os01g04460	0.5535	3.08665	2.48498	2.78165e-10	up	Ser/Thr protein kinase, putative, expressed
LOC_Os08g36020	0.304148	1.68266	2.4845	1.12325e-05	up	Disease resistance/zinc finger/chromosome condensation-like region protein, putative, expressed
LOC_Os06g23114	0.302368	1.8477	2.48441	7.02855e-06	up	copper methylamine oxidase precursor, putative, expressed
LOC_Os01g43090	29.9431	167.519	2.4844	7.86406e-60	up	oxidoreductase, aldo/keto reductase family protein, putative, expressed
LOC_Os07g18990	14.7308	90.4746	2.48199	6.02867e-33	up	LTPL40 - Protease inhibitor/seed storage/LTP family protein precursor, expressed
LOC_Os03g55970	14.0424	73.7866	2.48171	9.75873e-60	up	uncharacterized protein ycf44, putative, expressed
LOC_Os09g11240	12.6644	81.4474	2.48158	7.89663e-41	up	expressed protein
LOC_Os06g08060	0.197137	1.1069	2.48103	0.00172528	up	leucoanthocyanidin dioxygenase, putative, expressed
LOC_Os01g56010	1.18861	8.32588	2.47984	3.73272e-06	up	serpin domain containing protein, putative, expressed
LOC_Os09g07120	2.71204	14.8153	2.47982	1.07108e-52	up	DNA-directed RNA polymerase 1B, mitochondrial precursor, putative, expressed
LOC_Os08g39030	0.142677	0.563118	2.47527	0.00262604	up	expressed protein
LOC_Os06g22440	2.5317	13.9432	2.47209	5.05671e-19	up	SAM dependent carboxyl methyltransferase, putative, expressed
LOC_Os05g46000	2.60133	13.4389	2.4692	2.96781e-15	up	ras-related protein, putative, expressed
LOC_Os08g42550	1.35638	8.2175	2.46601	5.42559e-17	up	AP2 domain containing protein, expressed
LOC_Os02g43670	1.52319	8.52514	2.46473	3.93075e-21	up	transferase family protein, putative, expressed
LOC_Os05g20550	0.0862759	0.475799	2.46456	0.00400519	up	retrotransposon protein, putative, unclassified
LOC_Os05g34240	0.255063	1.29071	2.46333	1.00112e-08	up	hAT dimerisation domain containing protein, expressed
LOC_Os09g10201	1.73592	11.0045	2.46231	1.57107e-06	up	expressed protein
LOC_Os05g29170	17.6391	104.895	2.45813	1.19763e-35	up	expressed protein
LOC_Os07g01490	4.21639	22.2455	2.45793	2.29893e-53	up	kinesin motor domain containing protein, putative, expressed
LOC_Os07g10840	304.08	2052.35	2.45754	6.95071e-15	up	uncharacterized glycosyltransferase, putative, expressed
LOC_Os10g26690	1.54933	8.7077	2.4572	3.29232e-07	up	structural constituent of ribosome, putative, expressed
LOC_Os03g52370	1.49632	9.00754	2.45379	9.45966e-05	up	PIII4 - Proteinase inhibitor II family protein precursor, expressed
LOC_Os05g41750	0.0903268	0.389173	2.45207	1.63585e-05	up	RecF/RecN/SMC N terminal domain containing protein, expressed
LOC_Os06g41710	0.1267	0.608444	2.45024	0.000132028	up	CW-type Zinc Finger, putative, expressed
LOC_Os01g39600	0.22119	2.00829	2.44876	0.00109295	up	expressed protein
LOC_Os11g03160	0.0622499	0.302319	2.44482	0.000825614	up	glycosyl transferase, family 8, putative, expressed
LOC_Os11g06680	0.463301	2.38672	2.44384	2.41774e-14	up	expressed protein
LOC_Os01g18630	31.8742	165.846	2.44362	2.69005e-54	up	aspartic proteinase oryzasin-1 precursor, putative, expressed
LOC_Os03g40550	2.97	15.2744	2.4433	6.65962e-50	up	kinase, pfkB family, putative, expressed
LOC_Os11g10040	0.757689	3.8774	2.44272	1.25895e-08	up	mTERF family protein, expressed
LOC_Os10g34320	0.520616	2.7415	2.44255	1.3999e-10	up	ribosomal L18p/L5e family protein, expressed
LOC_Os12g03730	6.45308	16.4294	2.44137	3.83884e-08	up	zinc finger DHHC domain-containing protein, putative, expressed
LOC_Os03g25960	30.4127	163.104	2.44052	7.82193e-58	up	RNA recognition motif containing protein, putative, expressed
LOC_Os05g03050	0.233998	1.02642	2.44049	0.000185088	up	DNA repair protein Rad51, putative, expressed
LOC_Os05g40700	4.03972	21.6404	2.44046	3.14114e-18	up	transmembrane protein 56, putative, expressed
LOC_Os03g37100	0.446794	2.23054	2.43627	2.84308e-08	up	DTW domain containing protein, putative, expressed
LOC_Os02g11110	23.0552	132.62	2.43588	5.66587e-56	up	flavonol-3-O-glycoside-7-O-glucosyltransferase 1, putative, expressed
LOC_Os02g38580	0.157698	0.813777	2.4345	0.000485029	up	protein phosphatase 2C, putative, expressed
LOC_Os02g03670	2.84676	15.2199	2.43137	9.56044e-44	up	expressed protein
LOC_Os01g06740	0.559242	3.05672	2.42819	9.5218e-07	up	ribosome inactivating protein, putative, expressed
LOC_Os08g07790	1.33625	6.82391	2.42798	1.56356e-14	up	CRS2-associated factor 2, mitochondrial precursor, putative, expressed
LOC_Os06g18900	0.199626	1.02993	2.4279	1.65669e-07	up	cadmium tolerance factor, putative, expressed
LOC_Os07g01480	0.741436	4.26487	2.42599	5.3712e-07	up	oxygen evolving enhancer protein 3 domain containing protein, expressed
LOC_Os06g20410	1.98373	12.0293	2.42375	2.54456e-39	up	BAH domain containing protein, expressed
LOC_Os08g12840	3.74225	19.2674	2.42299	5.74785e-19	up	FabA-like domain containing protein, expressed
LOC_Os05g47700	42.9499	278.605	2.42293	1.13775e-05	up	LTPL152 - Protease inhibitor/seed storage/LTP family protein precursor, expressed
LOC_Os03g55470	0.319124	1.68179	2.422	1.21999e-06	up	expressed protein
LOC_Os07g46990	19.1606	101.406	2.42066	4.17855e-49	up	copper/zinc superoxide dismutase, putative, expressed
LOC_Os07g05650	0.354357	1.85932	2.41892	0.000180148	up	MAGE-8 antigen-related, putative, expressed
LOC_Os09g25050	0.29574	1.4994	2.41126	4.4672e-08	up	PPR repeat domain containing protein, putative, expressed
LOC_Os06g03970	0.067338	0.340185	2.41076	0.000603941	up	receptor-like protein kinase 5 precursor, putative, expressed
LOC_Os06g10560	0.165982	0.785762	2.40659	8.74586e-07	up	leaf senescence related protein, putative, expressed
LOC_Os08g34780	0.108658	0.553628	2.40247	0.000360537	up	adenylyl cyclase-associated protein, putative, expressed
LOC_Os01g74152	0.26683	1.3487	2.40146	0.000360455	up	haloacid dehalogenase-like hydrolase family protein, putative, expressed
LOC_Os11g07050	0.182052	0.92235	2.40097	1.00837e-08	up	FHA domain containing protein, putative, expressed
LOC_Os03g37260	2.15822	10.8467	2.3986	4.80028e-41	up	pentatricopeptide, putative, expressed
LOC_Os04g22130	2.11872	2.22908	2.39745	5.73906e-06	up	conserved hypothetical protein
LOC_Os04g21880	0.262197	1.18987	2.39513	1.66919e-12	up	expressed protein
LOC_Os04g53700	1.18264	5.80893	2.39495	4.67582e-17	up	zinc finger protein, putative, expressed
LOC_Os07g31194	0.208685	0.716923	2.39431	0.00883437	up	expressed protein
LOC_Os02g33020	13.5262	81.0629	2.39421	1.04878e-49	up	SOUL heme-binding protein, putative, expressed
LOC_Os01g60250	0.196851	0.97279	2.39104	2.61196e-07	up	pentatricopeptide, putative, expressed
LOC_Os10g03660	0.831876	4.44858	2.39092	3.64855e-10	up	OsFBX345 - F-box domain containing protein, expressed
LOC_Os08g09270	35.269	178.489	2.39054	1.16353e-53	up	pentatricopeptide, putative, expressed
LOC_Os06g33520	1.75742	8.72834	2.39007	7.96821e-43	up	DEAD/DEAH box helicase, putative, expressed
LOC_Os12g03050	0.164828	0.877703	2.38987	0.00171708	up	no apical meristem protein, putative, expressed
LOC_Os08g27140	1.60814	8.77675	2.38718	2.82593e-07	up	expressed protein
LOC_Os07g28470	0.0688178	0.273235	2.38604	0.00641101	up	coiled-coil domain-containing protein 111, putative, expressed
LOC_Os03g37240	1.50973	7.95808	2.38093	4.51131e-23	up	retrotransposon protein, putative, unclassified, expressed
LOC_Os11g48080	2.52224	14.8556	2.37988	3.61309e-10	up	SOR/SNZ family protein, putative, expressed
LOC_Os01g23600	0.17007	0.864465	2.37894	0.00346989	up	expressed protein
LOC_Os01g57490	2.0251	10.1351	2.37428	4.31332e-48	up	D-mannose binding lectin family protein, expressed
LOC_Os01g02010	0.471707	2.45371	2.36962	0.000169373	up	expressed protein
LOC_Os07g19400	0.712732	3.42532	2.36786	1.22928e-07	up	pentatricopeptide domain containing protein, putative, expressed
LOC_Os06g12560	0.284096	1.35311	2.36311	0.00527947	up	zinc finger, C3HC4 type, domain containing protein, expressed
LOC_Os07g20135	3.68572	19.6191	2.36144	2.34494e-12	up	expressed protein
LOC_Os06g35470	2.3597	11.9729	2.3571	3.47431e-22	up	L1P family of ribosomal proteins domain containing protein, expressed
LOC_Os02g54920	1.80062	9.4665	2.35697	9.50429e-05	up	expressed protein
LOC_Os04g41300	1.64969	8.08175	2.35697	1.13017e-11	up	ribosome recycling factor, putative, expressed
LOC_Os01g44394	0.522489	2.58033	2.35532	0.000191685	up	mitotic checkpoint protein, putative, expressed
LOC_Os04g30320	0.151958	0.744503	2.35448	0.000710852	up	F-box/LRR-repeat protein 14, putative, expressed
LOC_Os01g56320	0.244781	1.23071	2.35208	3.52989e-07	up	OsSub4 - Putative Subtilisin homologue, expressed
LOC_Os01g67540	10.8079	60.6524	2.34943	3.68261e-10	up	AMP-binding domain containing protein, expressed
LOC_Os01g09280	5.16136	25.6704	2.33958	4.85717e-27	up	myb-related transcription activator, putative, expressed
LOC_Os01g52130	0.160969	0.793825	2.33813	0.000609665	up	sulfate transporter, putative, expressed
LOC_Os06g46730	0.140482	0.662216	2.33768	0.000289604	up	expressed protein
LOC_Os05g22990	0.859101	4.16496	2.3372	1.55959e-20	up	expressed protein
LOC_Os07g09814	1.24669	6.32894	2.33718	6.19812e-11	up	OsFBX221 - F-box domain containing protein, expressed
LOC_Os01g68020	14.7179	81.372	2.33649	2.72654e-43	up	BTBZ2 - Bric-a-Brac, Tramtrack, and Broad Complex BTB domain with TAZ zinc finger and Calmodulin-binding domains, expressed
LOC_Os03g51230	0.553539	2.7011	2.33481	1.68487e-14	up	SNF2 family N-terminal domain containing protein, expressed
LOC_Os11g44810	306.048	1679.42	2.33273	6.32718e-43	up	auxin-repressed protein, putative, expressed
LOC_Os08g06880	0.883305	4.45357	2.3317	4.79385e-07	up	expressed protein
LOC_Os06g49250	27.374	143.082	2.33161	1.07158e-52	up	peptide transporter PTR2, putative, expressed
LOC_Os06g06400	0.399904	1.54934	2.32837	6.89888e-12	up	NBS-LRR type disease resistance protein, putative, expressed
LOC_Os02g28180	0.0717008	0.310807	2.32821	0.00201706	up	transposon protein, putative, unclassified, expressed
LOC_Os05g46290	3.50385	16.1725	2.32808	7.81642e-44	up	T-complex protein, putative, expressed
LOC_Os11g01460	0.123588	0.552503	2.3276	0.000252791	up	expressed protein
LOC_Os12g39420	6.59215	31.1265	2.32713	3.13073e-48	up	nucleobase-ascorbate transporter, putative, expressed
LOC_Os09g04660	0.124582	0.547735	2.32592	3.83758e-06	up	retrotransposon protein, putative, unclassified, expressed
LOC_Os04g34290	0.485731	2.24538	2.32548	0.0048365	up	protein kinase, putative, expressed
LOC_Os12g10184	5.50377	30.769	2.32514	1.05414e-51	up	pentatricopeptide, putative, expressed
LOC_Os04g12540	1.61689	8.49674	2.32484	2.78015e-41	up	receptor-like protein kinase, putative, expressed
LOC_Os11g28600	34.4136	211.126	2.32095	2.64864e-46	up	expressed protein
LOC_Os12g37090	1.39869	6.58585	2.31659	6.99519e-35	up	expressed protein
LOC_Os02g33420	0.34602	1.73964	2.315	0.00311531	up	ATPase, AAA family protein, expressed
LOC_Os01g19548	1.02566	4.95375	2.31134	7.39811e-14	up	pentatricopeptide, putative, expressed
LOC_Os01g67520	0.467979	1.9843	2.30911	9.69503e-08	up	VTC2, putative, expressed
LOC_Os09g29660	1.74513	10.2772	2.30818	2.58923e-12	up	white-brown complex homolog protein 11, putative, expressed
LOC_Os01g56810	0.567803	3.71212	2.30803	0.00030843	up	cytokinin dehydrogenase precursor, putative, expressed
LOC_Os04g59130	4.7469	23.9011	2.30592	1.04917e-39	up	OsFBT6 - F-box and tubby domain containing protein, expressed
LOC_Os11g09280	14.9175	74.663	2.30489	2.17053e-52	up	OsPDIL1-1 protein disulfide isomerase PDIL1-1, expressed
LOC_Os11g11340	0.407242	1.87857	2.30272	1.80687e-11	up	CIP111, putative, expressed
LOC_Os01g61630	4.92911	28.8022	2.30114	3.13872e-26	up	expressed protein
LOC_Os02g07740	2.64195	11.7058	2.30109	2.19456e-28	up	RNA binding protein, putative, expressed
LOC_Os03g38580	0.839375	3.86197	2.30027	4.10479e-12	up	pentatricopeptide, putative, expressed
LOC_Os04g35600	0.621242	2.66211	2.29985	3.16396e-15	up	OsPDIL1-2 protein disulfide isomerase PDIL1-2, expressed
LOC_Os02g54720	0.395657	2.66472	2.2986	0.000268562	up	expressed protein
LOC_Os02g12090	17.7188	64.7322	2.29745	0.00251225	up	expressed protein
LOC_Os02g29380	3.30965	15.4451	2.29692	3.04778e-49	up	expressed protein
LOC_Os09g15810	8.85588	39.4767	2.29557	4.16237e-45	up	bifunctional protein folD, putative, expressed
LOC_Os06g47920	1.01766	4.54482	2.29285	2.7903e-12	up	pentatricopeptide repeat domain containing protein, putative, expressed
LOC_Os02g49240	0.627415	3.13103	2.29252	4.40443e-06	up	expressed protein
LOC_Os12g37260	50.1673	245.033	2.29098	1.40749e-24	up	lipoxygenase 2.1, chloroplast precursor, putative, expressed
LOC_Os02g09790	0.0640102	0.287127	2.2899	0.00023497	up	disease resistance protein RPM1, putative, expressed
LOC_Os04g35170	6.16202	28.0336	2.28807	2.31102e-51	up	expressed protein
LOC_Os03g63150	0.300267	1.42213	2.28631	1.4711e-11	up	powdery mildew resistance protein PM3b, putative, expressed
LOC_Os03g05300	18.0556	107.268	2.28502	2.01659e-28	up	cyclin-dependent kinases regulatory subunit 1, putative, expressed
LOC_Os07g47370	0.846356	5.15794	2.28419	9.74289e-06	up	pentatricopeptide, putative, expressed
LOC_Os06g49970	1.62077	8.84445	2.28252	3.67461e-11	up	alpha-amylase precursor, putative, expressed
LOC_Os11g36030	0.778603	3.6507	2.28109	1.63964e-10	up	protein binding protein, putative, expressed
LOC_Os08g25390	6.03717	28.3385	2.278	4.60748e-51	up	bifunctional aspartokinase/homoserine dehydrogenase, chloroplast precursor, putative, expressed
LOC_Os05g32960	0.567462	2.98415	2.27484	3.60085e-06	up	expressed protein
LOC_Os08g28830	0.393713	1.77079	2.27229	5.73681e-08	up	pentatricopeptide, putative, expressed
LOC_Os03g29540	13.3238	70.6474	2.27227	2.55144e-43	up	ATP-dependent protease, putative, expressed
LOC_Os09g26210	3.18516	18.2	2.2708	2.96516e-07	up	ZOS9-12 - C2H2 zinc finger protein, expressed
LOC_Os01g13530	0.323357	1.48617	2.27032	8.29127e-05	up	ABIL2, putative, expressed
LOC_Os04g51280	73.681	374.075	2.26682	8.75818e-51	up	DAG protein, chloroplast precursor, putative, expressed
LOC_Os09g32470	0.420559	2.18709	2.2668	0.00114338	up	membrane protein, putative, expressed
LOC_Os03g06290	4.22533	27.539	2.26662	1.52984e-15	up	OsSub27 - Putative Subtilisin homologue, expressed
LOC_Os04g47010	0.958422	3.7563	2.26587	3.38118e-09	up	expressed protein
LOC_Os11g02310	0.21878	0.950923	2.26565	6.60523e-08	up	pentatricopeptide, putative, expressed
LOC_Os08g01430	2.47977	12.4702	2.26478	9.5747e-17	up	OsFBX260 - F-box domain containing protein, expressed
LOC_Os12g22620	0.915471	4.40642	2.26299	3.90221e-09	up	endonuclease/Exonuclease/phosphatase family protein, expressed
LOC_Os02g58120	9.1171	42.4147	2.26191	4.74686e-40	up	oxidoreductase/ transition metal ion binding protein, putative, expressed
LOC_Os01g53750	0.179562	0.891047	2.26148	0.00114087	up	glucan endo-1,3-beta-glucosidase precursor, putative, expressed
LOC_Os01g48000	0.586253	3.35161	2.25852	1.26566e-06	up	S-locus-like receptor protein kinase, putative, expressed
LOC_Os05g26660	1.11604	5.02612	2.25625	3.69299e-17	up	NADH-ubiquinone oxidoreductase, mitochondrial precursor, putative, expressed
LOC_Os05g12730	0.436435	1.88999	2.25496	7.73307e-11	up	expressed protein
LOC_Os07g40130	1.07916	6.16808	2.25407	0.00126484	up	retrotransposon protein, putative, Ty3-gypsy subclass, expressed
LOC_Os05g18850	1.88636	8.96012	2.25393	1.34049e-14	up	endoribonuclease Dicer, putative, expressed
LOC_Os03g29950	8.8868	46.4308	2.25352	2.99504e-31	up	glucose-6-phosphate 1-dehydrogenase, chloroplast precursor, putative, expressed
LOC_Os01g73070	0.278588	1.41883	2.25249	5.0664e-08	up	expressed protein
LOC_Os03g60690	0.287471	1.2618	2.25246	2.87511e-07	up	pentatricopeptide, putative, expressed
LOC_Os09g29950	0.732574	3.07812	2.24992	1.25801e-14	up	OsPOP19 - Putative Prolyl Oligopeptidase homologue, expressed
LOC_Os07g35380	0.165866	0.824	2.24597	0.000152441	up	TKL_IRAK_DUF26-lc.16 - DUF26 kinases have homology to DUF26 containing loci, expressed
LOC_Os05g14310	7.03821	35.6257	2.24541	6.77223e-13	up	expressed protein
LOC_Os07g47720	0.380827	1.72767	2.24417	8.11885e-07	up	PPR repeat domain containing protein, putative, expressed
LOC_Os04g58840	0.826331	4.4798	2.24399	1.92379e-05	up	Eukaryotic aspartyl protease domain containing protein, expressed
LOC_Os11g10370	0.378401	1.77774	2.24259	6.32491e-06	up	OsFBX418 - F-box domain containing protein, expressed
LOC_Os02g12220	0.414677	2.28301	2.24098	0.00023896	up	retrotransposon protein, putative, unclassified, expressed
LOC_Os05g12630	53.5819	304.721	2.24029	0.000117834	up	expressed protein
LOC_Os01g19670	1.80131	7.2922	2.23843	0.00290734	up	expressed protein
LOC_Os11g35090	0.383459	1.76472	2.2368	3.51942e-07	up	kinesin motor domain containing protein, putative, expressed
LOC_Os01g04360	0.607724	3.03981	2.2341	0.00387322	up	hsp20/alpha crystallin family protein, putative, expressed
LOC_Os05g01256	0.237027	1.01722	2.2333	4.51625e-05	up	helix-loop-helix DNA-binding domain containing protein, expressed
LOC_Os03g28080	8.54157	56.1293	2.2318	5.34898e-12	up	ring-H2 zinc finger protein, putative, expressed
LOC_Os03g28330	0.745879	3.57602	2.23178	2.31568e-08	up	sucrose synthase, putative, expressed
LOC_Os03g51459	5.56929	26.6417	2.22864	1.22802e-12	up	expressed protein
LOC_Os03g31750	0.198977	0.896946	2.22861	4.3067e-06	up	pyruvate, phosphate dikinase, chloroplast precursor, putative, expressed
LOC_Os07g12900	1.09909	5.77155	2.22786	1.88857e-09	up	cadmium/zinc-transporting ATPase, putative, expressed
LOC_Os04g22660	5.74483	31.413	2.22676	1.03881e-07	up	tropinone reductase, putative, expressed
LOC_Os12g42860	5.79352	28.9269	2.22583	1.13131e-30	up	2-aminoethanethiol dioxygenase, putative, expressed
LOC_Os08g04400	1.8234	7.33503	2.22472	4.17615e-24	up	pentatricopeptide repeat domain containing protein, putative, expressed
LOC_Os01g53820	0.73632	3.33925	2.22297	0.00155268	up	expressed protein
LOC_Os02g54030	0.657561	3.01948	2.22274	2.68979e-08	up	polygalacturonase, putative, expressed
LOC_Os06g16290	9.21853	44.8206	2.22092	5.58367e-28	up	ribosomal protein L7Ae, putative, expressed
LOC_Os06g49500	4.38114	20.0336	2.22035	1.30528e-34	up	integral membrane protein, putative, expressed
LOC_Os03g06890	0.126252	0.537779	2.21972	1.78416e-06	up	DUF593 domain containing protein, expressed
LOC_Os12g34094	1.11003	5.97007	2.2195	5.1657e-09	up	NADH-ubiquinone oxidoreductase chain 4, putative, expressed
LOC_Os01g24940	0.246649	1.07215	2.21897	1.78236e-06	up	poly synthetase 2-A, putative, expressed
LOC_Os01g48874	2.41724	11.0139	2.21798	3.56205e-20	up	wax synthase, putative, expressed
LOC_Os03g60180	0.320144	1.40575	2.21775	4.67824e-07	up	GTPase of unknown function domain containing protein, putative, expressed
LOC_Os05g12481	5.67595	29.5523	2.21273	2.71881e-10	up	expressed protein
LOC_Os04g06770	7.24512	31.952	2.2124	1.32477e-48	up	argonaute, putative, expressed
LOC_Os06g19750	14.3959	67.4383	2.20957	7.57908e-35	up	expressed protein
LOC_Os05g49684	4.89925	26.538	2.20892	4.13211e-06	up	expressed protein
LOC_Os03g56850	0.432441	1.952	2.20287	7.91781e-10	up	pentatricopeptide, putative, expressed
LOC_Os01g68524	0.959493	3.46206	2.20243	2.74434e-11	up	pentatricopeptide, putative, expressed
LOC_Os04g12480	0.99102	4.29197	2.2023	7.55249e-18	up	pumilio-family RNA binding repeat containing protein, expressed
LOC_Os12g23760	0.448444	1.73737	2.20182	1.6906e-08	up	growth regulator related protein, putative, expressed
LOC_Os03g02920	5.83583	31.0803	2.20078	0.000651223	up	peroxidase precursor, putative, expressed
LOC_Os01g58630	0.54818	2.28505	2.20013	6.94631e-08	up	pentatricopeptide repeat, putative, expressed
LOC_Os01g34590	2.63411	14.9593	2.19872	4.81193e-06	up	expressed protein
LOC_Os07g36450	6.1846	27.5356	2.19804	1.79709e-30	up	PPR repeat domain containing protein, putative, expressed
LOC_Os10g39830	0.872354	3.12656	2.19733	2.29638e-07	up	expressed protein
LOC_Os05g31744	1.2174	5.13667	2.19657	0.000150111	up	expressed protein
LOC_Os01g13300	1.56157	6.84648	2.19577	1.65502e-22	up	B3 DNA binding domain containing protein, expressed
LOC_Os04g51140	1.13182	5.55722	2.19508	0.000437541	up	E2F-related protein, putative, expressed
LOC_Os06g03570	1.78379	8.28688	2.19388	2.2238e-25	up	pentatricopeptide, putative, expressed
LOC_Os07g33790	1.52578	6.73572	2.19296	8.27521e-35	up	glutamate receptor 3.4 precursor, putative, expressed
LOC_Os08g39694	3.37355	19.4201	2.19278	4.03203e-13	up	cytochrome P450, putative, expressed
LOC_Os07g49390	1.84455	7.97718	2.19132	1.66727e-10	up	P-protein, putative, expressed
LOC_Os09g38980	2.52792	10.739	2.18972	4.0636e-33	up	T-complex protein, putative, expressed
LOC_Os09g24900	1.58518	7.06663	2.18783	5.49209e-23	up	methyltransferase, putative, expressed
LOC_Os02g13870	0.439363	2.01266	2.18292	6.12442e-05	up	aquaporin protein, putative, expressed
LOC_Os12g06910	1.71905	7.34051	2.18032	2.69977e-34	up	nucleolar protein family 6, putative, expressed
LOC_Os03g02480	2.65663	12.0378	2.17943	9.07329e-16	up	inner membrane protein, putative, expressed
LOC_Os04g39780	0.300897	1.22758	2.17941	6.83442e-13	up	AMP-binding enzyme family protein, expressed
LOC_Os03g50500	5.22323	26.8786	2.17919	1.2496e-43	up	PPR repeat domain containing protein, putative, expressed
LOC_Os03g04390	1.58024	6.89461	2.17878	1.1628e-28	up	pentatricopeptide, putative, expressed
LOC_Os03g17850	0.454647	2.07644	2.17829	0.00279374	up	glycosyltransferase family 43 protein, putative, expressed
LOC_Os03g07340	5.07876	25.8589	2.17701	5.42449e-10	up	ribosomal L18p/L5e family protein, putative, expressed
LOC_Os10g35730	1.85397	7.9532	2.17672	7.11191e-14	up	pentatricopeptide repeat domain containing protein, putative, expressed
LOC_Os02g07360	14.684	66.137	2.17574	2.11713e-46	up	pentatricopeptide containing protein, putative, expressed
LOC_Os05g27780	81.2217	382.52	2.17565	8.65652e-32	up	expressed protein
LOC_Os10g04120	0.370334	1.63401	2.17414	4.24434e-16	up	powdery mildew resistance protein PM3b, putative, expressed
LOC_Os05g07680	0.314693	1.30967	2.17399	7.34421e-07	up	KIP1, putative, expressed
LOC_Os11g03670	1.45785	6.34523	2.17306	1.32318e-09	up	Mpv17 / PMP22 family domain containing protein, expressed
LOC_Os12g02200	4.48713	18.6312	2.17221	2.11739e-25	up	CAMK_KIN1/SNF1/Nim1_like.6 - CAMK includes calcium/calmodulin depedent protein kinases, expressed
LOC_Os07g17390	3.3774	15.4946	2.1706	4.07504e-12	up	PsbP, putative, expressed
LOC_Os03g55034	1.57719	7.91014	2.17007	0.000458093	up	expressed protein
LOC_Os09g21120	0.987568	5.58026	2.16997	0.00275513	up	armadillo/beta-catenin repeat family protein, putative, expressed
LOC_Os12g03720	3.41905	14.7156	2.16932	0.00241691	up	glucosamine--fructose-6-phosphate aminotransferase 1, putative, expressed
LOC_Os05g06780	15.4639	82.8581	2.16772	2.08436e-18	up	LTPL104 - Protease inhibitor/seed storage/LTP family protein precursor, expressed
LOC_Os02g44770	0.674728	3.05933	2.16709	5.99227e-11	up	uncharacterized mscS family protein, putative, expressed
LOC_Os03g40560	0.108148	0.663146	2.16685	0.000581234	up	retrotransposon protein, putative, unclassified, expressed
LOC_Os12g01900	0.178915	0.770612	2.16547	0.00039893	up	retrotransposon protein, putative, unclassified, expressed
LOC_Os03g03650	0.319547	1.34781	2.16364	5.20802e-06	up	POLD2 - Putative DNA polymerase delta complex subunit, expressed
LOC_Os09g08120	0.909743	4.11121	2.16104	1.1843e-05	up	beta-fructofuranosidase, insoluble isoenzyme 7 precursor, putative, expressed
LOC_Os06g23210	4.87412	24.236	2.15788	1.07014e-05	up	ribosomal protein L30 containing protein, expressed
LOC_Os09g32010	0.208687	0.935448	2.15547	9.623e-05	up	ternary complex factor MIP1, putative, expressed
LOC_Os02g17760	5.09902	21.9663	2.15425	8.43091e-35	up	cytochrome P450, putative, expressed
LOC_Os08g19540	0.28995	1.21037	2.15417	4.7387e-09	up	retrotransposon protein, putative, unclassified, expressed
LOC_Os06g07550	1.78734	7.62642	2.15311	2.03133e-26	up	PPR repeat domain containing protein, putative, expressed
LOC_Os02g37920	1.79132	7.6613	2.15143	1.32544e-32	up	expressed protein
LOC_Os01g74170	0.168289	0.690558	2.14965	0.00141879	up	expressed protein
LOC_Os07g48040	1.79534	8.86571	2.14699	4.27006e-08	up	peroxidase precursor, putative, expressed
LOC_Os11g17070	0.655705	3.15426	2.14503	3.08733e-07	up	expressed protein
LOC_Os12g42190	1.67627	8.05842	2.145	3.13865e-06	up	transposon protein, putative, unclassified, expressed
LOC_Os09g31270	1.58843	7.16767	2.14369	1.92664e-12	up	polygalacturonase, putative, expressed
LOC_Os11g43790	10.8519	54.844	2.14132	0.000248829	up	DUF581 domain containing protein, expressed
LOC_Os06g13070	0.672087	2.95053	2.1395	2.38785e-05	up	hhH-GPD superfamily base excision DNA repair protein, putative, expressed
LOC_Os07g36710	0.149382	0.566029	2.13665	6.55149e-05	up	retrotransposon protein, putative, unclassified, expressed
LOC_Os12g03601	1.25137	5.03208	2.13419	0.00133352	up	expressed protein
LOC_Os07g26750	2.14999	9.98151	2.1339	0.00372398	up	expressed protein
LOC_Os08g23280	0.596444	2.48969	2.13356	6.52764e-11	up	expressed protein
LOC_Os03g50120	2.18271	9.64578	2.13198	3.41571e-17	up	zinc finger family protein, putative, expressed
LOC_Os12g44160	0.359172	1.50951	2.12992	0.000244736	up	oxidoreductase, putative, expressed
LOC_Os01g02040	0.596421	2.59013	2.12928	8.26845e-09	up	retrotransposon protein, putative, unclassified, expressed
LOC_Os02g37970	1.30163	5.71243	2.12925	1.73514e-06	up	DUF581 domain containing protein, expressed
LOC_Os01g42410	0.762794	3.20114	2.12875	2.13312e-20	up	pleiotropic drug resistance protein, putative, expressed
LOC_Os03g27870	0.594529	2.50486	2.12823	6.71976e-11	up	transposon protein, putative, CACTA, En/Spm sub-class, expressed
LOC_Os10g30080	8.59572	29.3184	2.12714	2.96283e-36	up	xylosyltransferase, putative, expressed
LOC_Os10g28000	0.256273	1.11326	2.12641	2.08299e-05	up	glutathione reductase, putative, expressed
LOC_Os07g19240	0.124432	1.03188	2.12422	0.000578514	up	retrotransposon protein, putative, unclassified
LOC_Os03g52810	0.754077	4.21781	2.12379	9.01352e-14	up	retrotransposon protein, putative, unclassified, expressed
LOC_Os08g01870	0.357042	1.48155	2.12199	7.14274e-07	up	Rf1, mitochondrial precursor, putative, expressed
LOC_Os12g42700	0.096983	0.384858	2.12055	0.0050225	up	expressed protein
LOC_Os02g43820	4.56029	23.0797	2.12028	4.53683e-11	up	AP2 domain containing protein, expressed
LOC_Os06g24190	11.162	54.4399	2.12026	1.29875e-07	up	expressed protein
LOC_Os03g13130	0.228839	1.02637	2.11789	0.000234275	up	ternary complex factor MIP1, putative, expressed
LOC_Os05g18790	1.74032	8.73839	2.11778	3.01961e-12	up	formyl transferase, putative, expressed
LOC_Os02g12010	0.198071	0.839267	2.11658	5.83609e-06	up	receptor-like protein kinase precursor, putative, expressed
LOC_Os01g43040	1.44397	6.39487	2.11632	3.78819e-12	up	amino acid transporter, putative, expressed
LOC_Os04g59420	0.322765	1.56295	2.11529	0.00351518	up	expressed protein
LOC_Os05g38210	1.02979	4.19782	2.1123	6.18705e-07	up	mitochondrial glycoprotein, putative, expressed
LOC_Os06g05090	2.04259	8.30822	2.11129	1.38565e-13	up	methyltransferase domain containing protein, expressed
LOC_Os11g10340	0.777213	3.16037	2.11121	2.76173e-09	up	OsFBX417 - F-box domain containing protein, expressed
LOC_Os01g19490	1.4456	6.01786	2.11117	1.14922e-17	up	pentatricopeptide, putative, expressed
LOC_Os05g32120	1.82047	6.50076	2.11111	8.929e-10	up	alpha 1,3-xylosyltransferase, putative, expressed
LOC_Os02g12070	0.969657	1.76159	2.1111	0.000476051	up	expressed protein
LOC_Os11g05410	0.57375	3.0829	2.10833	0.00557849	up	Ser/Thr protein phosphatase family protein, putative, expressed
LOC_Os09g19560	5.07988	20.7197	2.10796	1.61348e-34	up	methyltransferase, putative, expressed
LOC_Os06g18830	0.312148	1.30045	2.10773	7.45294e-06	up	AGC_PVPK_like_kin82y.13 - ACG kinases include homologs to PKA, PKG and PKC, expressed
LOC_Os05g13960	2.59685	10.3809	2.10695	5.57757e-22	up	transposon protein, putative, Pong sub-class, expressed
LOC_Os03g11320	3.25148	13.7653	2.10613	1.2073e-30	up	heparanase-like protein precursor, putative, expressed
LOC_Os03g11510	0.951173	3.84676	2.10555	2.07041e-09	up	mitochondrial carrier protein, putative, expressed
LOC_Os01g73110	1.29629	6.68232	2.10519	4.22913e-05	up	expressed protein
LOC_Os02g44290	1.3486	5.47656	2.10503	2.00824e-10	up	phosphatase, putative, expressed
LOC_Os12g26940	0.173148	0.733536	2.10465	5.90406e-05	up	CHASE domain containing protein, expressed
LOC_Os04g50860	11.0381	45.2222	2.1045	7.02182e-41	up	expressed protein
LOC_Os05g41880	0.189396	0.651344	2.10418	7.18322e-05	up	mutS domain V family protein, expressed
LOC_Os06g08110	2.9164	11.8996	2.10314	9.56022e-25	up	nodulin, putative, expressed
LOC_Os05g43920	3.22926	13.7714	2.10274	5.29357e-33	up	auxin response factor 14, putative, expressed
LOC_Os03g26044	4.04799	18.7073	2.10269	1.50461e-34	up	CSLA5 - cellulose synthase-like family A; mannan synthase, expressed
LOC_Os07g43560	27.9049	117.656	2.10144	9.70198e-43	up	TKL_IRAK_DUF26-lc.24 - DUF26 kinases have homology to DUF26 containing loci, expressed
LOC_Os06g29180	16.8536	70.2519	2.10026	4.40813e-44	up	erythronate-4-phosphate dehydrogenase domain containing protein, expressed
LOC_Os01g10800	1.50067	5.96473	2.09836	4.41965e-11	up	pentatricopeptide, putative, expressed
LOC_Os02g53580	4.06127	21.32	2.09779	3.41855e-08	up	expressed protein
LOC_Os08g38990	0.225573	0.936729	2.09666	4.56194e-05	up	WRKY30, expressed
LOC_Os03g46770	2329.87	11028.7	2.09618	1.11285e-20	up	RNA recognition motif containing protein, expressed
LOC_Os12g03530	0.251497	0.910412	2.09358	2.73261e-05	up	alpha-N-arabinofuranosidase, putative, expressed
LOC_Os08g10620	0.431488	1.8882	2.09335	0.00151811	up	expressed protein
LOC_Os07g42000	0.12576	0.452715	2.0915	0.00274403	up	expressed protein
LOC_Os03g43420	122.477	493.309	2.09145	5.73943e-44	up	single-stranded DNA-binding protein, putative, expressed
LOC_Os05g50080	0.664096	3.18769	2.0879	0.00323186	up	zinc finger C-x8-C-x5-C-x3-H type family protein, expressed
LOC_Os02g33560	0.600976	2.49501	2.08695	1.45089e-05	up	expressed protein
LOC_Os04g03740	2.8599	13.8537	2.08647	3.32976e-09	up	expressed protein
LOC_Os01g49720	14.8994	74.8614	2.08292	1.9353e-26	up	glutathione S-transferase, putative, expressed
LOC_Os10g30300	5.41642	20.6048	2.08233	9.93858e-08	up	TRM112, putative, expressed
LOC_Os05g50460	0.364202	1.28513	2.07992	1.26883e-05	up	pentatricopeptide, putative, expressed
LOC_Os08g23730	12.0511	47.2066	2.07965	1.76267e-43	up	class I glutamine amidotransferase, putative, expressed
LOC_Os01g62380	0.303262	2.21769	2.0788	0.00142443	up	fasciclin-like arabinogalactan protein, putative, expressed
LOC_Os01g05010	6.03693	25.1477	2.07847	4.31258e-23	up	mitochondrial glycoprotein, putative, expressed
LOC_Os10g35290	3.54417	13.5652	2.07703	2.64296e-37	up	DNA-directed RNA polymerase I subunit RPA2, putative, expressed
LOC_Os01g49010	0.525855	1.91068	2.07676	6.44829e-06	up	ORC4 - Putative origin recognition complex subunit 4, expressed
LOC_Os06g50080	1.84294	7.08248	2.07665	1.74276e-08	up	DUF581 domain containing protein, expressed
LOC_Os02g57400	0.153072	0.608203	2.07652	0.000254079	up	2-phosphoglycerate kinase-related, putative, expressed
LOC_Os12g13660	0.357413	1.39833	2.07322	2.66578e-10	up	expressed protein
LOC_Os06g19410	0.445668	1.38796	2.07226	2.80404e-08	up	retrotransposon protein, putative, unclassified, expressed
LOC_Os03g59670	1.14088	5.41696	2.07152	0.000781775	up	basic helix-loop-helix, putative, expressed
LOC_Os04g19260	0.35785	1.81389	2.07059	4.11217e-05	up	retrotransposon protein, putative, unclassified, expressed
LOC_Os04g33700	1.01421	3.93733	2.07031	1.57915e-10	up	ABC transmembrane transporter domain containing protein, expressed
LOC_Os01g42280	2.37614	9.43548	2.06713	5.22397e-26	up	pentatricopeptide, putative, expressed
LOC_Os01g65110	0.720317	3.65525	2.0659	0.00133743	up	POT family protein, expressed
LOC_Os01g35050	3.31557	13.3335	2.0652	1.76663e-35	up	early-responsive to dehydration protein-related, putative, expressed
LOC_Os09g16540	0.663136	2.86847	2.06505	4.0903e-09	up	protein kinase, putative, expressed
LOC_Os07g13810	2.19425	11.0408	2.06486	8.77088e-07	up	cytokinin-N-glucosyltransferase 1, putative, expressed
LOC_Os05g36350	0.424328	2.09696	2.06214	0.00333137	up	pentatricopeptide, putative, expressed
LOC_Os05g28730	0.387705	1.49513	2.06183	0.000991382	up	zinc finger, C3HC4 type domain containing protein, expressed
LOC_Os07g27810	1.49566	6.36958	2.06097	1.15719e-05	up	fiber protein Fb34, putative, expressed
LOC_Os11g14440	3.36026	16.5148	2.05741	3.33342e-10	up	expressed protein
LOC_Os03g21660	1.71994	6.85666	2.05672	3.49627e-27	up	transposon protein, putative, unclassified, expressed
LOC_Os04g40070	0.235485	0.884298	2.05638	1.01499e-05	up	GRAM and C2 domains containing protein, putative, expressed
LOC_Os08g44770	43.4635	193.023	2.05613	1.64876e-42	up	copper/zinc superoxide dismutase, putative, expressed
LOC_Os01g70220	0.376666	1.49879	2.05384	2.02254e-06	up	histone-lysine N-methyltransferase, putative, expressed
LOC_Os06g41550	3.9969	8.05474	2.05072	0.00125889	up	hypothetical protein
LOC_Os03g01320	10.7666	50.5308	2.05028	1.76389e-05	up	LTPL116 - Protease inhibitor/seed storage/LTP family protein precursor, expressed
LOC_Os06g42800	0.414644	1.27456	2.0502	8.09995e-06	up	STRUBBELIG-RECEPTOR FAMILY 8 precursor, putative, expressed
LOC_Os10g31856	2.53372	7.46806	2.04843	1.83732e-41	up	midasin-related, putative, expressed
LOC_Os11g32270	2.54713	10.8444	2.04833	8.71603e-21	up	N-rich protein, putative, expressed
LOC_Os11g34750	0.541995	2.08088	2.04789	3.16816e-08	up	ABC1 family domain containing protein, putative, expressed
LOC_Os09g02180	44.8582	138.361	2.04783	0.00309329	up	expressed protein
LOC_Os03g44520	1.46938	6.80626	2.04782	0.000286068	up	expressed protein
LOC_Os02g56160	1.11702	6.09761	2.04739	0.00309309	up	kelch repeat protein, putative, expressed
LOC_Os01g25760	0.370236	0.81207	2.04734	4.45832e-07	up	powdery mildew resistance protein PM3F, putative, expressed
LOC_Os06g23350	20.3957	116.601	2.04696	2.68212e-08	up	late embryogenesis abundant protein D-34, putative, expressed
LOC_Os02g53120	0.655023	2.17842	2.04661	1.21123e-18	up	Peptidase family C50, putative, expressed
LOC_Os02g03420	0.84564	3.27732	2.04653	8.13409e-11	up	pentatricopeptide repeat-containing protein, putative, expressed
LOC_Os11g05080	0.322235	1.26872	2.04622	2.41647e-05	up	powdery mildew resistant protein 5, putative, expressed
LOC_Os08g09200	28.6523	102.031	2.04583	3.09012e-39	up	aconitate hydratase protein, putative, expressed
LOC_Os08g10440	0.298325	1.18186	2.04534	2.30556e-06	up	NBS-LRR disease resistance protein, putative, expressed
LOC_Os10g29670	0.207842	1.11547	2.04529	0.000195587	up	expressed protein
LOC_Os03g55164	5.38673	21.3775	2.04425	1.07881e-32	up	WRKY4, expressed
LOC_Os01g07990	0.0639738	0.224308	2.04351	0.000135363	up	retrotransposon protein, putative, unclassified, expressed
LOC_Os06g21330	4.25926	16.6715	2.04216	9.39343e-32	up	ABB1 - Ankyrin repeat region with 2 Bric-a-Brac, Tramtrack, Broad Complex BTB domains, expressed
LOC_Os05g35520	3.06525	11.9889	2.04182	8.50155e-26	up	deoxynucleoside kinase family, putative, expressed
LOC_Os09g36040	75.8429	291.002	2.04138	1.32456e-37	up	rhodanese-like domain containing protein, putative, expressed
LOC_Os01g55100	0.750789	3.28701	2.03954	0.00036075	up	slTCP3, putative, expressed
LOC_Os01g40480	4.24224	23.9413	2.03934	1.14739e-16	up	anthranilate phosphoribosyltransferase, putative, expressed
LOC_Os06g04840	0.175878	0.864609	2.03829	5.9997e-05	up	leucine rich repeat protein, putative, expressed
LOC_Os01g65560	6.74371	29.0825	2.038	3.12353e-14	up	snRK1-interacting protein 1, putative, expressed
LOC_Os12g07270	7.54066	30.0776	2.03757	5.05515e-27	up	bile acid sodium symporter family protein, putative, expressed
LOC_Os02g46990	1.71386	6.86485	2.03663	5.45287e-20	up	AAA-type ATPase family protein, putative, expressed
LOC_Os12g41620	3.82825	14.781	2.03328	1.3367e-36	up	WD domain, G-beta repeat domain containing protein, expressed
LOC_Os08g26870	41.433	155.944	2.03125	9.79875e-40	up	wound responsive protein, putative, expressed
LOC_Os06g48210	3.61283	15.0819	2.03118	6.96856e-24	up	DEAD-box ATP-dependent RNA helicase, putative, expressed
LOC_Os04g57890	11.2263	50.655	2.0306	9.72098e-42	up	oligosaccharyl transferase, putative, expressed
LOC_Os07g12590	0.173994	0.772191	2.02997	0.00206995	up	OsFBX225 - F-box domain containing protein, expressed
LOC_Os03g19570	0.753797	2.84445	2.02935	2.38673e-18	up	fip1 motif family protein, expressed
LOC_Os02g53690	1.30984	6.09853	2.02821	7.81035e-06	up	growth regulating factor protein, putative, expressed
LOC_Os06g08460	3.05439	15.7378	2.02634	6.67804e-07	up	exo70 exocyst complex subunit, putative, expressed
LOC_Os06g07200	6.38217	25.5779	2.02387	1.31897e-32	up	syntaxin, putative, expressed
LOC_Os10g33520	1.10461	6.24141	2.02266	0.000249976	up	alcohol oxidase, putative, expressed
LOC_Os03g07190	17.5629	70.2282	2.01984	3.67498e-38	up	expressed protein
LOC_Os08g23430	4.57095	17.1807	2.01936	4.1023e-40	up	starch binding domain containing protein, putative, expressed
LOC_Os01g37750	12.1152	65.5333	2.01782	6.63956e-14	up	glutathione S-transferase, putative, expressed
LOC_Os12g03430	1.23156	4.47064	2.01667	1.73646e-06	up	Mpv17 / PMP22 family domain containing protein, expressed
LOC_Os06g17920	0.0866341	0.327456	2.01615	0.00141602	up	NBS-LRR disease resistance protein, putative, expressed
LOC_Os07g23244	3.74677	15.5275	2.01347	4.10177e-14	up	ribosomal protein L23 family protein, putative, expressed
LOC_Os02g02950	0.80398	3.06589	2.01274	4.73496e-09	up	pentatricopeptide, putative, expressed
LOC_Os01g56460	3.68638	14.7953	2.01043	4.81423e-12	up	mitochondrial glycoprotein, putative, expressed
LOC_Os04g56939	22.3644	91.9023	2.00994	7.37615e-27	up	expressed protein
LOC_Os06g21230	3.9926	13.8833	2.00945	7.56817e-07	up	glycine rich protein family protein, putative, expressed
LOC_Os01g73950	1.88229	7.79936	2.00854	9.86173e-15	up	PPR repeat containing protein, expressed
LOC_Os02g46473	12.3928	58.6718	2.00719	1.44473e-06	up	expressed protein
LOC_Os04g46160	3.84274	15.5	2.00658	7.27428e-11	up	expressed protein
LOC_Os11g31310	0.0771194	0.27417	2.00652	0.00115023	up	retrotransposon protein, putative, Ty3-gypsy subclass, expressed
LOC_Os07g42700	3.42287	12.8294	2.00427	6.06894e-37	up	paramyosin, putative, expressed
LOC_Os01g53900	0.59523	2.2564	2.00406	4.96566e-09	up	elongation factor, putative, expressed
LOC_Os05g48040	1.70808	6.64051	2.00284	3.98948e-17	up	MATE efflux family protein, putative, expressed
LOC_Os08g32160	0.946921	4.4206	2.00162	0.00085643	up	oxidoreductase, 2OG-FeII oxygenase domain containing protein, putative, expressed
LOC_Os08g01120	0.938665	4.19961	2.0011	2.03488e-05	up	sulfate transporter, putative, expressed
LOC_Os12g17690	0.733694	3.38583	1.99766	0.000192004	up	retrotransposon protein, putative, unclassified, expressed
LOC_Os12g19040	1.60211	6.06336	1.99736	4.21859e-21	up	expressed protein
LOC_Os04g01510	1.24499	5.59733	1.99557	2.17888e-05	up	DUF1295 domain containing protein, putative, expressed
LOC_Os05g34460	14.8746	56.4945	1.9952	2.42017e-40	up	OsDegp7 - Putative Deg protease homologue, expressed
LOC_Os07g46610	1.28303	7.142	1.99475	0.00145356	up	cis-zeatin O-glucosyltransferase, putative, expressed
LOC_Os10g33630	10.2358	42.6496	1.99343	4.38323e-32	up	adaptin ear-binding coat-associated protein 2, putative, expressed
LOC_Os12g06270	0.12456	0.454203	1.99314	0.000128273	up	retrotransposon protein, putative, unclassified, expressed
LOC_Os08g09210	4.09592	15.6008	1.99231	1.19574e-29	up	phosphoribosylamine--glycine ligase, putative, expressed
LOC_Os12g39520	0.385796	1.61065	1.99181	0.00770721	up	OsFBDUF66 - F-box and DUF domain containing protein, expressed
LOC_Os11g03460	0.482014	1.79563	1.99004	4.83723e-08	up	Mad3/BUB1 homology region 1 domain containing protein, expressed
LOC_Os08g41730	2.20879	8.81295	1.98909	5.63322e-09	up	peptidase, T1 family, putative, expressed
LOC_Os02g03730	11.3207	46.8618	1.9879	2.31598e-22	up	SWIB/MDM2 domain containing protein, expressed
LOC_Os02g49820	10.728	39.4055	1.98754	3.24861e-39	up	RNA recognition motif family protein, expressed
LOC_Os03g08600	0.891174	4.60021	1.98693	8.68425e-05	up	glycosyl transferase, putative, expressed
LOC_Os06g46970	1.69207	7.21883	1.98621	0.0013667	up	wound induced protein, putative, expressed
LOC_Os06g28550	0.370805	1.44484	1.9857	0.0092792	up	nmrA-like family domain containing protein, expressed
LOC_Os09g39020	0.123349	0.451882	1.98373	0.00158901	up	N-rich protein, putative, expressed
LOC_Os01g50910	11.0365	51.5318	1.98186	9.30781e-05	up	late embryogenesis abundant protein, group 3, putative, expressed
LOC_Os01g73024	19.8762	89.7421	1.98087	2.85517e-15	up	expressed protein
LOC_Os05g49070	3.00862	12.4669	1.98077	1.25519e-08	up	dehydrogenase, putative, expressed
LOC_Os08g09715	0.272041	0.942124	1.97938	0.000726395	up	F-box domain containing protein, expressed
LOC_Os05g04310	0.282558	0.473256	1.97826	0.00592395	up	expressed protein
LOC_Os06g23370	0.872269	3.05314	1.97686	8.07215e-22	up	expressed protein
LOC_Os06g12940	0.283671	1.03257	1.976	0.00987984	up	expressed protein
LOC_Os06g28124	1.66937	7.5135	1.97572	4.58968e-10	up	glycosyltransferase, putative, expressed
LOC_Os01g47190	36.9786	156.264	1.9733	3.03932e-35	up	phosphoglycerate mutase, putative, expressed
LOC_Os06g06130	0.485837	2.49275	1.97148	0.00173489	up	glutamate receptor, putative, expressed
LOC_Os10g02240	23.8499	103.512	1.97106	2.06474e-38	up	peptide transporter PTR2, putative, expressed
LOC_Os11g29490	3.16693	11.9155	1.97065	1.64907e-31	up	plasma membrane ATPase, putative, expressed
LOC_Os01g67570	21.9244	86.0893	1.97053	4.53453e-39	up	PDE312/PTAC10, putative, expressed
LOC_Os02g49230	0.704192	2.59777	1.96787	5.91493e-09	up	CCT/B-box zinc finger protein, putative, expressed
LOC_Os06g03790	4.02754	15.7784	1.96748	8.88587e-10	up	39S ribosomal protein L47, mitochondrial precursor, putative, expressed
LOC_Os10g33620	1.52752	5.56024	1.96661	8.10071e-10	up	ubiquitin family protein, putative, expressed
LOC_Os07g34598	0.150213	0.545272	1.9666	0.000787638	up	tyrosyl-DNA phosphodiesterase 1, putative, expressed
LOC_Os01g19380	0.533335	2.35888	1.96574	2.38505e-08	up	pentatricopeptide, putative, expressed
LOC_Os01g04520	0.221033	0.844147	1.96398	0.000498718	up	Ser/Thr protein kinase, putative, expressed
LOC_Os09g38510	6.37037	32.6613	1.96364	1.91897e-09	up	purine permease, putative, expressed
LOC_Os01g60260	3.94952	14.6287	1.9621	8.69213e-22	up	KH domain containing protein, putative, expressed
LOC_Os08g20492	0.334447	1.40057	1.96066	0.000650177	up	OsFBX285 - F-box domain containing protein, expressed
LOC_Os02g51810	0.425168	1.63247	1.96056	9.73553e-06	up	expressed protein
LOC_Os06g49390	0.0565793	0.141895	1.96037	0.00114341	up	NBS-LRR disease resistance protein, putative, expressed
LOC_Os05g48410	5.96474	22.9512	1.95851	1.23962e-22	up	50S ribosomal protein L21, chloroplast precursor, putative, expressed
LOC_Os09g06540	0.175192	0.708948	1.95383	0.000751197	up	retrotransposon protein, putative, unclassified, expressed
LOC_Os01g05060	38.8386	149.754	1.95249	6.77027e-39	up	mitochondrial glycoprotein, putative, expressed
LOC_Os02g15120	4.67651	20.7113	1.9522	1.25367e-06	up	RING-H2 finger protein, putative, expressed
LOC_Os02g55560	3.9905	14.9625	1.95011	2.07145e-22	up	protein phosphatase 2C, putative, expressed
LOC_Os01g55740	1.32314	4.67875	1.947	4.59904e-07	up	OsRhmbd4 - Putative Rhomboid homologue, expressed
LOC_Os01g43851	6.39554	26.0298	1.94514	3.89524e-26	up	cytochrome P450 72A1, putative, expressed
LOC_Os07g45620	1.81779	8.09422	1.94433	1.92067e-09	up	retrotransposon protein, putative, Ty3-gypsy subclass, expressed
LOC_Os11g37390	1.17916	4.33874	1.9438	1.04215e-09	up	OsFBDUF54 - F-box and DUF domain containing protein, expressed
LOC_Os09g23720	0.298212	1.17997	1.94359	0.000879916	up	expressed protein
LOC_Os04g40900	0.754628	2.66171	1.94308	0.000102215	up	exonuclease, putative, expressed
LOC_Os06g22660	1.5795	6.01621	1.94269	6.99206e-05	up	EMB1303, putative, expressed
LOC_Os04g27210	0.263898	0.857328	1.94149	0.000486422	up	transposon protein, putative, CACTA, En/Spm sub-class, expressed
LOC_Os02g06260	0.210542	0.763074	1.94059	0.000486422	up	phytosulfokine receptor precursor, putative, expressed
LOC_Os02g32540	1.17597	4.49579	1.93939	2.69973e-06	up	ubiquitin carboxyl-terminal hydrolase, family 1, putative, expressed
LOC_Os01g19800	1.24234	4.94969	1.93886	0.00010985	up	zinc finger, C3HC4 type, putative, expressed
LOC_Os04g31340	3.56858	13.7823	1.93769	5.19673e-23	up	CBS domain containing membrane protein, putative, expressed
LOC_Os11g21910	0.271822	1.03764	1.93706	0.00264745	up	retrotransposon protein, putative, Ty3-gypsy subclass
LOC_Os11g16470	1.44317	4.95066	1.937	4.40685e-24	up	MLA10, putative, expressed
LOC_Os01g12710	32.3832	116.864	1.93698	2.27542e-36	up	oxidoreductase, short chain dehydrogenase/reductase family domain containing protein, expressed
LOC_Os04g41510	3.78739	12.1851	1.93631	1.97455e-35	up	serine/threonine-protein kinase GCN2, putative, expressed
LOC_Os12g30620	0.618392	2.24547	1.93607	9.60849e-08	up	tetratricopeptide-like helical, putative, expressed
LOC_Os02g57010	27.8626	117.623	1.9359	1.08738e-36	up	RNA recognition motif containing protein, putative, expressed
LOC_Os03g46310	5.4205	19.3815	1.9326	3.16396e-15	up	expressed protein
LOC_Os03g17790	68.9084	256.901	1.93236	3.63076e-35	up	OsRCI2-5 - Putative low temperature and salt responsive protein, expressed
LOC_Os05g33460	2.38225	9.27297	1.93154	2.65568e-08	up	mTERF domain containing protein, expressed
LOC_Os06g27590	1.72297	5.43493	1.93042	9.00756e-05	up	expressed protein
LOC_Os02g10650	1.8182	6.52131	1.93016	7.06698e-13	up	CRAL/TRIO domain containing protein, expressed
LOC_Os04g38620	4.06708	14.8147	1.93002	1.42473e-20	up	NAP domain containing protein, putative, expressed
LOC_Os03g21030	5.65324	23.6866	1.92927	3.95561e-05	up	no apical meristem protein, putative, expressed
LOC_Os05g20560	0.306216	1.03236	1.92803	0.000438548	up	retrotransposon protein, putative, unclassified, expressed
LOC_Os09g01610	0.348034	1.30198	1.92685	0.00246539	up	clumping factor B, putative, expressed
LOC_Os03g37470	4.41264	16.9498	1.92628	2.55962e-15	up	MATE efflux family protein, putative, expressed
LOC_Os01g64300	2.33412	9.99447	1.9249	0.000285468	up	DUF584 domain containing protein, putative, expressed
LOC_Os10g17454	16.9703	60.7635	1.92468	7.04429e-37	up	RNA recognition motif containing protein, expressed
LOC_Os05g41500	6.0305	27.0848	1.92391	3.63986e-07	up	expressed protein
LOC_Os10g35450	1.04411	3.86862	1.92353	9.5899e-10	up	serine/threonine-protein kinase, putative, expressed
LOC_Os01g68545	3.56739	13.6623	1.92223	8.44292e-17	up	expressed protein
LOC_Os06g02830	0.639954	2.81479	1.91927	0.00524566	up	expressed protein
LOC_Os05g35570	1.6864	6.25299	1.91787	8.61106e-11	up	DUF803 domain containing, putative, expressed
LOC_Os08g33740	0.640618	2.25907	1.91761	4.08949e-06	up	CSLA11 - cellulose synthase-like family A, expressed
LOC_Os03g24844	5.46776	19.8464	1.91727	3.61031e-21	up	expressed protein
LOC_Os01g68160	6.51989	24.7629	1.9167	5.58622e-34	up	ZOS1-22 - C2H2 zinc finger protein, expressed
LOC_Os04g52550	0.141765	0.558493	1.91535	0.00185158	up	PAZ domain-containing protein, putative, expressed
LOC_Os03g12815	1.6746	6.02535	1.91448	0.000614827	up	expressed protein
LOC_Os06g30640	1.41685	7.12167	1.91401	0.000449757	up	cytochrome P450, putative, expressed
LOC_Os02g32490	1.85941	6.84724	1.9135	1.12424e-20	up	AMP-binding enzyme, putative, expressed
LOC_Os06g12950	1.90001	8.24659	1.91326	6.08283e-05	up	expressed protein
LOC_Os02g20040	4.77322	15.8667	1.91323	8.48956e-13	up	loricrin, putative, expressed
LOC_Os11g03780	2.68804	9.74792	1.91285	1.14696e-26	up	alpha-N-arabinofuranosidase, putative, expressed
LOC_Os01g39860	0.798556	3.03224	1.91215	0.00025798	up	1-aminocyclopropane-1-carboxylate oxidase protein, putative, expressed
LOC_Os10g30590	0.645865	2.14817	1.91042	6.32772e-07	up	pentatricopeptide, putative, expressed
LOC_Os01g47570	6.04342	29.3469	1.90964	1.47559e-06	up	expressed protein
LOC_Os09g32670	0.518612	2.15026	1.90877	0.00816241	up	UDP-glucuronate 4-epimerase, putative, expressed
LOC_Os01g59980	8.91811	32.048	1.90789	3.36471e-37	up	zinc finger family protein, putative, expressed
LOC_Os07g40570	1.59026	5.68615	1.90736	2.42214e-10	up	WRKY88, expressed
LOC_Os03g57840	17.3461	64.5876	1.90667	4.47254e-37	up	peptidase M50, mammalian sterol-regulatory element binding protein, putative, expressed
LOC_Os03g59160	1.31953	4.67926	1.90637	5.3556e-06	up	elongation factor P, putative, expressed
LOC_Os04g17320	0.148298	0.514617	1.90561	0.000139803	up	retrotransposon protein, putative, unclassified, expressed
LOC_Os05g30970	0.572197	2.15432	1.90503	1.56606e-06	up	copine, putative, expressed
LOC_Os01g49920	0.337661	1.2552	1.90463	3.59265e-07	up	protein kinase, putative, expressed
LOC_Os04g51150	13.318	57.3794	1.9042	9.81119e-28	up	transposon protein, putative, unclassified, expressed
LOC_Os04g16450	13.3546	54.3611	1.90275	5.90733e-28	up	aquaporin protein, putative, expressed
LOC_Os10g30100	6.12786	22.3046	1.90213	1.71108e-35	up	3-5 exonuclease family protein, putative, expressed
LOC_Os08g27824	1.33608	4.64712	1.90187	2.64532e-13	up	NOL1/NOP2/sun family protein, putative, expressed
LOC_Os01g12360	0.187797	0.837567	1.90144	0.000552797	up	retrotransposon protein, putative, unclassified, expressed
LOC_Os02g38490	3.08725	14.8289	1.90125	0.00201401	up	expressed protein
LOC_Os03g59650	0.0896975	0.329491	1.89955	0.00343766	up	BRCA1 C Terminus domain containing protein, expressed
LOC_Os03g53150	50.4257	186.309	1.8984	6.75219e-37	up	OsIAA13 - Auxin-responsive Aux/IAA gene family member, expressed
LOC_Os07g45280	2.81491	9.42816	1.89731	5.94401e-20	up	Mo25, putative, expressed
LOC_Os03g11340	2.41894	8.48643	1.89594	1.15194e-13	up	leucine-rich repeat resistance protein, putative, expressed
LOC_Os03g48050	8.40462	30.1966	1.89513	7.54367e-20	up	RNA methyltransferase, TrmH family protein, putative, expressed
LOC_Os08g40580	10.0717	35.6892	1.89455	3.23672e-27	up	methyltransferase domain containing protein, expressed
LOC_Os06g22070	3.6343	12.5944	1.89322	7.13845e-13	up	mitochondrial glycoprotein, putative, expressed
LOC_Os03g22120	11.846	43.1305	1.8918	1.10707e-36	up	sucrose synthase, putative, expressed
LOC_Os01g16040	8.24074	29.6865	1.89145	1.18466e-33	up	mitochondrial carrier protein, putative, expressed
LOC_Os01g74030	1.47921	5.1918	1.88899	2.59937e-20	up	pumilio-family RNA binding protein, putative, expressed
LOC_Os07g27359	0.345474	1.09294	1.8883	0.00015382	up	expressed protein
LOC_Os03g18840	2.15752	7.45881	1.88828	6.56528e-20	up	NUC189 domain containing protein, expressed
LOC_Os05g02530	333.795	1253.34	1.88667	2.86495e-25	up	glutathione S-transferase, N-terminal domain containing protein, expressed
LOC_Os06g11400	1.41982	5.2811	1.8864	0.000131022	up	expressed protein
LOC_Os03g21530	3.72047	12.8417	1.88519	8.86787e-35	up	AARP2CN domain containing protein, expressed
LOC_Os02g42406	4.87854	16.8032	1.88492	5.50974e-31	up	DEAD-box ATP-dependent RNA helicase, putative, expressed
LOC_Os08g41860	4.45821	22.3507	1.88448	0.000130705	up	expressed protein
LOC_Os08g31670	0.716427	2.45661	1.88431	2.45815e-06	up	transporter, putative, expressed
LOC_Os12g02385	2.59776	9.1287	1.88381	4.38959e-26	up	outer membrane protein, OMP85 family, putative, expressed
LOC_Os01g19160	0.452364	1.54063	1.88347	0.000219543	up	protein kinase domain containing protein, expressed
LOC_Os07g33480	5.68189	20.4688	1.88267	4.98796e-28	up	cytochrome P450 domain containing protein, expressed
LOC_Os10g31330	160.165	568.804	1.88187	6.35467e-13	up	retrotransposon protein, putative, unclassified, expressed
LOC_Os03g23970	3.50177	12.7125	1.88125	5.23107e-12	up	diphthine synthase, putative, expressed
LOC_Os01g58690	3.61141	12.595	1.87902	1.44486e-19	up	endonuclease/exonuclease/phosphatase family domain containing protein, expressed
LOC_Os05g32710	2.85724	10.4371	1.87821	9.33247e-20	up	Alpha amylase, catalytic domain containing protein, expressed
LOC_Os12g37160	0.403336	1.3854	1.87728	0.000134221	up	expressed protein
LOC_Os03g51350	5.74597	23.598	1.87506	1.03247e-09	up	expressed protein
LOC_Os09g09800	1.0791	3.91985	1.87411	1.73093e-17	up	retrotransposon protein, putative, unclassified, expressed
LOC_Os01g15880	0.883678	3.9934	1.87372	5.15452e-05	up	transposon protein, putative, unclassified, expressed
LOC_Os07g38490	2.46414	8.96082	1.87352	1.43236e-12	up	GDP-fucose protein-O-fucosyltransferase 2, putative, expressed
LOC_Os10g31850	9.34699	35.1925	1.87207	5.08385e-14	up	RING finger and CHY zinc finger domain-containing protein 1, putative, expressed
LOC_Os12g04424	0.592642	2.00822	1.87124	0.000190298	up	strictosidine synthase, putative, expressed
LOC_Os06g36220	2.26477	7.34601	1.86956	1.75002e-10	up	OsFBX198 - F-box domain containing protein, expressed
LOC_Os07g01750	0.894635	3.20445	1.86881	7.31553e-08	up	MATE efflux family protein, putative, expressed
LOC_Os03g10460	0.940363	3.27562	1.8682	8.03367e-09	up	expressed protein
LOC_Os12g42820	0.866004	3.50446	1.8666	3.10576e-07	up	SWITCH1 splice variant S, putative, expressed
LOC_Os01g24120	0.242678	0.727343	1.86586	0.00870017	up	hypothetical protein
LOC_Os07g27180	1.68003	5.54902	1.86467	2.65471e-21	up	tetratricopeptide repeat domain containing protein, expressed
LOC_Os08g42720	6.05006	21.2394	1.86246	3.9692e-25	up	solute carrier family 35 member F1, putative, expressed
LOC_Os09g32210	0.519252	1.81307	1.8618	1.52213e-08	up	pumilio-family RNA binding repeat containing protein, expressed
LOC_Os10g25780	5.51566	19.8031	1.86088	1.40641e-29	up	FAD-linked oxidoreductase protein, putative, expressed
LOC_Os10g35640	0.17297	0.598603	1.86026	0.000589823	up	Rf1, mitochondrial precursor, putative, expressed
LOC_Os03g24960	0.0799041	0.260626	1.85984	0.00798773	up	ulp1 protease family, C-terminal catalytic domain containing protein, expressed
LOC_Os05g07950	0.808661	3.22092	1.85952	0.000926851	up	OsFBX160 - F-box domain containing protein, expressed
LOC_Os01g70920	2.61034	8.21255	1.85837	9.334e-15	up	cullin-1, putative, expressed
LOC_Os09g16760	3.29823	11.6993	1.85768	5.64003e-24	up	ankyrin repeat family protein, putative, expressed
LOC_Os02g40500	6.21442	21.8302	1.85755	5.66729e-08	up	OsGrx_C2.1 - glutaredoxin subgroup I, expressed
LOC_Os03g41675	0.912711	3.29669	1.85752	0.00226178	up	expressed protein
LOC_Os09g02270	3.92536	14.0462	1.85745	7.20761e-12	up	cyclase family protein, putative, expressed
LOC_Os02g09810	0.841878	2.91527	1.85661	1.28063e-06	up	amino acid transporter, putative, expressed
LOC_Os10g38600	0.934959	3.9711	1.85582	0.00619712	up	glutathione S-transferase GSTU6, putative, expressed
LOC_Os06g49810	0.569108	1.95138	1.85433	1.41186e-06	up	glycosyl transferase family 8, putative, expressed
LOC_Os10g41860	0.400799	1.33329	1.85315	0.000329132	up	expressed protein
LOC_Os09g37240	0.520321	1.862	1.85281	4.2812e-25	up	glutathione S-transferase, C-terminal domain containing protein, expressed
LOC_Os09g39230	1.94622	9.03765	1.85267	7.49139e-05	up	prephenate dehydratase domain containing protein, expressed
LOC_Os07g01540	0.515601	1.72597	1.85149	2.17167e-08	up	Ser/Thr protein phosphatase family protein, putative, expressed
LOC_Os06g20200	4.46081	16.8038	1.84917	4.92266e-12	up	gibberellin receptor GID1L2, putative, expressed
LOC_Os08g42560	6.18504	21.4994	1.84518	2.59976e-32	up	tRNA synthetase class II core domain containing protein, expressed
LOC_Os01g55300	2.1688	7.38077	1.84445	6.85503e-20	up	DNA-directed polymerase, putative, expressed
LOC_Os12g13110	0.868061	2.88545	1.84368	4.74351e-10	up	pentatricopeptide, putative, expressed
LOC_Os12g30590	0.0972334	0.303262	1.84313	0.00077951	up	disease resistance protein RGA2, putative, expressed
LOC_Os08g17320	1.59421	6.85745	1.84259	9.9956e-06	up	protein kinase family protein, putative, expressed
LOC_Os04g36800	6.97817	25.0727	1.84082	6.97403e-27	up	3-oxoacyl-synthase, putative, expressed
LOC_Os03g04490	0.925947	3.46465	1.84017	0.000451931	up	cyclin-dependent kinase inhibitor, putative, expressed
LOC_Os11g20689	2.14994	7.20723	1.83996	1.25746e-08	up	exosome complex exonuclease, putative, expressed
LOC_Os03g06190	5.04094	17.4375	1.83993	5.24995e-31	up	3-5 exonuclease family protein, putative, expressed
LOC_Os09g37740	1.10111	4.18804	1.83955	0.00229466	up	ribosomal L18p/L5e family protein, putative, expressed
LOC_Os05g30710	0.942686	3.17082	1.83918	1.06802e-07	up	pentatricopeptide, putative, expressed
LOC_Os11g10470	4.18863	12.5902	1.83894	2.08658e-09	up	expressed protein
LOC_Os03g51870	1.27854	4.52386	1.83636	6.02611e-08	up	FHA domain containing protein, putative, expressed
LOC_Os09g19860	0.0788094	0.299467	1.83561	0.00123558	up	transposon protein, putative, unclassified, expressed
LOC_Os05g10310	13.3691	40.6238	1.83557	0.00027529	up	acid phosphatase, putative, expressed
LOC_Os04g12560	0.430177	1.48146	1.83345	9.75813e-06	up	receptor-like protein kinase, putative, expressed
LOC_Os02g54490	0.712814	2.34747	1.83333	1.63638e-09	up	nucleotide binding protein, putative, expressed
LOC_Os03g22700	1.41235	5.24018	1.83291	8.33961e-09	up	cyclin-dependent kinase C-2, putative, expressed
LOC_Os08g27050	1.50869	4.93889	1.83254	1.78913e-10	up	expressed protein
LOC_Os11g27799	0.907328	3.04825	1.83095	1.39837e-10	up	expressed protein
LOC_Os11g44500	0.508902	1.91421	1.82974	0.000156173	up	protein kinase domain containing protein, expressed
LOC_Os04g32110	7.26187	30.7433	1.82825	0.000109454	up	ACT domain containing protein, expressed
LOC_Os01g08860	43.7921	277.585	1.82813	7.24092e-14	up	hsp20/alpha crystallin family protein, putative, expressed
LOC_Os09g37070	1.3927	4.81645	1.82715	2.94416e-06	up	pentatricopeptide, putative, expressed
LOC_Os10g25090	0.626335	2.1862	1.8265	2.51034e-07	up	STRUBBELIG-RECEPTOR FAMILY 6 precursor, putative, expressed
LOC_Os06g37640	3.26721	10.829	1.82635	9.87354e-33	up	expressed protein
LOC_Os06g08650	0.229756	0.762594	1.82537	0.00019679	up	pentatricopeptide, putative, expressed
LOC_Os01g43220	0.504287	1.66106	1.82401	6.60812e-06	up	chitinase domain-containing protein 1 precursor, putative, expressed
LOC_Os02g29464	0.928241	3.13458	1.82365	1.07695e-20	up	RecF/RecN/SMC N terminal domain containing protein, expressed
LOC_Os01g61620	0.527794	1.74374	1.8225	9.82871e-07	up	protein kinase family protein, putative, expressed
LOC_Os01g59760	1.73741	6.40352	1.82226	7.23318e-08	up	bZIP transcription factor, putative, expressed
LOC_Os07g29410	517.011	2161.56	1.8222	1.45698e-25	up	thioredoxin, putative, expressed
LOC_Os12g24550	0.430684	1.39852	1.82215	8.25176e-08	up	expressed protein
LOC_Os03g04970	5.64888	18.662	1.8218	7.29072e-31	up	T-complex protein, putative, expressed
LOC_Os06g11060	2.88301	13.597	1.81927	0.00532682	up	expressed protein
LOC_Os01g15790	6.84231	23.7018	1.81842	1.61374e-28	up	expressed protein
LOC_Os12g04010	2.02798	6.53401	1.81764	5.3051e-20	up	M-phase phosphoprotein 10, putative, expressed
LOC_Os03g22680	1.56293	5.68135	1.81751	2.34826e-05	up	RING finger and CHY zinc finger domain-containing protein 1, putative, expressed
LOC_Os01g62900	7.82858	26.4772	1.81719	5.95814e-06	up	amino acid kinase, putative, expressed
LOC_Os01g43080	3.44698	12.5524	1.81643	4.76185e-09	up	exonuclease, putative, expressed
LOC_Os08g37690	1.12417	4.24113	1.81633	0.00165846	up	expressed protein
LOC_Os07g13520	0.790693	2.7365	1.81559	0.000123388	up	expressed protein
LOC_Os02g20940	9.06614	28.0167	1.81293	2.34729e-33	up	CHCH domain containing protein, expressed
LOC_Os08g25090	13.9868	41.0378	1.8127	3.70086e-29	up	co-chaperone GrpE protein, putative, expressed
LOC_Os09g32080	1.00266	3.86803	1.81075	3.70265e-05	up	CHIT13 - Chitinase family protein precursor, expressed
LOC_Os07g44400	0.362368	0.779526	1.81059	1.22493e-06	up	POK1, putative, expressed
LOC_Os10g21418	3.81566	11.7748	1.8102	8.1989e-25	up	NADPH-dependent oxidoreductase, putative, expressed
LOC_Os02g02810	1.12878	3.7341	1.81015	1.3296e-05	up	expressed protein
LOC_Os03g11874	0.546412	2.02849	1.80934	4.64676e-09	up	expressed protein
LOC_Os03g61140	7.7024	25.6825	1.80917	5.41644e-26	up	expressed protein
LOC_Os07g46600	4.26584	14.1668	1.80837	6.31593e-24	up	RNA pseudouridine synthase, putative, expressed
LOC_Os02g18840	1.82987	6.18248	1.80774	8.29914e-16	up	phosphatidylinositol 3- and 4-kinase family protein, putative, expressed
LOC_Os03g07840	5.50183	18.1369	1.80708	9.29342e-26	up	adenylosuccinate synthetase, chloroplast precursor, putative, expressed
LOC_Os09g36220	55.3026	184.274	1.80663	4.89603e-28	up	response regulator receiver domain containing protein, expressed
LOC_Os01g06000	0.929864	2.64743	1.80557	3.49661e-10	up	PPR repeat containing protein, expressed
LOC_Os09g25934	12.1066	42.6208	1.80528	3.13161e-24	up	expressed protein
LOC_Os07g19460	1.5924	4.95755	1.80451	8.38227e-09	up	mitochondrial carrier protein, putative, expressed
LOC_Os08g09250	256.3	862.819	1.80426	1.24937e-08	up	glyoxalase family protein, putative, expressed
LOC_Os08g01910	21.0527	79.4537	1.80389	1.59262e-21	up	expressed protein
LOC_Os03g14050	8.07521	31.1159	1.80149	8.27551e-05	up	thaumatin-like protein 1 precursor, putative, expressed
LOC_Os02g37160	0.925539	3.50809	1.8007	0.00536308	up	heavy metal transport/detoxification protein, putative, expressed
LOC_Os07g41230	0.643959	2.09929	1.80043	0.000361248	up	esterase, putative, expressed
LOC_Os07g05040	7.76459	29.2752	1.79968	2.77913e-12	up	cadmium-induced protein, putative, expressed
LOC_Os05g04750	0.531778	1.69511	1.79955	0.0011338	up	OsFBX157 - F-box domain containing protein, expressed
LOC_Os02g54790	0.924515	3.13989	1.79705	3.71727e-05	up	expressed protein
LOC_Os08g43320	4.85399	17.2548	1.79521	6.17423e-15	up	OsRhmbd14 - Putative Rhomboid homologue, expressed
LOC_Os10g34430	0.21164	0.679014	1.79509	3.35762e-06	up	Dicer, putative, expressed
LOC_Os02g33830	1.04065	3.63166	1.7923	6.98106e-05	up	expressed protein
LOC_Os04g16734	0.437925	1.35689	1.79161	0.000310192	up	maturase K, putative, expressed
LOC_Os05g34490	0.355701	1.12684	1.79155	4.23492e-05	up	expressed protein
LOC_Os12g29660	5.63993	18.883	1.79112	5.08006e-31	up	DEAD-box ATP-dependent RNA helicase, putative, expressed
LOC_Os07g39090	1.16808	3.78659	1.79035	4.82819e-13	up	pentatricopeptide repeat domain containing protein, putative, expressed
LOC_Os03g24560	7.99511	32.3914	1.78811	2.71035e-05	up	ompA/MotB, putative, expressed
LOC_Os05g49730	16.7992	75.1763	1.78782	1.23499e-11	up	protein phosphatase 2C, putative, expressed
LOC_Os12g42150	6.36137	21.9273	1.78318	1.82163e-11	up	WD domain, G-beta repeat domain containing protein, expressed
LOC_Os03g48540	1.06616	3.51989	1.78288	1.80389e-09	up	expressed protein
LOC_Os02g50010	22.6493	76.2737	1.78125	6.5932e-33	up	APO, putative, expressed
LOC_Os07g15930	0.437278	1.5518	1.78088	0.000266359	up	legume lectins beta domain containing protein, expressed
LOC_Os04g42200	8.2807	36.5368	1.77689	1.93576e-06	up	expressed protein
LOC_Os03g44800	5.06811	17.9424	1.77578	5.47651e-22	up	DUF593 domain containing protein, expressed
LOC_Os06g04510	16.2829	54.2466	1.77371	6.31563e-27	up	enolase, putative, expressed
LOC_Os07g44410	3.58135	16.6764	1.77033	1.03371e-05	up	WD40-like Beta Propeller Repeat family protein, expressed
LOC_Os08g35319	1.01617	3.71596	1.76966	0.00345371	up	expressed protein
LOC_Os03g63910	10.2371	70.0921	1.76961	1.83329e-32	up	PPR repeat domain containing protein, putative, expressed
LOC_Os02g37910	1.98096	6.41737	1.76896	5.84919e-11	up	expressed protein
LOC_Os10g03540	4.58366	16.2972	1.76353	2.64338e-06	up	ribosomal protein L7Ae, putative, expressed
LOC_Os06g40950	3.91848	9.60266	1.76263	2.11169e-29	up	DNA-directed RNA polymerase I subunit RPA1, putative, expressed
LOC_Os01g13210	34.3449	112.092	1.76099	4.48047e-32	up	salt stress root protein RS1, putative, expressed
LOC_Os01g68104	1.28535	3.66375	1.75951	4.34834e-07	up	ZOS1-21 - C2H2 zinc finger protein, expressed
LOC_Os01g31610	2.74773	9.06488	1.75944	4.50329e-12	up	tyrosyl-tRNA synthetase, putative, expressed
LOC_Os09g21450	4.15124	16.4117	1.75745	3.10953e-13	up	cyclin, putative, expressed
LOC_Os01g20110	19.7811	62.7895	1.75561	4.73379e-32	up	expressed protein
LOC_Os03g42770	1.64088	5.3453	1.75437	6.98423e-11	up	expressed protein
LOC_Os05g05980	1.09783	2.47167	1.75333	0.000463408	up	DNA directed RNA polymerase, 7 kDa subunit domain containing protein, expressed
LOC_Os07g42770	4.22103	13.7924	1.75326	1.39065e-22	up	CAMK_CAMK_like.35 - CAMK includes calcium/calmodulin depedent protein kinases, expressed
LOC_Os06g21240	10.4738	31.5557	1.75156	4.67828e-08	up	glycine rich protein family protein, putative, expressed
LOC_Os11g08300	18.3652	60.569	1.75133	1.15712e-31	up	aldehyde dehydrogenase, putative, expressed
LOC_Os03g55280	6.38533	20.6309	1.74882	1.0721e-19	up	semialdehyde dehydrogenase, NAD binding domain containing protein, putative, expressed
LOC_Os01g06280	6.14543	24.5656	1.74833	7.16904e-22	up	TKL_IRAK_CrRLK1L-1.4 - The CrRLK1L-1 subfamily has homology to the CrRLK1L homolog, expressed
LOC_Os11g47930	7.50197	17.162	1.74806	8.57193e-29	up	alpha-hemolysin, putative, expressed
LOC_Os01g67510	4.12615	13.2214	1.7477	2.96667e-21	up	recA protein, putative, expressed
LOC_Os06g02330	1.00455	3.34876	1.7474	4.6693e-05	up	expressed protein
LOC_Os02g37140	0.740463	2.23305	1.74708	5.43076e-10	up	expressed protein
LOC_Os11g09460	0.423481	1.45562	1.74696	3.30388e-06	up	expressed protein
LOC_Os01g01670	5.40418	17.8038	1.74533	1.89436e-14	up	expressed protein
LOC_Os05g50410	0.218947	0.715815	1.74531	0.00215533	up	Rad21 / Rec8 like protein, putative, expressed
LOC_Os10g06630	5.12262	20.6127	1.74492	2.12053e-05	up	peptidyl-prolyl cis-trans isomerase, putative, expressed
LOC_Os11g05290	0.567093	1.40828	1.74484	0.00375867	up	stress responsive A/B Barrel domain containing protein, expressed
LOC_Os12g07300	3.59867	11.2374	1.74463	1.764e-27	up	N-acetyltransferase 10, putative, expressed
LOC_Os10g21940	0.898481	2.80326	1.74427	8.27238e-23	up	expressed protein
LOC_Os02g06400	0.320052	1.05231	1.74413	0.00637559	up	growth regulator related protein, putative, expressed
LOC_Os05g19270	1.50406	4.75285	1.74352	2.87209e-18	up	MSH-like DNA mismatch repair protein, putative, expressed
LOC_Os11g42030	5.73653	21.7211	1.74325	2.25306e-21	up	expressed protein
LOC_Os03g09830	1.29311	4.06442	1.74319	1.06455e-05	up	expressed protein
LOC_Os09g01360	0.457911	1.06009	1.74316	2.28915e-05	up	expressed protein
LOC_Os06g46540	1.08996	3.08266	1.74276	1.69425e-10	up	cell division cycle protein 23, putative, expressed
LOC_Os11g13860	0.330361	1.03244	1.74205	1.12697e-05	up	cyclin-dependent kinase, putative, expressed
LOC_Os02g54350	0.581767	2.05779	1.74178	0.00469372	up	hypothetical protein
LOC_Os02g32860	2.2527	7.3406	1.74082	3.25066e-20	up	poly synthetase 3, putative, expressed
LOC_Os07g13170	4.2257	14.3659	1.73963	1.37818e-17	up	AP2 domain containing protein, expressed
LOC_Os12g37740	0.487954	1.50799	1.73917	3.045e-07	up	resistance protein LR10, putative, expressed
LOC_Os07g32900	0.39793	1.23095	1.73883	1.29906e-05	up	PPR repeat containing protein, expressed
LOC_Os05g03920	3.13164	11.1309	1.73816	8.54793e-12	up	TKL_IRAK_DUF26-lf.3 - DUF26 kinases have homology to DUF26 containing loci, expressed
LOC_Os07g19140	0.112745	0.355542	1.73769	0.00247925	up	retrotransposon protein, putative, unclassified, expressed
LOC_Os11g05160	0.856376	2.09746	1.7364	0.00321623	up	DNA binding protein, putative, expressed
LOC_Os05g42270	0.512207	1.62112	1.73493	0.00378956	up	acyltransferase, putative, expressed
LOC_Os02g30470	3.38947	11.9043	1.73315	1.92693e-05	up	expressed protein
LOC_Os03g04340	18.1125	64.9714	1.73247	6.77483e-28	up	C-methyltransferase, putative, expressed
LOC_Os03g61120	2.30835	7.37192	1.73225	1.90264e-14	up	anthranilate synthase component I-1, chloroplast precursor, putative, expressed
LOC_Os06g40850	1.61783	3.51432	1.73223	6.17792e-11	up	IQ calmodulin-binding motif family protein, putative, expressed
LOC_Os12g29350	0.885144	2.67707	1.73138	2.05079e-19	up	ATP binding protein, putative, expressed
LOC_Os07g20420	0.879962	2.68228	1.73085	8.73128e-07	up	tetratricopeptide-like helical, putative, expressed
LOC_Os07g26990	0.284264	0.827835	1.73038	0.00034234	up	expressed protein
LOC_Os03g61560	5.73176	17.3875	1.72933	2.08255e-25	up	expressed protein
LOC_Os03g27030	1.51547	4.80671	1.72673	4.0324e-05	up	RNA recognition motif containing protein, expressed
LOC_Os02g38494	1.58787	4.93291	1.72234	1.17536e-07	up	protein phosphatase 2C, putative, expressed
LOC_Os03g01750	49.8192	154.784	1.72086	5.12347e-29	up	dual specificity protein phosphatase, putative, expressed
LOC_Os01g54700	1.55688	6.94992	1.72035	1.34892e-05	up	retrotransposon protein, putative, unclassified, expressed
LOC_Os07g12600	1.39147	4.55317	1.72029	1.4795e-07	up	OsFBX226 - F-box domain containing protein, expressed
LOC_Os04g48260	2.54574	7.95419	1.72017	4.99906e-11	up	zinc RING finger protein, putative, expressed
LOC_Os03g32620	0.459249	1.39311	1.7192	5.93607e-07	up	pentatricopeptide, putative, expressed
LOC_Os03g28260	0.920221	2.64472	1.71866	2.00018e-08	up	retrotransposon protein, putative, unclassified, expressed
LOC_Os05g46470	1.25932	3.52485	1.71827	0.00193266	up	expressed protein
LOC_Os07g36950	0.400143	1.24959	1.71462	0.000129106	up	expressed protein
LOC_Os09g11500	0.16063	0.606562	1.71413	0.00332307	up	retrotransposon protein, putative, unclassified, expressed
LOC_Os06g11990	0.736042	1.91034	1.71347	3.44421e-08	up	expressed protein
LOC_Os01g57960	4.05124	12.8081	1.71266	1.08954e-06	up	retrotransposon protein, putative, unclassified, expressed
LOC_Os10g13630	0.966747	2.75793	1.71245	1.3781e-10	up	expressed protein
LOC_Os11g11550	3.29067	10.8125	1.71114	2.71392e-24	up	NBS-LRR disease resistance protein, putative, expressed
LOC_Os07g32590	18.4941	57.2936	1.71106	5.23478e-30	up	peptidase, M24 family protein, putative, expressed
LOC_Os01g67580	2.75365	8.53092	1.71104	1.61396e-19	up	multidrug resistance-associated protein, putative, expressed
LOC_Os03g37690	0.108098	0.351874	1.71097	0.00878987	up	retrotransposon protein, putative, unclassified
LOC_Os04g58504	0.197651	0.641385	1.70957	0.00594061	up	choline transporter-related, putative, expressed
LOC_Os04g35420	0.239516	0.749329	1.70906	4.82234e-05	up	helicase conserved C-terminal domain containing protein, expressed
LOC_Os05g11320	3357.38	11665.5	1.70886	2.60381e-08	up	metallothionein-like protein 3B, putative, expressed
LOC_Os10g21460	0.702151	2.17545	1.70877	0.000271187	up	expressed protein
LOC_Os03g21210	3.43717	11.6746	1.70766	3.55169e-16	up	endoglucanase, putative, expressed
LOC_Os02g34530	3.17701	11.0142	1.70671	2.18834e-19	up	OsPDIL5-3 protein disulfide isomerase PDIL5-3, expressed
LOC_Os02g11740	41.3805	133.298	1.70535	8.24913e-24	up	plastidic ATP/ADP-transporter, putative, expressed
LOC_Os01g54380	0.933595	3.01219	1.70413	8.37932e-05	up	PPR repeat domain containing protein, putative, expressed
LOC_Os05g43230	20.1131	63.0509	1.70341	7.23754e-30	up	oryzain alpha chain precursor, putative, expressed
LOC_Os01g15000	5.24071	17.9176	1.70306	1.13104e-21	up	lipase, putative, expressed
LOC_Os01g04630	18.6419	58.6697	1.70284	1.54538e-28	up	muconate cycloisomerase, putative, expressed
LOC_Os01g43120	26.2447	84.0427	1.70253	1.01752e-29	up	DEAD/DEAH box helicase, putative, expressed
LOC_Os02g50830	10.9654	33.7041	1.70206	2.23772e-27	up	expressed protein
LOC_Os06g47130	1.6864	5.42306	1.70169	4.97752e-07	up	C2 domain containing protein, expressed
LOC_Os11g03680	0.904876	2.93833	1.70011	0.000119417	up	OsFBX395 - F-box domain containing protein, expressed
LOC_Os04g38042	0.250839	0.800826	1.70002	0.00776462	up	retrotransposon protein, putative, unclassified, expressed
LOC_Os03g20640	43.1589	134.17	1.69808	3.66851e-30	up	expressed protein
LOC_Os06g16140	0.425252	1.29566	1.69802	4.82845e-06	up	expressed protein
LOC_Os06g47930	0.557335	1.67959	1.69785	0.000103341	up	expressed protein
LOC_Os07g48700	0.349045	1.04804	1.6967	3.50251e-06	up	expressed protein
LOC_Os01g35170	4.27599	13.2968	1.69663	1.35637e-16	up	tRNA methyltransferase, putative, expressed
LOC_Os01g56350	22.7718	71.2041	1.69615	1.99194e-29	up	PTAC12, putative, expressed
LOC_Os05g49120	5.15026	15.6515	1.69602	3.29208e-26	up	NLI interacting factor-like phosphatase, putative, expressed
LOC_Os05g01890	0.265639	0.845092	1.69572	0.00196406	up	expressed protein
LOC_Os12g31800	75.3757	228.609	1.69469	1.1056e-29	up	glycine-rich RNA-binding protein 7, putative, expressed
LOC_Os02g05410	0.608112	1.8844	1.69446	3.60367e-06	up	splicing factor 3B subunit 1, putative, expressed
LOC_Os08g36490	0.297693	1.10033	1.69379	0.00134346	up	kinetochore protein, putative, expressed
LOC_Os06g43690	2.19537	6.60919	1.69352	3.88926e-20	up	WD repeat-containing protein, putative, expressed
LOC_Os12g02310	44.5855	141.939	1.69209	1.68997e-09	up	LTPL11 - Protease inhibitor/seed storage/LTP family protein precursor, expressed
LOC_Os01g63410	16.9166	50.9778	1.692	9.47717e-29	up	expressed protein
LOC_Os06g44230	10.0271	31.3141	1.69196	5.89609e-30	up	DNA-directed RNA polymerase 3A, chloroplast precursor, putative, expressed
LOC_Os08g09190	8.42375	27.9828	1.69095	2.02415e-25	up	auxin efflux carrier component, putative, expressed
LOC_Os01g62910	1.14791	3.47504	1.68947	4.67943e-10	up	CRR2, putative, expressed
LOC_Os11g37080	17.2959	60.2921	1.68908	9.69203e-19	up	h/ACA ribonucleoprotein complex subunit 1-like protein 1, putative, expressed
LOC_Os02g13850	2.32821	6.98868	1.68889	1.31832e-23	up	leucine-rich repeat-containing protein kinase family protein, putative, expressed
LOC_Os01g14050	5.42953	16.3391	1.6884	8.83041e-27	up	C2 domain containing protein, putative, expressed
LOC_Os03g19490	0.81547	2.58821	1.6881	3.38655e-06	up	expressed protein
LOC_Os02g32570	1.17491	3.63693	1.68689	6.96691e-12	up	SNF2 family N-terminal domain containing protein, expressed
LOC_Os06g41120	34.1939	137.707	1.68638	5.81671e-18	up	expressed protein
LOC_Os10g38590	2.868	11.4081	1.68532	7.80549e-05	up	glutathione S-transferase, N-terminal domain containing protein, expressed
LOC_Os06g21210	25.4256	70.397	1.68377	2.0795e-26	up	glycine rich protein family protein, putative, expressed
LOC_Os12g26860	0.111289	0.382347	1.68338	0.000100057	up	retrotransposon protein, putative, Ty3-gypsy subclass, expressed
LOC_Os02g03000	3.26681	7.49575	1.68306	9.62406e-11	up	division protein, putative, expressed
LOC_Os10g18700	2.77209	7.43147	1.683	1.72579e-06	up	expressed protein
LOC_Os08g36330	0.393164	1.17947	1.68285	0.000117072	up	POLE2B - Putative DNA polymerase epsilon complex subunit, expressed
LOC_Os02g48940	0.683662	1.93833	1.6828	7.29922e-07	up	expressed protein
LOC_Os01g08510	3.3353	9.96264	1.68253	1.12416e-23	up	MAR-binding filament-like protein 1, putative, expressed
LOC_Os04g57900	0.782091	2.389	1.68174	0.000106152	up	PPR repeat containing protein, expressed
LOC_Os06g11980	47.3379	156.607	1.68158	5.13202e-28	up	DUF581 domain containing protein, expressed
LOC_Os04g53380	1.18312	3.54997	1.68155	5.99007e-25	up	expressed protein
LOC_Os12g10470	1.27682	3.85747	1.68138	1.275e-12	up	expressed protein
LOC_Os01g27160	0.386675	1.30434	1.68005	4.16594e-05	up	cullin, putative, expressed
LOC_Os11g36930	0.306635	0.929375	1.67804	0.000568844	up	ZOS11-05 - C2H2 zinc finger protein, expressed
LOC_Os01g53240	38.837	153.18	1.67705	1.43434e-16	up	BURP domain containing protein, expressed
LOC_Os12g13340	0.945135	2.88976	1.67671	5.82117e-10	up	expressed protein
LOC_Os12g32710	0.511112	1.28902	1.67567	5.63002e-07	up	NB-ARC domain containing protein, expressed
LOC_Os11g02450	6.12721	18.7672	1.6726	5.19416e-11	up	elongation factor P, putative, expressed
LOC_Os08g25280	0.584468	1.5854	1.67256	1.90915e-07	up	pentatricopeptide, putative, expressed
LOC_Os03g46090	0.950001	2.85723	1.67146	3.48796e-09	up	endonuclease/exonuclease/phosphatase family domain containing protein, expressed
LOC_Os01g52740	1.34732	4.4863	1.67131	8.80533e-05	up	expressed protein
LOC_Os05g01570	1.63925	5.42166	1.67078	0.000113162	up	auxin-induced protein 5NG4, putative, expressed
LOC_Os01g51754	2.89236	8.90646	1.67024	2.03611e-23	up	alpha-amylase precursor, putative, expressed
LOC_Os01g54340	10.1775	35.0102	1.6698	1.73287e-05	up	plant-specific domain TIGR01615 family protein, expressed
LOC_Os01g66500	5.07921	14.9085	1.6676	1.24912e-28	up	phosphoribosylformylglycinamidine synthase, putative, expressed
LOC_Os07g46280	1.44435	4.47543	1.66759	2.42113e-08	up	Os7bglu26 - beta-mannosidase/glucosidase/exoglucanase, expressed
LOC_Os03g02410	4.93326	14.984	1.66746	1.67689e-26	up	GHMP kinases ATP-binding protein, putative, expressed
LOC_Os05g19150	4.34213	14.5792	1.66738	7.44039e-08	up	hydrolase, alpha/beta fold family domain containing protein, expressed
LOC_Os12g43230	0.0410282	0.12178	1.66707	0.0094665	up	retrotransposon protein, putative, Ty3-gypsy subclass, expressed
LOC_Os06g23040	8.41241	29.9297	1.66647	4.0811e-13	up	expressed protein
LOC_Os03g42600	8.39248	32.4587	1.66599	5.98749e-05	up	expressed protein
LOC_Os10g38040	2.23202	7.17263	1.66579	0.00197335	up	lysM domain containing protein, putative, expressed
LOC_Os02g18150	0.608746	5.20138	1.66564	0.000119737	up	expressed protein
LOC_Os10g34720	0.59888	2.06732	1.665	1.80064e-05	up	LOI1, putative, expressed
LOC_Os07g10420	25.4396	81.5877	1.66484	4.92293e-26	up	expressed protein
LOC_Os12g39630	10.0793	30.4843	1.66291	2.38682e-28	up	CAMK_CAMK_like.49 - CAMK includes calcium/calmodulin depedent protein kinases, expressed
LOC_Os08g37780	1.46492	4.29856	1.66247	3.34055e-13	up	NOL1/NOP2/sun family protein, putative, expressed
LOC_Os02g03900	0.410307	1.2179	1.66197	0.00102938	up	metal transporter Nramp6, putative, expressed
LOC_Os03g02110	1.48722	4.46149	1.66169	5.45578e-20	up	WD domain, G-beta repeat domain containing protein, expressed
LOC_Os01g54370	0.50697	1.72696	1.65948	0.000109373	up	dihydropyrimidinase, putative, expressed
LOC_Os05g26194	4.51049	13.4731	1.65906	0.000553536	up	expressed protein
LOC_Os01g01620	53.8226	168.96	1.65856	1.78697e-28	up	kinase, pfkB family, putative, expressed
LOC_Os08g06885	10.1556	35.3135	1.6584	3.70676e-06	up	expressed protein
LOC_Os02g42300	0.238312	0.718577	1.65703	0.00201627	up	expressed protein
LOC_Os05g29860	8.61236	25.8087	1.6559	1.39966e-21	up	mitochondrial carrier protein, putative, expressed
LOC_Os08g36140	29.3613	93.1858	1.65473	1.20335e-25	up	expressed protein
LOC_Os12g08140	0.697069	1.97332	1.65393	1.83116e-08	up	pentatricopeptide, putative, expressed
LOC_Os01g12660	1.70761	5.0598	1.65365	0.000432358	up	AAA-type ATPase family protein, putative, expressed
LOC_Os03g52820	2.09692	8.34472	1.65358	3.24723e-06	up	retrotransposon protein, putative, unclassified, expressed
LOC_Os02g51119	1.89438	5.49035	1.65338	8.5813e-15	up	expressed protein
LOC_Os01g71690	2.84867	8.92099	1.65276	7.48612e-19	up	recA protein, expressed
LOC_Os10g03669	1.45503	4.41674	1.65272	8.13899e-15	up	expressed protein
LOC_Os12g44060	0.721372	2.3931	1.65155	0.00018408	up	nodulin, putative, expressed
LOC_Os01g53180	0.467863	1.05504	1.65061	0.000823464	up	retrotransposon protein, putative, Ty1-copia subclass, expressed
LOC_Os12g10660	3.18202	10.7597	1.65048	0.00244865	up	B-box zinc finger family protein, putative, expressed
LOC_Os01g25820	10.5682	33.0109	1.65039	1.70328e-28	up	respiratory burst oxidase, putative, expressed
LOC_Os07g02280	2.93546	10.0403	1.64937	2.65568e-08	up	pentatricopeptide, putative, expressed
LOC_Os04g31690	49.322	149.632	1.64934	1.42464e-27	up	expressed protein
LOC_Os08g27870	1.04866	2.9684	1.64913	0.000122214	up	EARLY flowering protein, putative, expressed
LOC_Os03g60190	1.00246	2.27782	1.64827	6.33695e-07	up	oxidoreductase, 2OG-Fe oxygenase family protein, putative, expressed
LOC_Os04g20070	2.46468	8.11179	1.64814	0.00202551	up	tropinone reductase 2, putative, expressed
LOC_Os02g43370	0.853587	2.62756	1.64722	1.58252e-06	up	transposon protein, putative, unclassified, expressed
LOC_Os01g61760	0.807892	2.54625	1.64636	0.00202409	up	myosin heavy chain-related, putative, expressed
LOC_Os04g39280	1.34045	3.97452	1.64622	4.64384e-09	up	ATPOT1, putative, expressed
LOC_Os01g65400	13.3238	39.4472	1.64487	2.53849e-26	up	DNA polymerase I, putative, expressed
LOC_Os04g44770	1.77248	5.0873	1.64298	6.47671e-05	up	expressed protein
LOC_Os03g53340	1.18566	3.81529	1.64038	9.58818e-06	up	HSF-type DNA-binding domain containing protein, expressed
LOC_Os04g44250	4.38203	15.6041	1.63919	2.47039e-07	up	cytokinin-O-glucosyltransferase 3, putative, expressed
LOC_Os01g60190	42.7706	128.062	1.63866	1.84451e-26	up	2,3-bisphosphoglycerate-independent phosphoglycerate mutase, putative, expressed
LOC_Os05g08990	2.80094	8.28316	1.63753	3.18369e-20	up	glutaminyl-tRNA synthetase, putative, expressed
LOC_Os11g43620	5.70238	16.0685	1.637	2.46541e-07	up	LSM domain containing protein, expressed
LOC_Os01g04120	47.7701	202.57	1.6359	1.85529e-26	up	ZOS1-03 - C2H2 zinc finger protein, expressed
LOC_Os03g54930	0.410513	1.44474	1.63499	3.64806e-05	up	VIP4, putative, expressed
LOC_Os01g63400	0.679265	1.97934	1.63435	3.8102e-06	up	PPR repeat containing protein, expressed
LOC_Os01g01510	4.74035	13.7038	1.63378	2.33826e-25	up	sas10/Utp3 family protein, expressed
LOC_Os11g04200	2.38188	6.75471	1.63169	3.60983e-17	up	M phase phosphoprotein 10, putative, expressed
LOC_Os10g36860	15.9292	51.2729	1.63109	9.4304e-21	up	CRS1/YhbY domain containing protein, expressed
LOC_Os01g53880	3.04783	9.17453	1.63021	2.97334e-12	up	OsIAA6 - Auxin-responsive Aux/IAA gene family member, expressed
LOC_Os04g52110	1.98293	7.73976	1.62992	0.00204305	up	late embryogenesis abundant protein, group 3, putative, expressed
LOC_Os03g38790	2.10552	6.39131	1.62953	0.00169836	up	expressed protein
LOC_Os12g32480	0.229111	0.657622	1.62949	0.000839039	up	expressed protein
LOC_Os02g05470	58.2044	194.301	1.62913	1.69709e-27	up	CCT motif family protein, expressed
LOC_Os12g31350	5.91943	19.0385	1.62877	3.42233e-11	up	SSXT protein, putative, expressed
LOC_Os07g29620	20.2874	60.6368	1.62798	8.55292e-28	up	OsSCP39 - Putative Serine Carboxypeptidase homologue, expressed
LOC_Os08g41580	0.239606	0.695939	1.62645	0.000670595	up	ubiquitin carboxyl-terminal hydrolase, putative, expressed
LOC_Os12g27335	51.8539	155.586	1.62629	4.22827e-19	up	expressed protein
LOC_Os04g38960	7.62866	22.6888	1.62583	3.44714e-23	up	expressed protein
LOC_Os05g20440	2.34041	7.50963	1.62545	3.60361e-25	up	retrotransposon protein, putative, unclassified, expressed
LOC_Os05g12130	1.17355	3.44159	1.62521	2.99418e-08	up	EMB2261, putative, expressed
LOC_Os01g04324	1.12415	3.46392	1.62493	0.00106199	up	expressed protein
LOC_Os02g22480	0.341602	0.974855	1.62451	0.00118936	up	glycosyltransferase, putative, expressed
LOC_Os02g17360	6.10474	17.9786	1.62442	1.29417e-25	up	PPR repeat domain containing protein, putative, expressed
LOC_Os12g32544	0.537435	1.57755	1.62329	3.68939e-05	up	expressed protein
LOC_Os12g13720	0.933753	2.7314	1.62269	1.31286e-06	up	Plant PDR ABC transporter associated domain containing protein, expressed
LOC_Os05g34550	4.78811	14.7457	1.62197	2.09825e-20	up	MLO domain containing protein, putative, expressed
LOC_Os02g11760	1.27483	3.87117	1.62192	1.3577e-15	up	pleiotropic drug resistance protein, putative, expressed
LOC_Os01g35030	0.404858	1.14951	1.62135	4.234e-06	up	MDR-like ABC transporter, putative, expressed
LOC_Os05g09500	2.75949	8.69033	1.62132	3.57544e-10	up	hexokinase, putative, expressed
LOC_Os05g43440	1.77868	5.11826	1.62065	3.68943e-06	up	single-stranded DNA-binding protein, putative, expressed
LOC_Os05g10480	8.73893	27.1935	1.6205	1.97331e-07	up	expressed protein
LOC_Os03g62690	1.74711	5.16998	1.61925	4.02607e-18	up	pentatricopeptide, putative, expressed
LOC_Os02g43870	0.859591	2.64365	1.61798	0.000320657	up	inactive receptor kinase At2g26730 precursor, putative, expressed
LOC_Os03g16170	27.8675	103.056	1.61772	1.04289e-05	up	protein phosphatase 2C, putative, expressed
LOC_Os02g03830	3.19803	10.1097	1.61693	0.000462181	up	expressed protein
LOC_Os04g52370	0.758055	2.20038	1.61647	9.91111e-05	up	UTP--glucose-1-phosphate uridylyltransferase, putative, expressed
LOC_Os05g45875	0.461966	1.42497	1.61642	0.000847779	up	expressed protein
LOC_Os08g14770	2.01267	5.85188	1.61588	5.52287e-14	up	aminotransferase, putative, expressed
LOC_Os06g19200	5.93832	16.5528	1.61329	4.25886e-06	up	expressed protein
LOC_Os03g36830	0.365263	1.05467	1.61248	0.000641988	up	expressed protein
LOC_Os09g32300	3.45782	10.3363	1.61205	3.71018e-19	up	KH domain-containing protein, putative, expressed
LOC_Os07g15640	0.95748	2.76941	1.61184	4.82402e-13	up	CRR4, putative, expressed
LOC_Os04g50760	0.272249	0.799382	1.61127	0.00641085	up	ara54-like RING finger protein, putative, expressed
LOC_Os06g02040	2.0703	7.05173	1.61092	0.00368254	up	late embryogenesis abundant group 1, putative, expressed
LOC_Os03g62720	2.93859	8.80868	1.61045	5.44621e-08	up	exosome complex exonuclease, putative, expressed
LOC_Os06g15990	85.9601	257.785	1.60777	1.4132e-22	up	aldehyde dehydrogenase, putative, expressed
LOC_Os03g41700	0.130293	0.382126	1.60772	0.00283537	up	retrotransposon protein, putative, Ty3-gypsy subclass, expressed
LOC_Os02g09380	2.43314	7.56179	1.60752	1.6236e-06	up	expressed protein
LOC_Os11g04240	0.29293	0.823888	1.60726	0.00206632	up	TFIIE-alpha 2, putative, expressed
LOC_Os02g55134	18.4626	55.9553	1.60608	1.43676e-14	up	cytochrome c oxidase copper chaperone, putative, expressed
LOC_Os07g33240	15.1531	45.5885	1.60592	4.42391e-20	up	endoribonuclease, putative, expressed
LOC_Os05g25060	6.50107	18.6492	1.60532	1.8886e-26	up	PPR repeat domain containing protein, putative, expressed
LOC_Os11g44780	0.188613	0.49056	1.60532	0.000492579	up	retrotransposon protein, putative, unclassified, expressed
LOC_Os12g37580	0.154865	0.447183	1.60461	0.00120522	up	ABC transporter, ATP-binding protein, putative, expressed
LOC_Os03g56900	3.36869	9.76492	1.60412	6.94122e-09	up	reticulon domain containing protein, putative, expressed
LOC_Os05g40720	0.261965	0.755719	1.60399	0.00143337	up	glycosyl transferase, family 8, putative, expressed
LOC_Os12g01740	0.342819	0.983898	1.6029	0.000723698	up	serine/threonine-protein kinase, putative, expressed
LOC_Os07g10300	8.12879	27.9678	1.60244	9.71865e-19	up	expressed protein
LOC_Os01g09860	0.186242	0.42778	1.60204	0.00421514	up	retrotransposon protein, putative, unclassified, expressed
LOC_Os01g67090	0.616011	1.83896	1.60185	0.0059644	up	IQ calmodulin-binding motif domain containing protein, expressed
LOC_Os02g14900	0.547777	1.48083	1.60082	2.68979e-08	up	1,3-beta-glucan synthase component domain containing protein, expressed
LOC_Os11g40420	0.784913	2.30662	1.60075	1.87809e-07	up	expressed protein
LOC_Os05g03210	0.72365	2.55063	1.60025	0.0064	up	OsFBDUF23 - F-box and DUF domain containing protein, expressed
LOC_Os04g56580	2.10041	5.94709	1.5983	1.78496e-11	up	inositol 1,3,4,5,6-pentakisphosphate 2-kinase, putative, expressed
LOC_Os04g30210	1.77739	5.12876	1.59714	4.30054e-09	up	OsFBL15 - F-box domain and LRR containing protein, expressed
LOC_Os09g36580	1.42597	4.83271	1.59679	0.000309318	up	thaumatin, putative, expressed
LOC_Os02g55000	6.16454	17.9101	1.59654	8.61445e-22	up	zinc finger CCCH-type with G patch domain-containing protein, putative, expressed
LOC_Os02g56170	9.7152	28.0142	1.59595	2.8464e-24	up	inositol-1-monophosphatase, putative, expressed
LOC_Os02g12120	0.370729	1.34652	1.59494	0.00026454	up	retrotransposon protein, putative, unclassified, expressed
LOC_Os11g09970	1.14492	2.86288	1.5949	1.95268e-06	up	OsFBX411 - F-box domain containing protein, expressed
LOC_Os11g14170	0.6434	1.7903	1.59456	7.49139e-05	up	OsDegp12 - Putative Deg protease homologue, expressed
LOC_Os03g63530	2.17997	6.57207	1.59372	6.82883e-06	up	histone-like transcription factor and archaeal histone, putative, expressed
LOC_Os02g33070	42.2481	126.834	1.59349	8.19228e-25	up	expressed protein
LOC_Os07g23900	1.14337	3.44655	1.59294	3.10955e-05	up	OsFBX234 - F-box domain containing protein, expressed
LOC_Os02g09990	1.02611	2.92498	1.59255	0.00114703	up	expressed protein
LOC_Os01g52540	0.399852	1.08865	1.59155	7.51183e-05	up	B3 DNA binding domain containing protein, expressed
LOC_Os11g10110	1.11691	3.88591	1.59151	0.00860729	up	expressed protein
LOC_Os01g64120	9.73439	35.6906	1.59145	0.000435589	up	2Fe-2S iron-sulfur cluster binding domain containing protein, expressed
LOC_Os06g48650	1.21016	3.44346	1.59125	2.7767e-09	up	OsSub52 - Putative Subtilisin homologue, expressed
LOC_Os05g05300	0.373368	1.08857	1.5909	3.11721e-05	up	CRS1/YhbY domain containing protein, putative, expressed
LOC_Os11g04710	0.873049	2.58625	1.59054	0.000448031	up	cytochrome P450, putative, expressed
LOC_Os03g60509	48.7968	181.543	1.59027	3.48087e-08	up	expressed protein
LOC_Os08g26850	3.42324	13.3897	1.58883	1.14646e-05	up	plant protein of unknown function domain containing protein, expressed
LOC_Os07g13370	1.61874	9.28394	1.58877	2.46262e-05	up	expressed protein
LOC_Os03g05820	0.362768	1.00326	1.58812	4.8241e-05	up	kinesin motor domain containing protein, expressed
LOC_Os03g06330	7.75033	22.0421	1.58759	1.12304e-16	up	tyrosine protein kinase domain containing protein, putative, expressed
LOC_Os06g50090	5.80944	4.53143	1.58571	0.000528596	up	expressed protein
LOC_Os08g38086	19.9952	56.2031	1.58562	8.26641e-26	up	heat shock protein, putative, expressed
LOC_Os06g24540	2.39726	7.22785	1.58487	2.32939e-15	up	expressed protein
LOC_Os05g43770	2.80225	7.98506	1.58462	3.13811e-10	up	NLI interacting factor-like phosphatase, putative, expressed
LOC_Os01g72240	7.88117	23.0945	1.58393	3.23619e-22	up	uridine 5-monophosphate synthase, putative, expressed
LOC_Os02g26300	1.52991	4.29214	1.58298	7.63012e-09	up	expressed protein
LOC_Os03g17060	6.3104	18.949	1.58206	1.70319e-06	up	RNA recognition motif containing protein, putative, expressed
LOC_Os05g04890	0.193948	0.549251	1.58198	0.00516683	up	expressed protein
LOC_Os05g29735	3.3333	12.4497	1.58188	0.00421254	up	expressed protein
LOC_Os03g31044	3.23786	9.21485	1.58174	8.17543e-21	up	expressed protein
LOC_Os12g43590	1.88828	5.47383	1.581	2.88716e-09	up	FAD dependent oxidoreductase domain containing protein, expressed
LOC_Os01g70170	34.5185	105.586	1.57992	1.94363e-26	up	transaldolase, putative, expressed
LOC_Os10g41940	101.573	315.226	1.57966	3.36552e-26	up	expressed protein
LOC_Os04g55780	0.977724	4.51725	1.57934	0.00924015	up	expressed protein
LOC_Os03g16440	9.58016	27.8415	1.5789	6.33811e-26	up	outer membrane protein, OMP85 family, putative, expressed
LOC_Os02g33705	0.77202	2.37018	1.57822	0.00735896	up	expressed protein
LOC_Os10g21784	2.68045	7.8331	1.57816	0.000229662	up	expressed protein
LOC_Os04g11440	1.39088	3.59524	1.57775	3.44689e-05	up	F-box protein interaction domain containing protein, expressed
[truncated: 4,222 more rows]
