# Supplementary material for: Co-overexpression of the Constitutively Active Form of OsbZIP46 and ABA-Activated Protein Kinase SAPK6 Improves Drought and Temperature Stress Resistance in Rice
Source: Front Plant Sci. 2017 Jun 26;8:1102. doi: 10.3389/fpls.2017.01102 (PMC5483469; doi:10.3389/fpls.2017.01102)
Supplement: Supplementary file 3 [file Data_Sheet_3.XLSX]

## Sheet: Sheet1
Supplementary File 2. Drought up- and down-regulated genes in CA1-OE
MSU Locus	CA1-OE_N_mean	CA1-OE_D_mean	log2FC	FDR	Regulated	Annotation
LOC_Os01g11460	0	2.36383	-	0.00163563	up	zinc finger, C3HC4 type domain containing protein, expressed
LOC_Os01g22910	0	0.98825	-	0.00626432	up	retrotransposon protein, putative, unclassified, expressed
LOC_Os01g27050	0	2.43087	-	8.3e-06	up	flavin-containing monooxygenase family protein, putative, expressed
LOC_Os01g46600	0	86.5619	-	0.0075895	up	seed maturation protein PM41, putative, expressed
LOC_Os01g69840	0	21.104	-	2.23e-11	up	expressed protein
LOC_Os02g15250	0	3.97123	-	3.55e-09	up	late embryogenesis abundant domain-containing protein, putative, expressed
LOC_Os02g20700	0	0.790378	-	3.72e-05	up	expressed protein
LOC_Os02g52790	0	2.73848	-	0.00635361	up	PB1 domain containing protein, expressed
LOC_Os03g02050	0	14.758	-	0.00245097	up	LTPL151 - Protease inhibitor/seed storage/LTP family protein precursor, expressed
LOC_Os03g15910	0	0.853838	-	8.35e-07	up	membrane protein, putative, expressed
LOC_Os03g27980	0	2.10114	-	0.00066	up	glucan endo-1,3-beta-glucosidase precursor, putative, expressed
LOC_Os03g45230	0	4.68762	-	1.48e-06	up	expressed protein
LOC_Os03g55770	0	22.2082	-	0.00269604	up	expressed protein
LOC_Os04g36610	0	3.46851	-	3.09e-06	up	endoglucanase, putative, expressed
LOC_Os04g43290	0	0.649544	-	2.65e-05	up	ARPC2B, putative, expressed
LOC_Os05g06250	0	4.55917	-	8.01e-14	up	expressed protein
LOC_Os05g36020	0	9.76198	-	1.36e-06	up	expressed protein
LOC_Os05g45110	0	1.19649	-	0.00179314	up	anthocyanidin 5,3-O-glucosyltransferase, putative, expressed
LOC_Os06g02040	0	7.04277	-	2.63e-11	up	late embryogenesis abundant group 1, putative, expressed
LOC_Os06g16170	0	8.09698	-	1.55e-06	up	expressed protein
LOC_Os06g17500	0	0.170095	-	0.00534965	up	expressed protein
LOC_Os07g19000	0	5.59199	-	8.5e-05	up	LTPL41 - Protease inhibitor/seed storage/LTP family protein precursor, expressed
LOC_Os07g33280	0	1.27392	-	0.000101	up	expressed protein
LOC_Os08g25670	0	0.586951	-	0.00632023	up	expressed protein
LOC_Os08g30080	0	1.86879	-	0.00535875	up	1-aminocyclopropane-1-carboxylate oxidase homolog 4, putative, expressed
LOC_Os08g43290	0	8.3389	-	2.36e-09	up	LTPL44 - Protease inhibitor/seed storage/LTP family protein precursor, expressed
LOC_Os08g44040	0	0.253338	-	0.00189703	up	rhamnogalacturonate lyase, putative, expressed
LOC_Os09g21120	0	8.70689	-	0.000205	up	armadillo/beta-catenin repeat family protein, putative, expressed
LOC_Os10g07010	0	3.47028	-	7e-06	up	3-ketoacyl-CoA synthase, putative, expressed
LOC_Os10g19160	0	0.169624	-	0.000466	up	receptor kinase, putative, expressed
LOC_Os10g25760	0	0.384562	-	0.00310135	up	transposon protein, putative, CACTA, En/Spm sub-class, expressed
LOC_Os10g33780	0	3.45662	-	0.000464	up	DUF640 domain containing protein, putative, expressed
LOC_Os11g17700	0	0.338354	-	3.63e-06	up	retrotransposon protein, putative, unclassified, expressed
LOC_Os11g38230	0	0.5394	-	0.000465	up	OsFBDUF61 - F-box and DUF domain containing protein, expressed
LOC_Os11g43790	0	9.86455	-	9.27e-11	up	DUF581 domain containing protein, expressed
LOC_Os12g02500	0	1.21684	-	0.000656	up	esterase, putative, expressed
LOC_Os12g02814	0	1.56193	-	3.5e-08	up	retrotransposon protein, putative, unclassified, expressed
LOC_Os07g27390	2.73565e-29	0.21489	92.6657	0.00265283	up	retrotransposon protein, putative, unclassified, expressed
LOC_Os12g30610	7.5598e-10	0.473669	29.2229	1.36e-05	up	expressed protein
LOC_Os05g20550	1.09797e-07	0.641577	22.4784	1.69e-07	up	retrotransposon protein, putative, unclassified
LOC_Os02g39910	1.43361e-07	0.105548	19.4898	0.000656	up	B4-BTB1 - Bric-a-Brac, Tramtrack, Broad Complex BTB domain with B4 subfamily conserved sequence, expressed
LOC_Os06g18900	2.20429e-06	0.92123	18.6729	4.06e-22	up	cadmium tolerance factor, putative, expressed
LOC_Os04g33920	0.076338	108.935	10.653	3.94e-15	up	LTPL102 - Protease inhibitor/seed storage/LTP family protein precursor, expressed
LOC_Os01g65130	0.00397539	2.73817	9.79136	3.23e-18	up	peptide transporter, putative, expressed
LOC_Os12g27254	0.00811915	5.07278	9.64625	0.0009	up	transferase family protein, putative, expressed
LOC_Os03g14180	0.82191	673.722	9.58366	2.02e-54	up	hsp20/alpha crystallin family protein, putative, expressed
LOC_Os09g17344	0.0053646	1.78885	9.0709	3.33e-29	up	expressed protein
LOC_Os05g03130	0.0342418	16.5957	9.05123	1.41e-20	up	OsRCI2-7 - Putative low temperature and salt responsive protein, expressed
LOC_Os12g31000	0.0597093	23.9377	8.88732	2.3e-89	up	pumilio-family RNA binding repeat domain containing protein, expressed
LOC_Os06g51440	0.082423	32.3398	8.80945	1.02e-31	up	transposon protein, putative, CACTA, En/Spm sub-class, expressed
LOC_Os01g68290	2.33029	1204.94	8.8018	2.75e-266	up	expressed protein
LOC_Os02g45225	0.696941	281.748	8.73734	2.83e-144	up	expressed protein
LOC_Os03g61160	1.23052	542.538	8.71865	4.39e-10	up	expressed protein
LOC_Os01g53220	0.241117	109.519	8.62684	1.04e-52	up	HSF-type DNA-binding domain containing protein, expressed
LOC_Os05g40020	0.063	25.8463	8.61542	2.15e-22	up	RING-H2 finger protein, putative, expressed
LOC_Os08g34390	0.56665	230.982	8.56315	6.86e-15	up	retrotransposon protein, putative, unclassified, expressed
LOC_Os07g34570	22.7904	7808.23	8.20856	1.32e-117	up	FAD dependent oxidoreductase domain containing protein, expressed
LOC_Os03g55230	0.0420714	12.028	8.14782	4.84e-99	up	cytochrome P450, putative, expressed
LOC_Os01g24820	0.00754076	1.15795	8.1388	8.68e-17	up	NB-ARC domain containing protein, expressed
LOC_Os06g34400	0.171415	51.1949	8.1024	1.22e-40	up	zinc finger, C3HC4 type domain containing protein, expressed
LOC_Os07g09050	0.0183614	2.99416	8.08536	0.000387	up	exostosin family protein, putative, expressed
LOC_Os11g03590	0.0115259	2.32362	8.06512	4.52e-16	up	EMB1379, putative, expressed
LOC_Os03g08580	0.252031	63.657	8.04586	4.22e-215	up	expressed protein
LOC_Os11g34460	0.310346	85.1438	8.00932	4.75e-244	up	OsFBO10 - F-box and other domain containing protein, expressed
LOC_Os01g42190	0.471148	124.04	7.98907	3.03e-104	up	heat shock protein DnaJ, putative, expressed
LOC_Os04g57880	0.521004	137.189	7.98745	4.96e-252	up	heat shock protein DnaJ, putative, expressed
LOC_Os06g28050	0.618777	113.202	7.93088	3.64e-45	up	expressed protein
LOC_Os01g65169	0.28641	94.1847	7.9132	2.52e-226	up	proton-dependent oligopeptide transport, putative, expressed
LOC_Os01g03320	0.777911	179.482	7.84508	2.51e-79	up	BBTI2 - Bowman-Birk type bran trypsin inhibitor precursor, expressed
LOC_Os02g35530	0.0781895	18.0069	7.8001	0.00035	up	OsFBK8 - F-box domain and kelch repeat containing protein, expressed
LOC_Os01g06310	1.02664	238.752	7.7603	1.63e-12	up	glycine-rich cell wall structural protein precursor, putative, expressed
LOC_Os12g27220	0.0752994	11.959	7.75335	8.72e-09	up	transferase family protein, putative, expressed
LOC_Os09g09650	0.0509853	8.12629	7.68319	0.00857219	up	retrotransposon protein, putative, Ty3-gypsy subclass, expressed
LOC_Os11g10590	0.626625	97.3268	7.65513	1.47e-12	up	expressed protein
LOC_Os11g26570	0.0256712	4.30563	7.64076	1.9e-12	up	dehydrin, putative, expressed
LOC_Os11g26780	0.269097	48.8103	7.52409	2.59e-05	up	dehydrin, putative, expressed
LOC_Os08g16740	0.0292878	3.6133	7.481	2.91e-27	up	expressed protein
LOC_Os03g51350	0.106509	15.8846	7.46578	6.85e-08	up	expressed protein
LOC_Os03g50960	2.2109	399.845	7.41575	2.11e-199	up	LTPL118 - Protease inhibitor/seed storage/LTP family protein precursor, expressed
LOC_Os11g26790	0.493429	83.4518	7.35439	8.25e-07	up	dehydrin, putative, expressed
LOC_Os01g65630	0.0977958	13.8086	7.30717	1.08e-17	up	expressed protein
LOC_Os03g40710	0.00946647	0.74101	7.22315	1.42e-09	up	ZOS3-13 - C2H2 zinc finger protein, expressed
LOC_Os03g45210	0.0507177	7.23515	7.20383	1.31e-16	up	2-aminoethanethiol dioxygenase, putative, expressed
LOC_Os11g34390	0.059902	5.86634	7.20335	5.81e-07	up	glycosyltransferase, putative, expressed
LOC_Os08g18974	0.26781	8.35733	7.19161	8.04e-11	up	expressed protein
LOC_Os12g15400	0.140767	19.8936	7.17803	5.89e-64	up	CXE carboxylesterase, putative, expressed
LOC_Os05g47730	0.188364	26.2684	7.15996	9e-14	up	LTPL153 - Protease inhibitor/seed storage/LTP family protein precursor, expressed
LOC_Os03g47610	1.33098	188.947	7.15129	2.13e-197	up	thiamine biosynthesis protein thiC, putative, expressed
LOC_Os01g65420	0.0921825	14.9579	7.13823	5.15e-16	up	expressed protein
LOC_Os09g37200	0.063856	7.99252	7.08125	2.31e-15	up	transferase family protein, putative, expressed
LOC_Os07g02690	0.0392265	4.23058	7.05916	1.33e-08	up	DUF538 domain containing protein, putative, expressed
LOC_Os12g14440	0.442225	58.8318	7.05652	0.0018493	up	Jacalin-like lectin domain containing protein, putative, expressed
LOC_Os01g04370	1.08178	146.966	7.05005	3.53e-19	up	hsp20/alpha crystallin family protein, putative, expressed
LOC_Os03g55660	4.09017	671.319	7.01297	1.19e-217	up	nucleoporin, putative, expressed
LOC_Os07g38440	0.225966	35.8628	7.01034	6.47e-67	up	uncharacterized 50.6 kDa protein in the 5region of gyrA and gyrB, putative, expressed
LOC_Os05g05930	0.123274	19.7294	7.00507	2.33e-08	up	peripheral-type benzodiazepine receptor, putative, expressed
LOC_Os03g06360	0.142201	16.4484	7.00319	0.000776	up	late embryogenesis abundant protein D-34, putative, expressed
LOC_Os04g43200	0.462717	60.4078	7.00164	4.71e-119	up	caleosin related protein, putative, expressed
LOC_Os11g30200	0.216108	18.4713	6.97826	1.23e-211	up	expressed protein
LOC_Os09g31380	0.0649094	7.65795	6.95642	2.37e-38	up	jmjC domain-containing protein 5, putative, expressed
LOC_Os11g07911	0.271047	29.7464	6.91177	7.13e-24	up	expressed protein
LOC_Os09g33550	0.0799869	6.63396	6.88394	6.73e-33	up	CCT/B-box zinc finger protein, putative, expressed
LOC_Os06g46740	0.467368	62.8345	6.87548	8.54e-14	up	early nodulin 20 precursor, putative, expressed
LOC_Os08g37456	0.640456	80.7942	6.87208	9.21e-135	up	flavonol synthase/flavanone 3-hydroxylase, putative, expressed
LOC_Os07g32700	0.0865967	5.29165	6.8684	0.0037953	up	retrotransposon protein, putative, unclassified, expressed
LOC_Os07g02850	0.0815935	7.55473	6.86158	9.9e-07	up	DUF538 domain containing protein, putative, expressed
LOC_Os01g28840	0.130403	16.1643	6.86022	1.54e-06	up	C4-dicarboxylate transporter/malic acid transport protein, expressed
LOC_Os03g61150	6.39701	766.382	6.8588	6.08e-135	up	expressed protein
LOC_Os04g51290	0.0171913	1.7406	6.82502	2.38e-07	up	expressed protein
LOC_Os06g24480	0.0458482	1.65834	6.77418	1.65e-17	up	expressed protein
LOC_Os12g27240	0.00476098	0.353061	6.72657	4.63e-05	up	transposon protein, putative, CACTA, En/Spm sub-class
LOC_Os06g23350	0.185909	18.7787	6.64808	4.13e-16	up	late embryogenesis abundant protein D-34, putative, expressed
LOC_Os03g37770	0.126532	11.8043	6.63309	1.94e-06	up	expressed protein
LOC_Os03g07180	0.0474335	3.98238	6.61262	0.000377	up	embryonic protein DC-8, putative, expressed
LOC_Os12g33956	0.0144953	0.855395	6.60447	2.61e-06	up	maturase, putative, expressed
LOC_Os08g39810	0.281908	28.7738	6.60361	1.32e-117	up	retrotransposon protein, putative, unclassified, expressed
LOC_Os07g30670	2.3424	230.105	6.57275	3.25e-191	up	2Fe-2S iron-sulfur cluster binding domain containing protein, expressed
LOC_Os10g18480	0.0777891	19.0984	6.55204	1.23e-22	up	glucosyltransferase, putative, expressed
LOC_Os01g74020	0.811298	82.2045	6.53218	3.3e-38	up	MYB family transcription factor, putative, expressed
LOC_Os08g32930	3.71801	355.474	6.52498	2.88e-207	up	expressed protein
LOC_Os05g23924	0.0561752	4.19165	6.51662	8.07e-10	up	glycosyl hydrolase family 10 protein, putative, expressed
LOC_Os01g10580	0.690072	65.323	6.50857	1.54e-27	up	B-box zinc finger family protein, putative, expressed
LOC_Os05g12630	0.518413	48.0431	6.49857	8.96e-31	up	expressed protein
LOC_Os03g29770	3.42197	362.584	6.46673	7.97e-144	up	EF hand family protein, expressed
LOC_Os05g01635	0.0269508	1.95495	6.4224	1.54e-17	up	expressed protein
LOC_Os03g24870	0.0385854	2.86701	6.40924	1.11e-12	up	transporter family protein, putative, expressed
LOC_Os06g49660	0.638557	67.4005	6.39303	0.00253559	up	transferase family protein, putative, expressed
LOC_Os12g02080	0.0438556	3.24306	6.34747	1.09e-09	up	peroxidase precursor, putative, expressed
LOC_Os05g41490	0.550921	37.6412	6.33414	2.49e-09	up	circadian clock coupling factor ZGT, putative, expressed
LOC_Os11g01860	0.00828835	0.506593	6.30857	4.1e-05	up	pentatricopeptide, putative, expressed
LOC_Os11g26760	0.178786	12.7299	6.30503	2.55e-22	up	dehydrin, putative, expressed
LOC_Os12g07550	0.278833	19.4308	6.30214	3.57e-25	up	expressed protein
LOC_Os05g50260	0.0210937	1.20048	6.25367	1.63e-07	up	polygalacturonase, putative, expressed
LOC_Os02g53400	1.70244	124.194	6.22341	1.21e-65	up	thioredoxin, putative, expressed
LOC_Os08g43120	0.0363562	2.09885	6.15506	1.08e-22	up	Plant PDR ABC transporter associated domain containing protein, expressed
LOC_Os04g48870	0.0211448	1.44474	6.14376	0.000139	up	nitrilase-associated protein, putative, expressed
LOC_Os05g29790	0.0405692	3.11044	6.14318	1.74e-08	up	pectinesterase, putative, expressed
LOC_Os04g42950	0.0184076	1.10957	6.13282	0.000187	up	MYB family transcription factor, putative, expressed
LOC_Os01g38580	0.0951906	7.31609	6.13144	6.83e-15	up	beta,beta-carotene 9,10-dioxygenase, putative, expressed
LOC_Os01g50020	0.00837679	0.44731	6.12328	2.59e-08	up	expressed protein
LOC_Os05g05060	0.857617	57.4265	6.10862	1.72e-104	up	expressed protein
LOC_Os07g02880	0.0726616	4.31966	6.098	3.84e-06	up	DUF538 domain containing protein, putative, expressed
LOC_Os08g09790	0.00824928	0.450407	6.09234	0.000221	up	expressed protein
LOC_Os10g03855	0.072519	4.91885	6.08382	0.000331	up	expressed protein
LOC_Os05g51150	1.31987	87.4486	6.0502	2.52e-188	up	RNA polymerase sigma factor, putative, expressed
LOC_Os11g01842	0.0476263	3.10974	6.04804	0.000303	up	SAG20, putative, expressed
LOC_Os03g38540	0.515531	34.4723	6.022	3.28e-64	up	folic acid binding protein, putative, expressed
LOC_Os06g46920	0.223271	16.054	5.99723	1.8e-29	up	dihydroflavonol-4-reductase, putative, expressed
LOC_Os11g34700	0.0368398	2.15245	5.97675	1.12e-24	up	ZOS11-04 - C2H2 zinc finger protein, expressed
LOC_Os01g42110	0.051447	3.74146	5.97011	4.5e-05	up	nodulin MtN3 family protein, putative, expressed
LOC_Os02g48570	0.0622549	3.16791	5.96128	1.79e-05	up	peptide transporter PTR2, putative, expressed
LOC_Os08g08960	0.0215699	1.05038	5.95858	0.000559	up	Cupin domain containing protein, expressed
LOC_Os11g23080	0.0396159	2.58788	5.93249	0.00283336	up	retrotransposon protein, putative, unclassified, expressed
LOC_Os03g55840	0.068785	4.13462	5.93072	8.17e-13	up	pentatricopeptide, putative, expressed
LOC_Os03g18490	0.0170557	0.839419	5.912	0.000759	up	RPGR, putative, expressed
LOC_Os10g25060	0.201854	11.5866	5.91142	7.67e-49	up	expressed protein
LOC_Os09g11020	0.0148728	0.890799	5.90072	0.00076	up	NBS-LRR disease resistance protein, putative, expressed
LOC_Os01g19770	0.0327959	1.66709	5.88689	0.000888	up	mitochondrial import inner membrane translocase subunit Tim17, putative, expressed
LOC_Os11g05640	0.00929344	0.853189	5.8867	0.000889	up	bZIP transcription factor domain containing protein, expressed
LOC_Os02g33540	0.0358276	1.82205	5.88581	2.61e-27	up	translational activator family protein, putative, expressed
LOC_Os01g54030	0.108057	6.14171	5.88213	2.09e-43	up	NADP-dependent malic enzyme, putative, expressed
LOC_Os02g28870	0.0247932	1.28737	5.87935	7.12e-10	up	U-box domain-containing protein, putative, expressed
LOC_Os01g65140	0.299042	20.862	5.86302	1.58e-11	up	peptide transporter PTR2, putative, expressed
LOC_Os02g53350	12.933	836.829	5.84543	8.57e-179	up	expressed protein
LOC_Os07g03820	0.0493705	2.58583	5.81248	8.1e-12	up	lectin-like receptor kinase, putative, expressed
LOC_Os07g31430	0.0537985	2.5419	5.79965	3.41e-06	up	phosphate-induced protein 1 conserved region domain containing protein, expressed
LOC_Os11g10250	0.017368	0.879889	5.78217	3.18e-09	up	expressed protein
LOC_Os01g42690	0.137701	6.7021	5.76407	6.07e-08	up	OsPOP2 - Putative Prolyl Oligopeptidase homologue, expressed
LOC_Os07g07320	0.810362	47.5889	5.75716	2.57e-16	up	glutathione S-transferase, putative, expressed
LOC_Os05g48180	0.373237	23.7329	5.74301	2.43e-13	up	expressed protein
LOC_Os04g01740	0.234288	13.5417	5.73831	1.23e-15	up	heat shock protein, putative, expressed
LOC_Os03g03810	3.27157	193.584	5.73458	2.16e-10	up	DEF8 - Defensin and Defensin-like DEFL family, expressed
LOC_Os01g45840	0.0722038	3.15958	5.72869	4.79e-17	up	CRR2, putative, expressed
LOC_Os02g30910	0.0489311	2.52619	5.72127	6.76e-09	up	nodulin MtN3 family protein, putative, expressed
LOC_Os01g50622	5.08449	265.679	5.71283	1.81e-37	up	DNA-binding protein DSP1, putative, expressed
LOC_Os09g04160	0.825336	41.15	5.71106	8.67e-52	up	expressed protein
LOC_Os02g40330	0.0132099	0.646768	5.70918	0.00184628	up	retrotransposon protein, putative, Ty3-gypsy subclass, expressed
LOC_Os06g19540	0.208008	10.5149	5.69981	1.3e-06	up	oxidoreductase, short chain dehydrogenase/reductase family domain containing protein, expressed
LOC_Os03g29194	0.0223366	0.91762	5.67786	0.000251	up	expressed protein
LOC_Os10g22060	0.0078628	0.323519	5.67663	0.0030937	up	expressed protein
LOC_Os03g15920	3.95473	206.316	5.66652	6.43e-175	up	expressed protein
LOC_Os02g08230	0.153366	7.99791	5.65224	0.00476944	up	WAX2, putative, expressed
LOC_Os04g50770	0.0260901	1.32044	5.62219	0.000104	up	MYB family transcription factor, putative, expressed
LOC_Os03g27110	0.0292627	1.19363	5.61835	0.00424187	up	hydrolase protein, putative, expressed
LOC_Os04g36750	0.54406	29.2706	5.61462	7.04e-21	up	hsp20/alpha crystallin family protein, putative, expressed
LOC_Os10g29570	0.525674	51.3002	5.61337	1.02e-19	up	late embryogenesis abundant protein D-34, putative, expressed
LOC_Os07g45490	0.00416176	0.188061	5.60917	0.00421565	up	expressed protein
LOC_Os04g14810	1.39618	82.1838	5.60457	4.79e-40	up	3-5 exonuclease domain-containing protein, putative, expressed
LOC_Os12g06250	0.590086	20.5851	5.59989	7.3e-64	up	expressed protein
LOC_Os01g73830	0.0458889	1.98423	5.59863	1.08e-08	up	expressed protein
LOC_Os05g46480	1.15225	60.9977	5.58654	5.73e-07	up	late embryogenesis abundant protein, group 3, putative, expressed
LOC_Os04g35305	0.061596	2.56291	5.58114	3.51e-17	up	tetratricopeptide-like helical, putative, expressed
LOC_Os11g38250	0.0561019	2.05907	5.56421	5.41e-10	up	expressed protein
LOC_Os10g12750	0.0262589	1.05047	5.55947	0.00577152	up	expressed protein
LOC_Os08g19680	0.0135123	0.511785	5.55866	0.0057844	up	expressed protein
LOC_Os06g02870	0.0413135	3.52276	5.55818	5.94e-08	up	expressed protein
LOC_Os01g08630	0.497137	22.8001	5.55179	5.13e-13	up	expressed protein
LOC_Os05g31020	1.13307	48.3637	5.54946	1.34e-154	up	eukaryotic peptide chain release factor subunit 1-1, putative, expressed
LOC_Os04g26260	0.0474117	1.26178	5.54202	7.68e-08	up	expressed protein
LOC_Os12g12854	0.0321387	1.19741	5.51787	1.63e-11	up	expressed protein
LOC_Os05g38290	2.34997	140.688	5.49601	2.38e-07	up	protein phosphatase 2C, putative, expressed
LOC_Os11g45410	0.0313241	1.19326	5.47455	2.03e-17	up	expressed protein
LOC_Os06g12810	0.200585	8.68628	5.45938	4.53e-11	up	proteins of unknown function domain containing protein, expressed
LOC_Os08g12620	0.0143825	0.604208	5.45317	1.27e-12	up	retrotransposon protein, putative, unclassified, expressed
LOC_Os05g49960	0.40949	8.16274	5.42979	0.000315	up	expressed protein
LOC_Os01g16920	0.221266	9.23084	5.42792	4.2e-09	up	embryonic protein DC-8, putative, expressed
LOC_Os08g41489	0.0697395	2.458	5.40762	8.06e-05	up	expressed protein
LOC_Os03g42240	0.0395236	1.28487	5.38346	2.84e-07	up	B3 DNA binding domain containing protein, expressed
LOC_Os03g22050	1.85236	80.5013	5.36308	9.79e-61	up	CAMK_KIN1/SNF1/Nim1_like.16 - CAMK includes calcium/calmodulin depedent protein kinases, expressed
LOC_Os05g39250	3.36368	166.915	5.36142	1.9e-18	up	phosphatidylethanolamine-binding protein, putative, expressed
LOC_Os02g10880	1.9587	99.7711	5.35764	1.19e-26	up	UDP-glucoronosyl and UDP-glucosyl transferase domain containing protein, expressed
LOC_Os07g42650	0.394001	14.3274	5.35576	3.03e-72	up	expressed protein
LOC_Os01g55070	0.0360706	1.3107	5.35161	2.5e-13	up	pentatricopeptide, putative, expressed
LOC_Os06g24430	1.50225	63.8956	5.34613	8.27e-50	up	expressed protein
LOC_Os08g19540	0.00555265	0.18641	5.33905	9.03e-05	up	retrotransposon protein, putative, unclassified, expressed
LOC_Os02g40510	1.5192	62.7632	5.33798	2.14e-160	up	response regulator receiver domain containing protein, expressed
LOC_Os01g60720	3.06645	106.623	5.31269	4.47e-70	up	hypothetical protein
LOC_Os03g42520	0.0387154	1.32232	5.30865	0.000593	up	expressed protein
LOC_Os05g04500	0.237105	10.0066	5.29753	7.72e-05	up	peroxidase precursor, putative, expressed
LOC_Os09g11480	3.11539	127.772	5.28767	2.47e-18	up	AP2 domain containing protein, expressed
LOC_Os07g12610	0.114367	4.24478	5.28614	1.28e-12	up	OsFBX227 - F-box domain containing protein, expressed
LOC_Os09g25690	0.85061	32.7873	5.28185	9.49e-51	up	retrotransposon protein, putative, unclassified, expressed
LOC_Os08g39130	0.0396796	1.3154	5.28037	3.32e-08	up	pentatricopeptide, putative, expressed
LOC_Os08g18970	0.0501692	1.24045	5.25743	2.08e-06	up	pectate lyase family protein, expressed
LOC_Os04g34580	0.140172	3.81822	5.25618	2.39e-09	up	FAD binding domain containing protein, expressed
LOC_Os08g25690	0.354244	12.9171	5.24036	6.54e-11	up	expressed protein
LOC_Os06g18150	0.620585	18.1044	5.23026	2.71e-52	up	expressed protein
LOC_Os02g26570	0.0180263	0.405944	5.21022	3.57e-06	up	expressed protein
LOC_Os06g27820	0.0341741	1.97931	5.20858	4.3e-12	up	expressed protein
LOC_Os01g51810	0.0885797	2.91635	5.20119	1.13e-15	up	pentatricopeptide, putative, expressed
LOC_Os05g11700	0.0636183	2.53893	5.1846	1.86e-15	up	PPR repeat containing protein, expressed
LOC_Os04g27340	0.0263944	0.743526	5.18001	0.000468	up	terpene synthase, putative, expressed
LOC_Os08g25624	4.17997	156.462	5.17143	3.2e-154	up	phosphate/phosphate translocator, putative, expressed
LOC_Os02g33380	0.147039	5.39016	5.1283	0.000439	up	pectinesterase inhibitor domain containing protein, putative, expressed
LOC_Os02g52670	0.203228	7.78253	5.09919	1.06e-05	up	AP2 domain containing protein, expressed
LOC_Os12g34102	1.01743	32.5002	5.08818	3.02e-14	up	expressed protein
LOC_Os06g44410	0.0318954	0.875163	5.08325	1.91e-08	up	histidine kinase, putative, expressed
LOC_Os05g16640	0.214797	6.84567	5.06032	4.67e-35	up	DUF630/DUF632 domains containing protein, putative, expressed
LOC_Os03g04320	0.0580423	1.024	5.05979	0.000675	up	expressed protein
LOC_Os09g31170	0.216163	7.02209	5.04966	3.04e-08	up	expressed protein
LOC_Os11g44660	0.105578	2.2894	5.04312	4.83e-17	up	protein kinase, putative, expressed
LOC_Os12g03360	0.0846789	2.1674	5.04252	9.49e-11	up	EMB1379, putative, expressed
LOC_Os12g06300	0.0484602	1.13455	5.02523	9.74e-12	up	expressed protein
LOC_Os02g15110	1.37886	50.6989	4.99575	2.83e-09	up	zinc finger, C3HC4 type domain containing protein, expressed
LOC_Os01g45830	3.79375	138.712	4.9884	1.61e-113	up	sulfate transporter, putative, expressed
LOC_Os03g55090	0.68615	20.9741	4.98426	1.03e-28	up	alpha-glucan phosphorylast isozyme, putative, expressed
LOC_Os08g33700	0.0472142	1.41843	4.98211	3.28e-18	up	pentatricopeptide, putative, expressed
LOC_Os05g48640	0.0148855	0.332333	4.98137	0.0012017	up	ATROPGEF7/ROPGEF7, putative, expressed
LOC_Os03g55034	0.249414	7.39991	4.97616	1.26e-06	up	expressed protein
LOC_Os06g11300	0.0690135	2.1357	4.97422	3.61e-05	up	CRR4, putative, expressed
LOC_Os05g48170	0.0643886	2.04236	4.95556	2.85e-18	up	retrotransposon protein, putative, unclassified, expressed
LOC_Os05g28740	50.5455	1729.6	4.94665	4.38e-79	up	universal stress protein domain containing protein, putative, expressed
LOC_Os12g12190	0.0990319	2.67468	4.93937	5.14e-30	up	expressed protein
LOC_Os04g49980	0.569805	19.1633	4.93785	6.92e-15	up	late embryogenesis abundant group 1, putative, expressed
LOC_Os05g38190	0.0783823	2.06223	4.92332	9.22e-29	up	pentatricopeptide, putative, expressed
LOC_Os05g45980	0.198805	5.57937	4.91844	3.18e-31	up	expressed protein
LOC_Os09g10210	0.0283489	0.8339	4.91666	5.42e-05	up	expressed protein
LOC_Os09g02180	5.12418	107.933	4.90784	6.22e-05	up	expressed protein
LOC_Os06g37140	0.176538	4.58156	4.90122	5.76e-09	up	retrotransposon protein, putative, Ty3-gypsy subclass, expressed
LOC_Os02g19650	0.287129	7.97991	4.8932	4.7e-34	up	hydrolase, alpha/beta fold family domain containing protein, expressed
LOC_Os06g07620	0.0129394	0.308914	4.88197	3.48e-06	up	expressed protein
LOC_Os08g42600	0.0132581	0.324547	4.86958	3.96e-06	up	retinoblastoma-related protein-like, putative, expressed
LOC_Os05g04160	0.0598705	1.69426	4.86862	8.01e-08	up	pentatricopeptide containing protein, putative, expressed
LOC_Os11g09670	0.0528273	1.29441	4.86751	2.5e-07	up	OsFBX409 - F-box domain containing protein, expressed
LOC_Os07g46950	0.0315354	1.18267	4.86359	0.00605342	up	ligA, putative, expressed
LOC_Os07g07450	0.272568	7.86048	4.86265	0.0024464	up	versicolorin reductase, putative, expressed
LOC_Os04g14690	1.02604	38.0338	4.86193	1.19e-36	up	flavin-containing monooxygenase family protein, putative, expressed
LOC_Os01g65840	0.08184	2.27014	4.85972	2.28e-11	up	pentatricopeptide, putative, expressed
LOC_Os01g05600	0.0290395	0.773265	4.85176	2.73e-12	up	NBS-LRR disease resistance protein, putative, expressed
LOC_Os12g38170	16.2189	548.924	4.84893	5.41e-142	up	osmotin, putative, expressed
LOC_Os03g05270	0.0663666	1.80451	4.84517	2.47e-09	up	RING finger and CHY zinc finger domain-containing protein 1, putative, expressed
LOC_Os01g01350	0.222349	6.22996	4.84497	1.3e-20	up	SNF7 domain containing protein, putative, expressed
LOC_Os05g49940	0.741054	19.9248	4.83815	0.00100243	up	expressed protein
LOC_Os06g09880	0.752587	21.9928	4.83424	5.96e-141	up	EMB1270, putative, expressed
LOC_Os09g36630	0.0780264	2.20723	4.83056	1.42e-19	up	expressed protein
LOC_Os03g32470	0.0721982	2.40527	4.82425	1.97e-15	up	leucoanthocyanidin dioxygenase, putative, expressed
LOC_Os01g24710	0.0970411	2.52695	4.82112	3.65e-06	up	jacalin-like lectin domain containing protein, expressed
LOC_Os06g12455	0.100473	2.42984	4.81675	0.00252892	up	expressed protein
LOC_Os09g27040	0.380707	11.1188	4.81243	5.34e-34	up	GEX1, putative, expressed
LOC_Os09g03190	0.12889	3.41088	4.78735	3.37e-05	up	expressed protein
LOC_Os01g09540	12.7966	417.038	4.78457	3.35e-113	up	HAD superfamily phosphatase, putative, expressed
LOC_Os01g50910	2.22489	69.4722	4.78359	0.000583	up	late embryogenesis abundant protein, group 3, putative, expressed
LOC_Os10g02260	0.0559098	1.43218	4.78321	1.11e-11	up	peptide transporter PTR2, putative, expressed
LOC_Os09g36680	4.91274	140.668	4.77756	2.4e-05	up	ribonuclease T2 family domain containing protein, expressed
LOC_Os05g48650	3.47444	121.56	4.77642	2.2e-05	up	transcription factor HBP-1b, putative, expressed
LOC_Os04g33840	0.0266125	0.518452	4.77515	0.00373703	up	pentatricopeptide, putative, expressed
LOC_Os07g06960	0.169605	4.50003	4.76934	2.22e-19	up	pentatricopeptide, putative, expressed
LOC_Os05g45510	0.0375353	0.688059	4.76646	0.000184	up	expressed protein
LOC_Os04g31710	0.137947	6.34905	4.76372	0.000161	up	expressed protein
LOC_Os05g05030	1.22031	31.9291	4.75822	6.43e-05	up	expressed protein
LOC_Os10g38000	0.172202	3.74825	4.75338	1.28e-05	up	dehydration-responsive element-binding protein, putative, expressed
LOC_Os03g10300	0.263155	7.81539	4.74939	1.26e-05	up	haemolysin-III, putative, expressed
LOC_Os11g37330	0.119633	3.12976	4.74649	3e-27	up	pentatricopeptide repeat domain containing protein, putative, expressed
LOC_Os02g29630	0.0171497	0.369361	4.74368	1.07e-06	up	retrotransposon protein, putative, unclassified, expressed
LOC_Os02g11980	0.0189183	0.437549	4.74243	1.07e-06	up	receptor-like protein kinase precursor, putative, expressed
LOC_Os02g21300	0.106101	3.94655	4.74151	0.000241	up	transposon protein, putative, unclassified, expressed
LOC_Os05g33130	0.196587	5.34328	4.74149	1.38e-06	up	CHIT17 - Chitinase family protein precursor, expressed
LOC_Os06g40580	0.238741	5.55429	4.73408	1.21e-06	up	expressed protein
LOC_Os10g39920	0.381432	10.6674	4.733	1.1e-13	up	expressed protein
LOC_Os08g30040	0.103228	2.51592	4.72825	1.74e-27	up	transposon protein, putative, unclassified, expressed
LOC_Os08g41780	0.251984	7.24637	4.71867	3.1e-17	up	triacylglycerol lipase precursor, putative, expressed
LOC_Os01g01340	74.5548	1947.98	4.70714	1.82e-52	up	light-induced protein 1-like, putative, expressed
LOC_Os11g45400	0.151722	3.60631	4.70614	7.22e-12	up	glycerol-3-phosphate acyltransferase, putative, expressed
LOC_Os07g43570	5.0133	131.041	4.69701	5.5e-131	up	TKL_IRAK_DUF26-lc.25 - DUF26 kinases have homology to DUF26 containing loci, expressed
LOC_Os08g33890	0.352569	9.92045	4.69586	1.75e-06	up	expressed protein
LOC_Os01g51450	0.0247774	0.571875	4.69439	0.00571019	up	NAP domain containing protein, putative, expressed
LOC_Os07g48510	2.7214	73.9522	4.68395	7.2e-109	up	thioredoxin, putative, expressed
LOC_Os05g13300	0.0180815	0.377264	4.67812	2.22e-06	up	helicase, putative, expressed
LOC_Os04g55600	0.223741	5.13259	4.67782	2.23e-06	up	expressed protein
LOC_Os08g17784	0.0807315	1.90569	4.67391	8.2e-11	up	purple acid phosphatase, putative, expressed
LOC_Os07g14600	0.993828	31.3749	4.67281	0.000221	up	hydrolase, putative, expressed
LOC_Os03g11020	0.0819467	1.94636	4.66568	1e-10	up	PPR repeat containing protein, expressed
LOC_Os04g38042	0.0359158	0.882868	4.65434	8.31e-10	up	retrotransposon protein, putative, unclassified, expressed
LOC_Os04g40070	0.0219733	0.506878	4.65357	3.46e-08	up	GRAM and C2 domains containing protein, putative, expressed
LOC_Os09g37620	1.51974	37.1814	4.63139	1.23e-35	up	flavin-containing monooxygenase family protein, putative, expressed
LOC_Os08g41890	0.0598369	1.33561	4.63057	9.14e-15	up	microtubule associated protein, putative, expressed
LOC_Os12g07990	0.136658	1.08468	4.6261	2.5e-13	up	protein kinase family protein, putative, expressed
LOC_Os03g59340	0.571125	13.9168	4.62488	4.8e-114	up	CESA2 - cellulose synthase, expressed
LOC_Os07g10440	0.0632705	1.20683	4.62013	0.00871694	up	expressed protein
LOC_Os06g37150	0.282581	6.94016	4.61836	4.57e-49	up	L-ascorbate oxidase precursor, putative, expressed
LOC_Os10g37350	1.63512	26.0432	4.61225	3.13e-17	up	expressed protein
LOC_Os01g60010	0.0528465	1.27683	4.60856	4.65e-05	up	PPR repeat domain containing protein, putative, expressed
LOC_Os12g09700	0.0204752	0.464371	4.60817	0.00873737	up	Jacalin-like lectin domain containing protein, putative, expressed
LOC_Os09g26200	0.170845	3.75363	4.60556	0.000622	up	ZOS9-11 - C2H2 zinc finger protein, expressed
LOC_Os01g36790	0.369399	7.90724	4.5934	2.35e-21	up	TKL_IRAK_DUF26-lf.2 - DUF26 kinases have homology to DUF26 containing loci, expressed
LOC_Os01g15530	0.0323022	0.91396	4.57853	1.42e-08	up	tetratricopeptide-like helical, putative, expressed
LOC_Os07g42520	0.232182	5.36801	4.56904	6.84e-05	up	dirigent, putative, expressed
LOC_Os01g17320	0.509544	11.4383	4.56355	1.4e-36	up	PPR repeat domain containing protein, putative, expressed
LOC_Os03g36960	1.29452	31.6818	4.55444	3.34e-15	up	expressed protein
LOC_Os05g50690	0.127191	2.67076	4.5455	7.41e-14	up	pentatricopeptide, putative, expressed
LOC_Os08g01630	0.0260961	0.500678	4.53817	8.85e-05	up	DNA repair metallo-beta-lactamase, putative, expressed
LOC_Os05g37530	0.949041	24.4847	4.51266	6.29e-19	up	expressed protein
LOC_Os07g42750	1.37747	30.5179	4.50628	8.63e-128	up	DDT domain containing protein, putative, expressed
LOC_Os03g51550	0.743924	17.0979	4.50531	7.36e-32	up	WD repeat-containing protein 5, putative, expressed
LOC_Os01g55240	0.190395	4.43601	4.50126	2.52e-08	up	gibberellin 2-beta-dioxygenase, putative, expressed
LOC_Os01g62980	3.4346	136.228	4.50043	1.8e-108	up	LTPL101 - Protease inhibitor/seed storage/LTP family protein precursor, expressed
LOC_Os05g47700	14.956	387.483	4.50003	1.14e-103	up	LTPL152 - Protease inhibitor/seed storage/LTP family protein precursor, expressed
LOC_Os08g38850	0.164309	3.58293	4.47115	1e-24	up	phosphatidylinositol transfer, putative, expressed
LOC_Os10g38080	0.265202	6.8818	4.43695	3.11e-12	up	OsSub61 - Putative Subtilisin homologue, expressed
LOC_Os06g26010	0.107283	2.13038	4.43571	0.00140016	up	retrotransposon protein, putative, Ty3-gypsy subclass
LOC_Os03g16780	2.17908	56.9777	4.43446	3.5e-59	up	ankyrin repeat family protein, putative, expressed
LOC_Os09g08710	0.218226	2.52949	4.43123	3.76e-12	up	expressed protein
LOC_Os01g74600	0.136147	2.69764	4.40332	4.06e-14	up	vegetative storage protein, putative, expressed
LOC_Os12g36620	0.038777	2.57479	4.38831	5.4e-10	up	pentatricopeptide, putative, expressed
LOC_Os11g06150	0.901286	21.35	4.38453	2.2e-13	up	basic proline-rich protein precursor, putative, expressed
LOC_Os08g19420	0.799181	16.0067	4.38304	2.86e-50	up	O-methyltransferase, putative, expressed
LOC_Os05g18280	1.28861	31.5003	4.37895	3.02e-54	up	kelch domain containing protein, putative, expressed
LOC_Os10g04370	0.321157	4.98503	4.37703	3.81e-19	up	OsFBX357 - F-box domain containing protein, expressed
LOC_Os07g27310	0.0401648	0.76754	4.37677	4.87e-08	up	CRAL/TRIO domain containing protein, expressed
LOC_Os03g11700	0.149949	3.17362	4.37378	0.000323	up	pentatricopeptide repeat domain containing protein, putative, expressed
LOC_Os01g46760	2.83997	47.5886	4.36685	4.51e-86	up	protein phosphatase 2C, putative, expressed
LOC_Os01g16620	4.16341	90.331	4.36392	3.78e-114	up	expressed protein
LOC_Os06g04190	0.228363	5.40134	4.35387	4.48e-13	up	rad1, putative, expressed
LOC_Os10g40040	1.05966	25.1867	4.34395	1.41e-05	up	expressed protein
LOC_Os03g44420	0.348158	6.99536	4.33158	7.3e-07	up	tubulin/FtsZ domain containing protein, putative, expressed
LOC_Os03g01580	0.187373	3.34462	4.32349	8.07e-25	up	expressed protein
LOC_Os07g10840	32.0453	751.971	4.32121	5.83e-08	up	uncharacterized glycosyltransferase, putative, expressed
LOC_Os02g07050	0.0907523	1.69308	4.31846	1.11e-11	up	pentatricopeptide, putative, expressed
LOC_Os08g04450	13.1697	264.716	4.3183	1.21e-99	up	DAG protein, chloroplast precursor, putative, expressed
LOC_Os02g54920	0.506765	8.78678	4.31045	0.0015267	up	expressed protein
LOC_Os01g09700	0.0838575	1.48823	4.30746	8.04e-05	up	aminotransferase, classes I and II, domain containing protein, expressed
LOC_Os06g08310	0.0458156	0.866835	4.30202	0.00405217	up	plasma membrane ATPase, putative, expressed
LOC_Os09g28470	0.0218247	0.426226	4.29193	0.00403902	up	leucine-rich repeat family protein, putative, expressed
LOC_Os10g03740	0.0740408	1.28757	4.29085	6.36e-07	up	OsFBX348 - F-box domain containing protein, expressed
LOC_Os11g32890	0.63528	13.4484	4.27943	1.22e-08	up	expressed protein
LOC_Os03g18870	6.19778	130.425	4.27707	2.84e-76	up	heat shock protein DnaJ, putative, expressed
LOC_Os01g04360	0.447883	9.2509	4.27536	2.78e-10	up	hsp20/alpha crystallin family protein, putative, expressed
LOC_Os09g07060	0.0134482	0.221856	4.27367	0.000103	up	retrotransposon protein, putative, unclassified, expressed
LOC_Os11g32880	2.95373	54.7913	4.2633	1.62e-117	up	DEAD-box ATP-dependent RNA helicase, putative, expressed
LOC_Os04g05010	23.2945	476.31	4.25905	1.83e-110	up	CBS domain containing membrane protein, putative, expressed
LOC_Os03g28090	0.171084	3.90841	4.259	6.1e-08	up	pectinesterase, putative, expressed
LOC_Os03g13230	0.0703813	1.23664	4.25216	9.88e-07	up	pentatricopeptide, putative, expressed
LOC_Os09g25700	0.42255	8.2757	4.25135	1.28e-11	up	TsetseEP precursor, putative, expressed
LOC_Os02g48360	0.325927	6.1678	4.25047	2.08e-30	up	pyrophosphate--fructose 6-phosphate 1-phosphotransferase subunit alpha, putative, expressed
LOC_Os03g16450	0.027018	0.447225	4.24829	0.00526936	up	pentatricopeptide, putative, expressed
LOC_Os07g04990	7.91828	149.809	4.24662	6.42e-40	up	oxidoreductase, aldo/keto reductase family protein, putative, expressed
LOC_Os06g41040	0.0891891	1.31818	4.24361	4.92e-12	up	pentatricopeptide, putative, expressed
LOC_Os01g67520	0.158337	2.47447	4.24177	2.34e-14	up	VTC2, putative, expressed
LOC_Os07g38230	19.6151	400.253	4.23222	3.68e-59	up	expressed protein
LOC_Os03g55340	0.0385936	0.632186	4.2317	3.28e-07	up	pentatricopeptide, putative, expressed
LOC_Os04g52590	0.0175168	0.307366	4.22588	0.00015	up	protein kinase domain containing protein, expressed
LOC_Os03g62400	0.101055	1.91565	4.22183	3.75e-19	up	pentatricopeptide, putative, expressed
LOC_Os02g43820	0.908076	18.4752	4.21759	0.00153825	up	AP2 domain containing protein, expressed
LOC_Os07g46580	0.164673	3.01809	4.21662	1.13e-13	up	DEAD-box ATP-dependent RNA helicase, putative, expressed
LOC_Os01g62490	0.227858	4.9154	4.21459	1.99e-06	up	laccase precursor protein, putative, expressed
LOC_Os09g25490	0.167371	3.42116	4.20324	2.55e-11	up	CESA9 - cellulose synthase, expressed
LOC_Os02g19990	0.401533	7.22081	4.19983	2.97e-19	up	reticulon domain containing protein, putative, expressed
LOC_Os06g22370	0.064562	1.01832	4.19674	0.000192	up	expressed protein
LOC_Os11g15570	0.239037	4.32519	4.19501	5e-07	up	Ser/Thr protein phosphatase family protein, putative, expressed
LOC_Os01g68790	8.95145	166.935	4.19062	1.3e-97	up	RNA recognition motif containing protein, putative, expressed
LOC_Os06g30420	0.163936	2.85047	4.18803	5.55e-12	up	PPR repeat domain containing protein, putative, expressed
LOC_Os05g45330	0.145417	2.45872	4.18696	5.59e-07	up	expressed protein
LOC_Os12g33230	0.150207	2.57303	4.18519	5.85e-16	up	OsFBL60 - F-box domain and LRR containing protein, expressed
LOC_Os08g40020	0.106494	1.76645	4.18445	9.86e-14	up	selenium binding protein, putative, expressed
LOC_Os09g09040	2.52811	48.1163	4.18282	4.36e-22	up	expressed protein
LOC_Os05g07980	0.0655055	1.11293	4.17814	3.96e-06	up	DUF630/DUF632 domains containing protein, putative, expressed
LOC_Os01g03360	0.440814	7.80457	4.17756	0.000175	up	BBTI5 - Bowman-Birk type bran trypsin inhibitor precursor, expressed
LOC_Os01g33615	3.4234	73.1816	4.17644	5.33e-18	up	expressed protein
LOC_Os01g41770	0.0149516	0.264425	4.17489	0.000245	up	leucine rich repeat protein, putative, expressed
LOC_Os05g40790	0.0413558	0.703779	4.17434	5.85e-11	up	CCR4-NOT transcription factor, putative, expressed
LOC_Os06g45870	0.195885	3.42265	4.17079	1.68e-17	up	expressed protein
LOC_Os12g17610	0.0763485	1.55691	4.16917	0.00132468	up	expressed protein
LOC_Os12g38940	0.0438773	0.645889	4.16867	4.99e-05	up	ZOS12-06 - C2H2 zinc finger protein, expressed
LOC_Os01g34010	0.0260349	0.416172	4.16611	0.00132564	up	expressed protein
LOC_Os10g18340	128.366	2573.38	4.15447	4.99e-87	up	expressed protein
LOC_Os05g48200	4.79684	82.6152	4.14689	7.67e-85	up	glutamate synthase, chloroplast precursor, putative, expressed
LOC_Os07g15460	0.149144	2.51345	4.14068	1.84e-10	up	metal transporter Nramp6, putative, expressed
LOC_Os04g33290	0.0719747	1.44014	4.13939	2.71e-08	up	cysteine protease, putative, expressed
LOC_Os11g28184	0.0190687	0.2783	4.13272	7.08e-05	up	expressed protein
LOC_Os05g10310	2.14001	26.9108	4.13099	8.93e-22	up	acid phosphatase, putative, expressed
LOC_Os01g28134	0.224826	4.05697	4.12413	1.18e-06	up	expressed protein
LOC_Os08g15030	1.19551	20.3096	4.11308	1.95e-48	up	aspartate carbamoyltransferase, putative, expressed
LOC_Os11g42030	0.934454	17.6913	4.11277	2e-47	up	expressed protein
LOC_Os03g22680	0.391175	6.5732	4.10329	0.000274	up	RING finger and CHY zinc finger domain-containing protein 1, putative, expressed
LOC_Os07g05550	0.363649	6.01409	4.10269	2.3e-19	up	expressed protein
LOC_Os04g58200	6.64412	133.598	4.09332	3.03e-92	up	protochlorophyllide reductase A, chloroplast precursor, putative, expressed
LOC_Os07g44160	2.13959	42.1063	4.0875	3.16e-53	up	retrotransposon protein, putative, unclassified, expressed
LOC_Os01g21520	2.21474	16.6903	4.08253	5.33e-07	up	esterase/lipase/thioesterase family protein, putative, expressed
LOC_Os06g08080	1.13952	19.4216	4.08243	3.26e-15	up	inorganic H+ pyrophosphatase, putative, expressed
LOC_Os05g07940	1.81155	30.2476	4.06927	4.29e-58	up	glyoxalase family protein, putative, expressed
LOC_Os12g22145	4.8574	94.5924	4.06788	9.57e-39	up	expressed protein
LOC_Os07g45120	0.135195	2.14767	4.06777	6.61e-20	up	expressed protein
LOC_Os11g10040	0.191393	4.22563	4.06581	1.48e-12	up	mTERF family protein, expressed
LOC_Os10g27470	0.0709301	1.102	4.0636	2.41e-08	up	KH domain containing protein, putative, expressed
LOC_Os10g38910	3.91615	66.6804	4.06328	4.56e-26	up	expressed protein
LOC_Os07g48120	0.0675822	0.965107	4.06109	2.25e-07	up	expressed protein
LOC_Os02g09800	0.148684	1.84304	4.05787	1.59e-15	up	pentatricopeptide, putative, expressed
LOC_Os08g23960	0.0495823	0.747849	4.04896	0.000582	up	OsFBL46 - F-box domain and LRR containing protein, expressed
LOC_Os12g01910	0.0340284	0.383954	4.04747	3.49e-05	up	pentatricopeptide, putative, expressed
LOC_Os06g49970	0.310369	5.48666	4.04661	2.1e-10	up	alpha-amylase precursor, putative, expressed
LOC_Os03g24730	1.10217	20.6432	4.03861	8.61e-36	up	expressed protein
LOC_Os03g07234	0.0426746	0.433939	4.03611	3.92e-05	up	pentatricopeptide, putative, expressed
LOC_Os05g45860	0.110271	1.69751	4.03409	2.92e-10	up	glucan endo-1,3-beta-glucosidase precursor, putative, expressed
LOC_Os05g49730	1.98278	44.0269	4.0271	9.96e-11	up	protein phosphatase 2C, putative, expressed
LOC_Os03g63150	0.0940586	1.50843	4.02585	5.36e-20	up	powdery mildew resistance protein PM3b, putative, expressed
LOC_Os03g14420	0.537241	9.57409	4.01411	2.56e-07	up	cytochrome P450, putative, expressed
LOC_Os09g21230	5.14852	81.8589	4.00963	1.53e-106	up	AMP-binding enzyme, putative, expressed
LOC_Os01g15130	0.117798	1.63864	4.00004	0.000842	up	hydrolase, alpha/beta fold family domain containing protein, expressed
LOC_Os02g56150	0.100659	1.62426	3.99367	0.000841	up	expressed protein
LOC_Os09g17329	1.60147	21.7181	3.97698	3.58e-29	up	expressed protein
LOC_Os01g46230	0.167813	2.66992	3.97565	2.71e-24	up	tetratricopeptide-like helical, putative, expressed
LOC_Os02g41560	0.283802	3.93926	3.97459	1.12e-11	up	pentatricopeptide, putative, expressed
LOC_Os05g37520	6.29073	117.454	3.97412	7.41e-58	up	expressed protein
LOC_Os03g59774	2.03275	27.6329	3.96372	5.8e-74	up	expressed protein
LOC_Os10g33520	0.420159	8.13567	3.94877	3.97e-07	up	alcohol oxidase, putative, expressed
LOC_Os02g16690	0.120158	1.77231	3.94656	1.36e-16	up	expressed protein
LOC_Os03g16030	3.14648	52.2469	3.93639	1.5e-12	up	hsp20/alpha crystallin family protein, putative, expressed
LOC_Os04g37570	0.374688	6.40405	3.93571	9.05e-06	up	aspartic proteinase nepenthesin precursor, putative, expressed
LOC_Os10g30850	5.67787	92.0069	3.93138	2.29e-85	up	zinc finger, RING-type, putative, expressed
LOC_Os05g37350	0.24206	3.57596	3.92961	5.99e-59	up	hhH-GPD superfamily base excision DNA repair protein, expressed
LOC_Os05g12040	1.26737	20.231	3.92638	5.93e-34	up	cytochrome P450 51, putative, expressed
LOC_Os02g34970	0.197317	2.76807	3.91559	3.86e-06	up	no apical meristem protein, putative, expressed
LOC_Os04g32320	0.153659	2.1981	3.91269	0.00192362	up	glycerophosphoryl diester phosphodiesterase family protein, putative, expressed
LOC_Os04g03810	0.201798	2.80326	3.90898	4.13e-16	up	OsSub38 - Putative Subtilisin homologue, expressed
LOC_Os07g08940	0.0745744	0.245483	3.9063	0.0015525	up	expressed protein
LOC_Os06g36930	0.15516	1.7245	3.9034	0.00597276	up	HSF-type DNA-binding domain containing protein, expressed
LOC_Os12g09540	0.0800261	1.01662	3.90306	5.75e-07	up	phosphoribosylamine--glycine ligase, putative, expressed
LOC_Os11g14520	0.638442	2.69663	3.90299	2.27e-12	up	expressed protein
LOC_Os01g67540	3.54238	57.5939	3.90168	7.09e-67	up	AMP-binding domain containing protein, expressed
LOC_Os09g19980	0.664152	10.0364	3.89691	1.98e-13	up	GTP binding protein, putative, expressed
LOC_Os03g11690	0.22838	3.46161	3.89517	2.82e-22	up	PPR repeat containing protein, expressed
LOC_Os04g35650	0.318996	4.56999	3.89441	1.49e-28	up	pentatricopeptide, putative, expressed
LOC_Os07g07520	0.918118	14.0253	3.89387	7.75e-27	up	OsFBX217 - F-box domain containing protein, expressed
LOC_Os03g19290	5.27547	88.6494	3.8852	2.55e-06	up	mitochondrial import inner membrane translocase subunit Tim17, putative, expressed
LOC_Os04g32090	0.265045	3.90558	3.88378	1.75e-21	up	expressed protein
LOC_Os07g41320	0.209612	3.45536	3.88228	5.88e-06	up	COBRA-like protein precursor, putative, expressed
LOC_Os01g53260	0.347823	4.97487	3.87548	2.44e-07	up	WRKY23, expressed
LOC_Os04g40970	0.0240043	0.303795	3.8711	0.000537	up	DEAD-box ATP-dependent RNA helicase, putative, expressed
LOC_Os01g57004	1.51425	22.3451	3.86911	0.00179046	up	adhesive/proline-rich protein, putative, expressed
LOC_Os07g40810	0.108299	1.53623	3.86812	6.14e-14	up	NBS-LRR type disease resistance protein, putative, expressed
LOC_Os11g10740	0.22582	3.10071	3.86728	5.01e-09	up	tetratricopeptide-like helical, putative, expressed
LOC_Os12g40390	1.10184	17.2866	3.86312	1.42e-13	up	expressed protein
LOC_Os10g18150	4.03598	69.9329	3.86294	4.82e-68	up	crooked neck, putative, expressed
LOC_Os10g35300	0.25109	4.19735	3.86133	0.000174	up	dof zinc finger domain containing protein, putative, expressed
LOC_Os07g08500	0.112802	1.31698	3.85649	4.22e-11	up	C-5 cytosine-specific DNA methylase, putative, expressed
LOC_Os05g06410	0.481566	4.4885	3.85629	0.000604	up	expressed protein
LOC_Os06g10290	0.0975022	1.40182	3.85598	3.03e-12	up	OsFBX191 - F-box domain containing protein, expressed
LOC_Os08g39030	0.0350937	0.565959	3.85526	0.000603	up	expressed protein
LOC_Os05g47850	6.02104	85.4477	3.85431	2.87e-65	up	chloroplastic group IIA intron splicing facilitator CRS1, chloroplast precursor, putative, expressed
LOC_Os05g49920	0.579136	8.05143	3.85362	3.73e-25	up	pentatricopeptide, putative, expressed
LOC_Os01g51790	0.0694836	0.928704	3.85341	0.000603	up	expressed protein
LOC_Os04g27790	0.0258629	0.346071	3.85293	0.00222949	up	terpene synthase, putative, expressed
LOC_Os11g06180	0.0357057	0.251474	3.85175	0.000602	up	nodulation-signaling pathway 2 protein, putative, expressed
LOC_Os01g12250	0.0379756	0.607378	3.84289	6.63e-05	up	expressed protein
LOC_Os06g28194	10.2566	205.511	3.83267	1.36e-99	up	expressed protein
LOC_Os08g03676	0.069388	0.791257	3.82211	2.24e-09	up	pentatricopeptide, putative, expressed
LOC_Os01g19800	0.264718	3.36654	3.82204	3.86e-06	up	zinc finger, C3HC4 type, putative, expressed
LOC_Os06g14200	0.0753815	0.769446	3.82113	0.000765	up	zinc finger, C3HC4 type domain containing protein, expressed
LOC_Os04g29424	1.41856	18.8701	3.8157	3.37e-47	up	retrotransposon protein, putative, LINE subclass, expressed
LOC_Os01g05860	0.18197	2.41222	3.80923	2.92e-16	up	PPR repeat domain containing protein, putative, expressed
LOC_Os02g30974	0.151555	1.89306	3.80686	1.77e-14	up	expressed protein
LOC_Os12g02280	0.122158	1.56263	3.80204	1.87e-16	up	pentatricopeptide, putative, expressed
LOC_Os02g10120	37.3679	606.473	3.79656	1.8e-21	up	lipoxygenase, putative, expressed
LOC_Os05g42140	0.821189	11.0428	3.7918	0.000103	up	methyltransferase domain containing protein, expressed
LOC_Os01g03340	7.38664	105.95	3.78949	3.99e-09	up	BBTI4 - Bowman-Birk type bran trypsin inhibitor precursor, expressed
LOC_Os03g50160	2.93884	46.9204	3.78746	1.5e-16	up	plastocyanin-like domain containing protein, putative, expressed
LOC_Os03g32370	0.0868575	0.941526	3.78649	0.00319156	up	retrotransposon protein, putative, unclassified, expressed
LOC_Os02g50220	0.0958118	1.26827	3.78482	0.0031858	up	expressed protein
LOC_Os08g39870	0.260808	3.74727	3.78104	1.12e-12	up	Os8bglu28 - beta-glucosidase homologue, similar to Os4bglu12 exoglucanase, expressed
LOC_Os02g53690	0.125634	1.708	3.76758	0.00108809	up	growth regulating factor protein, putative, expressed
LOC_Os09g31230	0.145796	1.8645	3.76386	6.04e-08	up	expressed protein
LOC_Os02g37970	0.253848	3.4038	3.76287	5.86e-07	up	DUF581 domain containing protein, expressed
LOC_Os05g32960	0.250076	3.57071	3.76132	1.41e-09	up	expressed protein
LOC_Os05g51470	0.156337	1.97828	3.76075	1.22e-07	up	2-aminoethanethiol dioxygenase, putative, expressed
LOC_Os10g03930	0.12671	1.63054	3.75784	5.93e-08	up	OsFBX355 - F-box domain containing protein, expressed
LOC_Os04g46280	6.86307	95.7984	3.75179	2.81e-96	up	hydrolase, NUDIX family, domain containing protein, expressed
LOC_Os05g35500	0.822681	12.6194	3.74983	1.33e-09	up	MYB family transcription factor, putative, expressed
LOC_Os11g02240	1.00922	12.9254	3.74563	1.18e-08	up	CAMK_KIN1/SNF1/Nim1_like.4 - CAMK includes calcium/calmodulin depedent protein kinases, expressed
LOC_Os07g44299	0.0454031	0.515216	3.74511	0.00404037	up	pentatricopeptide, putative, expressed
LOC_Os02g41500	0.358185	4.94665	3.74362	3.22e-16	up	OsWAK13 - OsWAK receptor-like protein kinase, expressed
LOC_Os10g26650	0.02226	0.25824	3.7431	0.00206098	up	transposon protein, putative, unclassified, expressed
LOC_Os11g10510	0.452201	6.16434	3.74276	6.35e-16	up	dehydrogenase, putative, expressed
LOC_Os05g08010	0.139191	1.80263	3.74155	2.13e-06	up	OsFBX161 - F-box domain containing protein, expressed
LOC_Os12g24020	7.79362	110.137	3.73788	3.99e-10	up	rhodanese-like domain containing protein, putative, expressed
LOC_Os09g15790	0.626835	4.06335	3.7367	1.4e-26	up	ras-related protein, putative, expressed
LOC_Os04g47140	2.43252	34.7852	3.73485	4.42e-19	up	expressed protein
LOC_Os05g06150	0.184933	2.26526	3.73227	2.17e-05	up	vegetative storage protein, putative, expressed
LOC_Os03g64230	0.102792	1.29936	3.72879	4e-07	up	expressed protein
LOC_Os03g06350	0.222755	2.79719	3.72686	0.00541319	up	DUF623 domain containing protein, expressed
LOC_Os03g11040	0.127405	1.54347	3.72126	6.93e-05	up	cyclin, putative, expressed
LOC_Os01g51980	1.17398	17.7122	3.71991	2.43e-23	up	alliin lyase precursor, putative, expressed
LOC_Os06g04090	0.470606	6.54915	3.71378	5.86e-15	up	no apical meristem protein, putative, expressed
LOC_Os04g59190	1.24119	18.7191	3.70751	3.43e-15	up	peroxidase precursor, putative, expressed
LOC_Os12g38750	1.10615	14.4335	3.70665	2.23e-55	up	nucleotide pyrophosphatase/phosphodiesterase, putative, expressed
LOC_Os10g21784	0.370978	4.44182	3.70603	2.97e-06	up	expressed protein
LOC_Os01g59920	1.5081	19.2278	3.70591	3.56e-24	up	cysteine synthase, chloroplast precursor, putative, expressed
LOC_Os10g32980	0.199856	3.04648	3.70489	1.13e-09	up	CESA7 - cellulose synthase, expressed
LOC_Os01g55820	0.165246	2.45313	3.70319	0.00173767	up	X8 domain containing protein, expressed
LOC_Os07g15959	7.852	98.6167	3.70206	1.16e-36	up	expressed protein
LOC_Os09g36600	1.03159	14.2772	3.70165	2.18e-30	up	nodulin, putative, expressed
LOC_Os12g44160	0.0783247	0.870604	3.69715	0.000608	up	oxidoreductase, putative, expressed
LOC_Os09g20330	0.428284	6.65921	3.69495	0.00954199	up	annexin, putative, expressed
LOC_Os04g40630	4.48932	65.6607	3.6914	1.87e-46	up	BTBZ4 - Bric-a-Brac, Tramtrack, Broad Complex BTB domain with TAZ zinc finger and Calmodulin-binding domains, expressed
LOC_Os08g06620	0.847628	11.3616	3.68632	3.85e-05	up	DNA polymerase delta subunit 4 family, putative, expressed
LOC_Os03g52475	0.183581	4.29099	3.68101	1.78e-05	up	pentatricopeptide, putative, expressed
LOC_Os02g53380	0.0337693	0.377439	3.67938	0.00194895	up	expressed protein
LOC_Os01g18160	0.786922	10.3732	3.66172	4.43e-07	up	expressed protein
LOC_Os05g42070	0.276037	5.25549	3.66139	0.000101	up	UDP-glucose flavonoid-O-glucosyltransferase, putative, expressed
LOC_Os01g39860	0.231973	2.9325	3.65988	2.28e-07	up	1-aminocyclopropane-1-carboxylate oxidase protein, putative, expressed
LOC_Os03g42010	2.98481	29.5224	3.65889	5.8e-93	up	DNA-directed polymerase, putative, expressed
LOC_Os06g36900	0.131421	1.43582	3.65569	2.17e-05	up	retrotransposon protein, putative, unclassified
LOC_Os07g23640	0.7509	9.82348	3.64634	2.28e-14	up	retrotransposon protein, putative, Ty3-gypsy subclass, expressed
LOC_Os07g42000	0.0891441	0.968745	3.64293	1.24e-06	up	expressed protein
LOC_Os11g36200	0.143348	1.70782	3.63863	4.89e-16	up	receptor-like protein kinase 2 precursor, putative, expressed
LOC_Os02g39960	0.621757	9.37434	3.62902	6.87e-07	up	exostosin family protein, putative, expressed
LOC_Os09g24520	0.147369	1.9035	3.62824	3.71e-10	up	pentatricopeptide, putative, expressed
LOC_Os10g06580	1.18992	16.2554	3.61068	9.3e-12	up	cyclin-dependent kinase G-1, putative, expressed
LOC_Os09g25430	0.103756	1.1405	3.60332	0.00309807	up	ZOS9-07 - C2H2 zinc finger protein, expressed
LOC_Os03g38940	1.17584	13.7323	3.59706	7.45e-44	up	expressed protein
LOC_Os06g25010	1.15122	14.8741	3.59618	1.63e-13	up	glycosyl hydrolase, putative, expressed
LOC_Os08g41540	0.0257911	0.259864	3.59569	0.000203	up	ubiquitin carboxyl-terminal hydrolase family protein, expressed
LOC_Os09g36900	0.25958	2.90818	3.58901	2.38e-09	up	WD domain, G-beta repeat domain containing protein, expressed
LOC_Os01g15880	0.320986	4.4832	3.5884	1.15e-06	up	transposon protein, putative, unclassified, expressed
LOC_Os09g38510	2.56676	37.203	3.58518	2.48e-18	up	purine permease, putative, expressed
LOC_Os04g31230	0.075403	0.77735	3.58308	0.00917591	up	expressed protein
LOC_Os04g14680	0.18874	2.22798	3.57648	2.27e-05	up	OsAPx3 - Peroxisomal Ascorbate Peroxidase encoding gene 5,8, expressed
LOC_Os09g26780	1.01542	12.4528	3.57348	4.44e-05	up	zinc-finger protein, putative, expressed
LOC_Os10g33830	0.196679	2.21013	3.57343	2.03e-07	up	MATH domain containing protein, expressed
LOC_Os05g01350	0.578236	6.88244	3.57223	3.2e-08	up	retrotransposon protein, putative, unclassified, expressed
LOC_Os03g17810	0.186157	2.4043	3.56885	0.00150748	up	DUF260 domain containing protein, putative, expressed
LOC_Os05g50640	0.173686	1.971	3.56784	6.79e-14	up	transposon protein, putative, unclassified, expressed
LOC_Os11g07830	1.23012	18.8118	3.5655	9.02e-20	up	dirigent, putative, expressed
LOC_Os02g51290	0.238062	2.63962	3.55843	6.84e-08	up	HVA22, putative, expressed
LOC_Os02g34960	0.223262	2.56794	3.54851	4.48e-12	up	pentatricopeptide, putative, expressed
LOC_Os11g09478	0.161118	1.89137	3.54746	1.52e-07	up	OsFBX402 - F-box domain containing protein, expressed
LOC_Os10g35750	0.401833	4.58528	3.54521	2.04e-17	up	pentatricopeptide, putative, expressed
LOC_Os03g21510	0.472942	5.45876	3.54478	5.1e-22	up	inactive receptor kinase At2g26730 precursor, putative, expressed
LOC_Os10g29670	0.149113	0.710566	3.54144	0.0013192	up	expressed protein
LOC_Os01g65200	1.38606	17.6007	3.5413	4.91e-52	up	proton-dependent oligopeptide transport, putative, expressed
LOC_Os02g32940	0.206195	2.34509	3.53741	0.0018895	up	expressed protein
LOC_Os09g19970	0.479347	5.48027	3.53183	8.36e-06	up	expressed protein
LOC_Os02g17370	0.787555	6.84904	3.52754	7.32e-05	up	expressed protein
LOC_Os09g07780	0.0386897	0.427371	3.52711	0.00338822	up	pentatricopeptide repeat protein PPR986-12, putative, expressed
LOC_Os08g10630	10.6457	127.643	3.52498	1.42e-09	up	metal cation transporter, putative, expressed
LOC_Os01g07390	3.20557	38.0765	3.52278	1.04e-68	up	zinc finger, C3HC4 type family protein, expressed
LOC_Os04g52630	0.118336	1.33228	3.5201	1.17e-10	up	leucine-rich repeat-containing protein kinase family protein, putative, expressed
LOC_Os07g15940	0.262443	3.13065	3.5193	1.52e-11	up	legume lectins beta domain containing protein, expressed
LOC_Os01g41740	0.191073	3.35482	3.51635	7.71e-07	up	expressed protein
LOC_Os07g48040	0.807359	9.14981	3.51583	7.64e-13	up	peroxidase precursor, putative, expressed
LOC_Os03g05240	0.473087	5.36607	3.51271	1.36e-10	up	retrotransposon protein, putative, unclassified, expressed
LOC_Os05g06399	4.3289	51.52	3.51247	1.06e-29	up	expressed protein
LOC_Os09g13590	10.5674	158.924	3.5115	5.78e-39	up	expressed protein
LOC_Os04g33450	0.201047	2.16472	3.50819	1.11e-05	up	expressed protein
LOC_Os10g36180	0.679975	9.02153	3.5077	5.65e-09	up	expressed protein
LOC_Os04g51100	0.907901	9.24056	3.50697	2.75e-25	up	COBW domain containing protein, putative, expressed
LOC_Os10g19334	0.163614	1.71419	3.5055	1.65e-12	up	alpha-1,2-fucosidase, putative, expressed
LOC_Os08g37700	33.7311	353.511	3.495	4.51e-86	up	RNA recognition motif containing protein, putative, expressed
LOC_Os11g10000	0.114969	1.1742	3.48715	4.99e-05	up	mTERF family protein, expressed
LOC_Os02g21320	0.0842428	0.9017	3.48028	5.54e-05	up	expressed protein
LOC_Os09g10204	0.536998	5.73256	3.47971	3.01e-13	up	expressed protein
LOC_Os05g46090	0.0634643	0.619497	3.47889	0.00264109	up	Leucine Rich Repeat domain containing protein, expressed
LOC_Os02g53320	0.557996	6.16753	3.47734	1.88e-09	up	universal stress protein domain containing protein, putative, expressed
LOC_Os06g11760	2.12494	25.5387	3.47625	1.31e-07	up	expressed protein
LOC_Os06g06850	0.162897	1.76479	3.47093	2.34e-13	up	resistance protein LR10, putative, expressed
LOC_Os07g42880	0.0544361	0.548759	3.47042	0.00578222	up	PPR repeat containing protein, expressed
LOC_Os10g39500	0.0262528	0.258139	3.46859	0.00053	up	expressed protein
LOC_Os01g54620	0.180945	1.99332	3.46147	5.94e-11	up	CESA4 - cellulose synthase, expressed
LOC_Os03g07350	0.115552	1.24128	3.45877	2.82e-06	up	CSLA4 - cellulose synthase-like family A; mannan synthase, expressed
LOC_Os11g10370	0.216553	1.81457	3.44243	2.17e-07	up	OsFBX418 - F-box domain containing protein, expressed
LOC_Os08g31090	0.209243	2.35053	3.44197	0.0032864	up	expressed protein
LOC_Os10g03750	0.0478758	0.506789	3.44021	0.00762533	up	OsFBX349 - F-box domain containing protein, expressed
LOC_Os11g12760	0.863698	10.0939	3.43916	8.12e-06	up	O-methyltransferase, putative, expressed
LOC_Os09g34920	0.184134	2.04371	3.43811	0.00329043	up	glycosyl hydrolase family 29, putative, expressed
LOC_Os02g50990	1.901	21.1747	3.4326	5.01e-30	up	RING-H2 finger protein ATL1Q, putative, expressed
LOC_Os01g04250	0.0563509	0.625193	3.43188	2.34e-07	up	expressed protein
LOC_Os03g53340	0.230808	2.89128	3.42539	1.17e-09	up	HSF-type DNA-binding domain containing protein, expressed
LOC_Os06g33170	0.629251	6.93516	3.42425	1.38e-05	up	exocyst complex component 6, putative, expressed
LOC_Os03g41460	2.004	21.282	3.42394	1.24e-48	up	CAMK_CAMK_like.20 - CAMK includes calcium/calmodulin depedent protein kinases, expressed
LOC_Os11g34130	1.15219	12.2614	3.42235	1.97e-45	up	expressed protein
LOC_Os07g32550	0.380518	4.14272	3.42155	8.37e-07	up	dimethyladenosine transferase, putative, expressed
LOC_Os12g02520	0.226684	2.12556	3.40696	6.94e-10	up	OsMan09 - Endo-Beta-Mannanase, expressed
LOC_Os12g20130	0.0377447	0.355326	3.4031	0.000418	up	retrotransposon, putative, centromere-specific
LOC_Os06g32610	1.00822	10.7355	3.39765	1.44e-07	up	expressed protein
LOC_Os03g60910	5.65251	59.0169	3.39673	3.03e-82	up	PPR repeat domain containing protein, putative, expressed
LOC_Os03g46600	2.33325	23.6513	3.39189	2.04e-26	up	acidic leucine-rich nuclear phosphoprotein 32-related protein 2, putative, expressed
LOC_Os02g56840	7.75432	81.603	3.38824	8.04e-77	up	OsFBX70 - F-box domain containing protein, expressed
LOC_Os04g35240	1.06427	11.3605	3.38397	1.56e-23	up	CAMK_CAMK_like.25 - CAMK includes calcium/calmodulin depedent protein kinases, expressed
LOC_Os03g50430	0.252324	2.50494	3.38143	2.09e-11	up	zinc finger family protein, putative, expressed
LOC_Os06g07210	0.357013	3.67141	3.38082	7.74e-24	up	ribonucleoside-diphosphate reductase large subunit, putative, expressed
LOC_Os01g34610	0.497388	4.81036	3.37657	1.9e-20	up	expressed protein
LOC_Os04g31924	1.25838	13.2385	3.36672	9.6e-42	up	nodulin, putative, expressed
LOC_Os02g56600	0.224438	2.34092	3.36526	8.25e-06	up	no apical meristem protein, putative, expressed
LOC_Os05g03070	0.766656	8.82215	3.36268	3.39e-19	up	transporter, putative, expressed
LOC_Os06g19780	1.19833	8.15944	3.36071	0.000163	up	expressed protein
LOC_Os01g36600	1.55291	16.3396	3.3601	4.09e-20	up	PPR repeat domain containing protein, putative, expressed
LOC_Os12g43450	0.458414	5.09946	3.35922	0.0050845	up	thaumatin family domain containing protein, expressed
LOC_Os07g19240	0.0612518	1.01642	3.35619	9.03e-06	up	retrotransposon protein, putative, unclassified
LOC_Os03g56400	0.70483	7.33834	3.34678	1.08e-21	up	pentatricopeptide, putative, expressed
LOC_Os01g05640	0.0536338	0.513059	3.34533	5.56e-05	up	receptor-like protein kinase 5 precursor, putative, expressed
LOC_Os03g18980	0.0417736	0.420962	3.34499	9.87e-05	up	kinesin motor domain containing protein, expressed
LOC_Os01g40680	0.381974	4.57754	3.34394	9.86e-06	up	pentatricopeptide, putative, expressed
LOC_Os10g03910	0.179568	1.81295	3.33851	3.2e-07	up	OsFBX354 - F-box domain containing protein, expressed
LOC_Os08g24200	0.196418	206.953	3.33783	0.00137715	up	expressed protein
LOC_Os01g60250	0.133488	1.31214	3.33652	3.13e-10	up	pentatricopeptide, putative, expressed
LOC_Os11g38340	0.0458574	0.301765	3.33616	0.000704	up	expressed protein
LOC_Os11g05490	1.34237	13.4261	3.33399	1.58e-14	up	expressed protein
LOC_Os11g02660	0.872759	8.4504	3.33126	1.36e-26	up	hydrolase, alpha/beta fold family domain containing protein, expressed
LOC_Os07g41180	1.13309	11.081	3.32959	5.53e-43	up	RNA-binding protein-like, putative, expressed
LOC_Os05g39540	12.0981	109.585	3.32784	8.6e-10	up	metal cation transporter, putative, expressed
LOC_Os07g09384	0.436162	3.96269	3.32468	1.1e-08	up	expressed protein
LOC_Os07g10254	0.504517	5.63912	3.32317	0.00633228	up	expressed protein
LOC_Os07g43540	0.129771	1.09494	3.32259	0.000406	up	ORC6 - Putative origin recognition complex subunit 6, expressed
LOC_Os02g11720	5.44043	66.8227	3.31747	3.66e-29	up	lipase, putative, expressed
LOC_Os04g59480	4.41415	47.9566	3.31709	2.24e-40	up	POT family protein, expressed
LOC_Os02g44470	0.393063	3.23428	3.31534	1.58e-12	up	actin-depolymerizing factor, putative, expressed
LOC_Os11g05930	3.76209	36.3117	3.31037	1.8e-77	up	response regulator receiver domain containing protein, expressed
LOC_Os07g05940	0.932881	11.079	3.30902	1.91e-06	up	9-cis-epoxycarotenoid dioxygenase 1, chloroplast precursor, putative, expressed
LOC_Os06g42660	0.976675	11.4491	3.30438	0.000131	up	expressed protein
LOC_Os07g22660	0.566023	4.53736	3.30396	7.66e-17	up	expressed protein
LOC_Os02g55590	2.09023	19.6277	3.30282	1.48e-51	up	expressed protein
LOC_Os08g10440	0.118181	1.15339	3.30276	1.05e-08	up	NBS-LRR disease resistance protein, putative, expressed
LOC_Os01g59890	0.295452	2.68676	3.30086	4.43e-14	up	pentatricopeptide, putative, expressed
LOC_Os03g16610	0.206471	2.20333	3.29886	2.89e-05	up	laccase precursor protein, putative, expressed
LOC_Os10g36690	2.10195	20.8325	3.29441	4.79e-60	up	dehydration response related protein, putative, expressed
LOC_Os05g26660	0.401035	3.80749	3.29322	5.73e-18	up	NADH-ubiquinone oxidoreductase, mitochondrial precursor, putative, expressed
LOC_Os03g53150	15.9338	157.705	3.29176	1.91e-78	up	OsIAA13 - Auxin-responsive Aux/IAA gene family member, expressed
LOC_Os02g36850	22.726	274.248	3.28866	8.51e-52	up	oxygen evolving enhancer protein 3, identical, putative, expressed
LOC_Os02g45040	0.0734103	0.725092	3.28384	8.83e-05	up	retrotransposon protein, putative, unclassified, expressed
LOC_Os01g49720	7.6212	85.8164	3.28316	2.86e-43	up	glutathione S-transferase, putative, expressed
LOC_Os10g30410	2.96778	30.0805	3.28245	0.000104	up	cytochrome P450 71D7, putative, expressed
LOC_Os08g09740	0.0956062	0.799514	3.28194	5.5e-05	up	OsFBX274 - F-box domain containing protein, expressed
LOC_Os01g74152	0.162434	1.49889	3.28115	9.74e-05	up	haloacid dehalogenase-like hydrolase family protein, putative, expressed
LOC_Os01g56620	0.345977	3.04331	3.28107	1.26e-22	up	pseudouridylate synthase, putative, expressed
LOC_Os01g59530	23.6847	239.744	3.28033	1.03e-77	up	OsCML1 - Calmodulin-related calcium sensor protein, expressed
LOC_Os03g18190	0.159884	1.57866	3.27984	3.96e-14	up	importin subunit beta, putative, expressed
LOC_Os07g13540	0.207515	1.97037	3.27779	2.81e-14	up	pentatricopeptide repeat domain containing protein, putative, expressed
LOC_Os06g47920	0.569878	5.20972	3.2745	1.65e-17	up	pentatricopeptide repeat domain containing protein, putative, expressed
LOC_Os07g08340	6.2759	62.591	3.27435	1.31e-74	up	pyruvate kinase, putative, expressed
LOC_Os03g55200	0.0821414	0.680575	3.27036	0.00209967	up	ORC5 - Putative origin recognition complex subunit 5, expressed
LOC_Os10g28120	0.338757	3.25785	3.27036	0.00209967	up	glycosyl hydrolase, putative, expressed
LOC_Os01g63980	0.377543	3.70353	3.27019	1.24e-08	up	ZOS1-17 - C2H2 zinc finger protein, expressed
LOC_Os05g14240	6.44757	68.3283	3.26432	3.27e-38	up	aquaporin protein, putative, expressed
LOC_Os09g32290	2.32381	26.6111	3.26262	3.48e-07	up	FAD dependent oxidoreductase domain containing protein, expressed
LOC_Os06g14670	1.24701	13.0609	3.26048	7.49e-07	up	ODORANT1, putative, expressed
LOC_Os05g48330	0.317657	3.29184	3.26044	0.00117315	up	aspartyl protease family protein, putative, expressed
LOC_Os06g24190	8.26323	87.5672	3.2591	1.6e-06	up	expressed protein
LOC_Os03g44530	0.632317	5.99425	3.25732	1.37e-22	up	GTPase of unknown function domain containing protein, putative, expressed
LOC_Os09g01140	0.103903	0.982088	3.25724	5.98e-06	up	expressed protein
LOC_Os03g14710	0.156266	1.40339	3.25546	3.62e-06	up	protein kinase, putative, expressed
LOC_Os06g15330	2.76555	30.2298	3.25511	1.74e-34	up	CCT/B-box zinc finger protein, putative, expressed
LOC_Os06g13720	1.67758	16.857	3.24926	4.6e-10	up	dehydrogenase E1 component domain containing protein, expressed
LOC_Os08g31690	0.394973	2.42748	3.24873	8.84e-08	up	OsFBX291 - F-box domain containing protein, expressed
LOC_Os04g36600	5.96278	60.0765	3.24859	2.46e-20	up	DUF538 domain containing protein, putative, expressed
LOC_Os03g59430	1.32869	14.7999	3.24323	7.08e-13	up	uncharacterized glycosyltransferase, putative, expressed
LOC_Os07g05960	0.239282	2.20853	3.2411	1.13e-21	up	expressed protein
LOC_Os12g16524	5.3006	36.11	3.23958	4.26e-58	up	glutaredoxin-C8 precursor, putative, expressed
LOC_Os11g10400	0.252129	2.5666	3.23902	9.54e-09	up	OsFBX419 - F-box domain containing protein, expressed
LOC_Os07g20135	1.81184	17.6582	3.22997	1.76e-13	up	expressed protein
LOC_Os08g01910	6.01762	61.3403	3.22927	4.87e-05	up	expressed protein
LOC_Os02g02800	0.276928	2.4698	3.22651	8.32e-08	up	AGAP001222-PA, putative, expressed
LOC_Os04g41140	0.107053	0.967804	3.22561	6.29e-07	up	PPR repeat containing protein, expressed
LOC_Os03g17790	31.0343	289.002	3.22349	4.65e-17	up	OsRCI2-5 - Putative low temperature and salt responsive protein, expressed
LOC_Os10g39830	0.320466	3.9156	3.22323	7.21e-11	up	expressed protein
LOC_Os04g28040	0.916948	8.59961	3.21789	1.01e-32	up	expressed protein
LOC_Os12g15460	0.403455	3.62799	3.21751	1.6e-26	up	pentatricopeptide, putative, expressed
LOC_Os05g33920	0.427035	3.83759	3.21482	2.39e-05	up	pentatricopeptide, putative, expressed
LOC_Os04g47700	0.496032	4.46248	3.21452	6.4e-33	up	expressed protein
LOC_Os09g29950	0.397775	3.59817	3.20923	2.62e-22	up	OsPOP19 - Putative Prolyl Oligopeptidase homologue, expressed
LOC_Os01g57960	4.24476	39.1594	3.2079	5.8e-66	up	retrotransposon protein, putative, unclassified, expressed
LOC_Os07g40750	0.783768	7.01326	3.20719	8.92e-23	up	PPR repeat domain containing protein, putative, expressed
LOC_Os06g37080	0.673983	7.69128	3.20005	6.97e-06	up	L-ascorbate oxidase precursor, putative, expressed
LOC_Os07g38430	3.20936	30.0516	3.1977	1.81e-31	up	WD domain, G-beta repeat domain containing protein, expressed
LOC_Os06g30820	3.37135	36.7191	3.19708	2.26e-41	up	expressed protein
LOC_Os09g36930	154.665	1544.48	3.19495	4.67e-10	up	aquaporin protein, putative, expressed
LOC_Os06g46730	0.100614	0.946817	3.19474	1.82e-05	up	expressed protein
LOC_Os10g38470	5.02168	50.3858	3.18685	4.52e-33	up	glutathione S-transferase, putative, expressed
LOC_Os06g43250	0.274515	2.51045	3.18286	8.54e-09	up	expressed protein
LOC_Os11g24570	3.16005	27.272	3.18058	1.15e-32	up	PPR repeat domain containing protein, putative, expressed
LOC_Os06g48210	1.28108	11.7649	3.17898	3.94e-28	up	DEAD-box ATP-dependent RNA helicase, putative, expressed
LOC_Os12g42064	0.0339881	0.292666	3.17247	0.00714024	up	OsWAK129c - OsWAK receptor-like protein kinase, expressed
LOC_Os01g19670	1.03044	9.03532	3.16933	0.000703	up	expressed protein
LOC_Os07g45970	0.0272313	0.234749	3.16853	0.000703	up	retrotransposon protein, putative, unclassified, expressed
LOC_Os01g43090	15.7574	143.034	3.16758	1.81e-73	up	oxidoreductase, aldo/keto reductase family protein, putative, expressed
LOC_Os01g62900	2.48936	22.0602	3.16573	0.00110341	up	amino acid kinase, putative, expressed
LOC_Os05g23320	3.58494	30.4266	3.16526	1.15e-21	up	expressed protein
LOC_Os01g64170	1.38294	13.8564	3.16453	4.86e-11	up	glycosyl hydrolases family 17, putative, expressed
LOC_Os06g02200	0.466598	3.99159	3.15706	3.44e-17	up	pentatricopeptide, putative, expressed
LOC_Os01g59510	11.12	102.995	3.15631	1.32e-21	up	chloroplast ribonuclease III domain protein, putative, expressed
LOC_Os11g42500	0.220301	1.88122	3.15315	0.00240713	up	dirigent, putative, expressed
LOC_Os05g46610	0.294171	2.71895	3.15127	0.000181	up	myb-like DNA-binding domain containing protein, putative, expressed
LOC_Os02g32590	1.69942	15.2022	3.15104	1.28e-42	up	HSF-type DNA-binding domain containing protein, expressed
LOC_Os01g21990	5.73234	50.6356	3.14492	1.23e-43	up	CRS2-associated factor 2, chloroplast precursor, putative, expressed
LOC_Os08g42960	0.773953	6.77182	3.1441	5.36e-06	up	ankyrin repeat-containing protein, putative, expressed
LOC_Os01g47570	2.7206	28.9281	3.14264	9.49e-06	up	expressed protein
LOC_Os01g50400	0.441611	4.16864	3.14052	0.0005	up	STE_MEKK_ste11_MAP3K.5 - STE kinases include homologs to sterile 7, sterile 11 and sterile 20 from yeast, expressed
LOC_Os03g16920	2.48563	25.1756	3.14012	0.00222236	up	DnaK family protein, putative, expressed
LOC_Os12g42120	0.595922	4.03909	3.1346	5.09e-15	up	PPR repeat containing protein, expressed
LOC_Os07g39910	0.0863689	0.682058	3.13276	0.000328	up	pentatricopeptide repeat domain containing protein, putative, expressed
LOC_Os12g05330	0.499572	4.21441	3.13134	2.88e-08	up	protein of unknown function containing protein, expressed
LOC_Os08g36250	0.165289	1.38328	3.12626	0.00878587	up	expressed protein
LOC_Os03g53710	43.4937	444.79	3.12313	2.08e-71	up	aldose 1-epimerase, putative, expressed
LOC_Os06g06990	1.2463	11.314	3.11776	0.000238	up	expressed protein
LOC_Os07g33310	0.415657	3.59945	3.11697	4.02e-07	up	MATE efflux family protein, putative, expressed
LOC_Os01g49910	0.109851	0.814209	3.11443	0.000237	up	expressed protein
LOC_Os02g45270	1.7006	15.5617	3.11243	4e-09	up	expressed protein
LOC_Os01g03310	30.5888	294.225	3.11153	3.99e-19	up	BBTI1 - Bowman-Birk type bran trypsin inhibitor precursor, expressed
LOC_Os04g40590	0.547593	5.03363	3.11009	0.00384936	up	wax synthase isoform 1, putative, expressed
LOC_Os06g28124	0.926659	8.79718	3.10969	8.13e-17	up	glycosyltransferase, putative, expressed
LOC_Os06g04840	0.153138	0.954253	3.10704	9.29e-07	up	leucine rich repeat protein, putative, expressed
LOC_Os09g30462	0.886278	7.27701	3.10488	3.88e-10	up	expressed protein
LOC_Os07g39740	11.9853	118.881	3.10179	4.53e-49	up	GDSL-like lipase/acylhydrolase, putative, expressed
LOC_Os11g37880	0.11713	0.946899	3.09996	2.36e-06	up	stripe rust resistance protein Yr10, putative, expressed
LOC_Os11g07000	0.156184	0.926801	3.09946	0.00324204	up	expressed protein
LOC_Os02g24280	0.0926291	0.731536	3.09766	0.00383892	up	transposon protein, putative, unclassified, expressed
LOC_Os06g09420	0.500783	4.15994	3.09514	5.28e-09	up	B3 DNA binding domain containing protein, expressed
LOC_Os09g36060	1.16635	10.5128	3.09479	9.77e-16	up	endoglucanase, putative, expressed
LOC_Os06g24404	0.120654	0.630125	3.09216	0.00587106	up	GDSL-like lipase/acylhydrolase, putative, expressed
LOC_Os01g38530	1.34308	11.8608	3.09215	3.26e-52	up	ELF3 protein, putative, expressed
LOC_Os07g20100	4.65945	42.3753	3.09003	1.72e-09	up	expressed protein
LOC_Os11g05000	0.102082	0.614582	3.08932	0.000117	up	expressed protein
LOC_Os11g07440	0.567339	4.45891	3.08904	6.1e-16	up	plant neutral invertase domain containing protein, expressed
LOC_Os05g37410	0.917816	7.60422	3.0889	2.59e-30	up	hhH-GPD superfamily base excision DNA repair protein, expressed
LOC_Os08g37520	0.179946	1.57747	3.0865	6.48e-09	up	pentatricopeptide, putative, expressed
LOC_Os07g33910	0.231436	2.01061	3.08621	3.55e-06	up	transporter family protein, putative, expressed
LOC_Os01g06550	1.73116	14.7842	3.08587	7.55e-51	up	NF-X1-type zinc finger protein, putative, expressed
LOC_Os04g43710	3.04025	29.8925	3.08577	0.000198	up	CAMK_CAMK_like.3 - CAMK includes calcium/calmodulin depedent protein kinases, expressed
LOC_Os03g08140	2.17345	9.28145	3.08463	7.46e-43	up	tubulin--tyrosine ligase-like protein 12, putative, expressed
LOC_Os08g38610	0.881896	7.90625	3.08403	1.1e-27	up	pentatricopeptide, putative, expressed
LOC_Os09g09980	0.466869	3.88589	3.08164	2.02e-06	up	glucan endo-1,3-beta-glucosidase precursor, putative, expressed
LOC_Os09g32360	0.493171	4.88741	3.07994	1.75e-05	up	gp176, putative, expressed
LOC_Os11g10330	0.134192	1.08673	3.07656	0.000208	up	OsFBX416 - F-box domain containing protein, expressed
LOC_Os02g42850	0.402879	3.20348	3.07598	6.03e-05	up	MYB family transcription factor, putative, expressed
LOC_Os02g33610	9.44786	76.425	3.07509	1.3e-62	up	metallo-beta-lactamase, putative, expressed
LOC_Os02g09790	0.0418671	0.327406	3.07285	6.03e-05	up	disease resistance protein RPM1, putative, expressed
LOC_Os01g72009	33.18	280.593	3.07018	7.2e-68	up	expressed protein
LOC_Os06g12360	0.163592	1.3124	3.06808	4.54e-09	up	pentatricopeptide, putative, expressed
LOC_Os08g28830	0.29827	2.37002	3.0679	4.82e-11	up	pentatricopeptide, putative, expressed
LOC_Os03g05250	0.155498	1.20893	3.06624	4.18e-05	up	expressed protein
LOC_Os02g36740	2.95899	24.3493	3.06448	7.45e-23	up	zinc finger, C3HC4 type, putative, expressed
LOC_Os01g70480	0.205014	1.67387	3.05864	3.17e-05	up	expressed protein
LOC_Os12g41715	9.11122	75.9224	3.05862	2.52e-64	up	DEAD-box ATP-dependent RNA helicase, putative, expressed
LOC_Os06g26234	1.58135	12.5155	3.05825	3.2e-57	up	1,4-alpha-glucan-branching enzyme, putative, expressed
LOC_Os06g22030	1.26696	10.2714	3.05757	1.09e-24	up	AT hook motif domain containing protein, expressed
LOC_Os12g42860	3.81301	34.3737	3.05673	1.84e-41	up	2-aminoethanethiol dioxygenase, putative, expressed
LOC_Os01g53890	2.63582	21.555	3.05155	4.18e-51	up	RNA methyltransferase, TrmH family protein, putative, expressed
LOC_Os04g48270	4.79284	42.6094	3.05037	1.23e-52	up	OsFBX148 - F-box domain containing protein, expressed
LOC_Os01g25760	0.0662365	0.495123	3.04623	2.91e-07	up	powdery mildew resistance protein PM3F, putative, expressed
LOC_Os04g46160	1.45359	11.7547	3.04313	1.22e-12	up	expressed protein
LOC_Os03g63260	0.38123	2.83697	3.0404	7.94e-21	up	pentatricopeptide, putative, expressed
LOC_Os02g44770	0.297517	2.46648	3.04026	1.41e-11	up	uncharacterized mscS family protein, putative, expressed
LOC_Os03g55990	5.05321	43.7834	3.03942	5.28e-30	up	homeobox domain containing protein, expressed
LOC_Os11g11500	0.338469	2.72753	3.03501	1.69e-06	up	serpin domain containing protein, putative, expressed
LOC_Os07g38460	0.91382	7.19966	3.03414	4.34e-17	up	expressed protein
LOC_Os09g09540	0.193292	1.4587	3.02645	0.00542244	up	transposon protein, putative, unclassified, expressed
LOC_Os06g15680	0.489222	4.45162	3.02075	0.0001	up	cytochrome P450 71A6, putative, expressed
LOC_Os04g48710	13.5774	108.585	3.01683	9.24e-68	up	expressed protein
LOC_Os02g06540	0.322625	2.7582	3.01517	6.89e-05	up	transporter family protein, putative, expressed
LOC_Os12g01850	0.274796	2.03592	3.01456	2.86e-09	up	pentatricopeptide, putative, expressed
LOC_Os03g29950	6.07651	52.5711	3.00978	6.43e-59	up	glucose-6-phosphate 1-dehydrogenase, chloroplast precursor, putative, expressed
LOC_Os02g12400	0.0601789	0.4842	3.00928	2.34e-05	up	receptor-like protein kinase precursor, putative, expressed
LOC_Os12g05120	0.802494	4.78937	3.0047	2.63e-09	up	receptor kinase, putative, expressed
LOC_Os01g58630	0.361436	2.77334	3.00405	2.04e-10	up	pentatricopeptide repeat, putative, expressed
LOC_Os05g34240	0.182385	1.43841	3.00306	3.74e-09	up	hAT dimerisation domain containing protein, expressed
LOC_Os04g49310	0.0442423	0.357789	3.00194	0.000906	up	tRNA-splicing endonuclease positive effector-related, putative, expressed
LOC_Os08g20492	0.111428	0.943445	3.00068	0.000907	up	OsFBX285 - F-box domain containing protein, expressed
LOC_Os12g04424	0.289443	2.25054	2.99991	0.000234	up	strictosidine synthase, putative, expressed
LOC_Os12g30040	0.18356	1.49064	2.99523	0.000259	up	transmembrane amino acid transporter protein, putative, expressed
LOC_Os04g58280	12.7652	115.216	2.99419	3.29e-65	up	stem-specific protein TSJT1, putative, expressed
LOC_Os11g15520	0.421932	2.9445	2.99396	7.93e-14	up	OsSub62 - Putative Subtilisin homologue, expressed
LOC_Os02g32540	0.721035	5.77096	2.9931	3.53e-10	up	ubiquitin carboxyl-terminal hydrolase, family 1, putative, expressed
LOC_Os06g45980	2.07365	15.3186	2.98969	1.22e-55	up	toprim domain-containing protein, putative, expressed
LOC_Os11g35030	0.141824	0.822945	2.987	0.000424	up	growth regulating factor protein, putative, expressed
LOC_Os08g44530	4.2298	32.9034	2.98199	7.96e-17	up	dihydroxy-acid dehydratase, putative, expressed
LOC_Os01g32364	1.9886	16.4011	2.98077	4.64e-05	up	Os1bglu1 - beta-mannosidase/glucosidase homologue, expressed
LOC_Os12g32970	1.30712	12.0821	2.97971	0.00014	up	membrane associated DUF588 domain containing protein, putative, expressed
LOC_Os11g02600	0.219586	1.43127	2.97539	3.57e-06	up	OsMan08 - Endo-Beta-Mannanase, expressed
LOC_Os02g43770	0.467325	4.26337	2.97265	3.51e-05	up	DUF630/DUF632 domains containing protein, putative, expressed
LOC_Os03g07330	0.126698	0.988918	2.9697	0.00272508	up	pentatricopeptide, putative, expressed
LOC_Os02g12220	0.308513	2.61672	2.96751	7.8e-05	up	retrotransposon protein, putative, unclassified, expressed
LOC_Os05g49060	30.0309	236.587	2.96716	3.46e-63	up	uncharacterized protein ycf23, putative, expressed
LOC_Os04g58030	1.00159	8.07581	2.96714	5.36e-13	up	expressed protein
LOC_Os10g11820	0.081143	0.593451	2.96696	0.00310328	up	expressed protein
LOC_Os03g38950	154.388	1253.28	2.96357	1.34e-17	up	chloroplast post-illumination chlorophyll fluorescence increase protein, putative, expressed
LOC_Os05g09480	0.349064	2.85585	2.96339	0.000167	up	OsIAA16 - Auxin-responsive Aux/IAA gene family member, expressed
LOC_Os03g46640	1.70521	13.839	2.9589	6.2e-09	up	deoxyuridine 5-triphosphate nucleotidohydrolase, putative, expressed
LOC_Os07g48660	1.2585	10.6768	2.95775	2.33e-07	up	bZIP transcription factor domain containing protein, expressed
LOC_Os01g70220	0.211982	1.60853	2.95454	0.0048713	up	histone-lysine N-methyltransferase, putative, expressed
LOC_Os02g57960	1.85849	13.4667	2.95404	6.51e-46	up	Leucine Rich Repeat family protein, expressed
LOC_Os09g16760	3.0175	23.7716	2.94913	9.68e-55	up	ankyrin repeat family protein, putative, expressed
LOC_Os07g41420	0.889562	7.98456	2.94687	9.32e-06	up	expressed protein
LOC_Os05g27910	0.401817	2.66469	2.94149	8.2e-09	up	hypothetical protein
LOC_Os10g35160	0.146888	1.07418	2.93938	0.00116246	up	expressed protein
LOC_Os05g40010	2.48772	20.4867	2.9382	4.14e-19	up	LTPL17 - Protease inhibitor/seed storage/LTP family protein precursor, expressed
LOC_Os08g13380	0.983008	7.66338	2.93742	0.000292	up	expressed protein
LOC_Os12g34018	0.252511	2.34064	2.93531	7.61e-07	up	ATP synthase protein YMF19, putative, expressed
LOC_Os07g46770	0.229511	1.6712	2.93503	1.08e-05	up	expressed protein
LOC_Os01g51250	2.77474	20.9599	2.93496	1.71e-44	up	mitochondrial carrier protein, putative, expressed
LOC_Os01g49010	0.20612	1.42588	2.93323	1.98e-05	up	ORC4 - Putative origin recognition complex subunit 4, expressed
LOC_Os06g47220	4.56642	37.5273	2.9321	2.71e-06	up	expressed protein
LOC_Os07g09420	2.90678	27.9612	2.93174	5.02e-18	up	ATPase, putative, expressed
LOC_Os07g18240	0.741411	5.65045	2.93158	6e-06	up	lectin-like receptor kinase, putative, expressed
LOC_Os10g32540	5.61606	40.9814	2.92577	1.02e-40	up	SAP domain containing protein, expressed
LOC_Os03g18400	1.26279	9.36374	2.92561	6.65e-11	up	expressed protein
LOC_Os03g51240	1.28737	10.9406	2.92358	0.00085	up	glycosyl hydrolases family 17, putative, expressed
LOC_Os09g26620	51.6	380.954	2.91985	6.41e-57	up	auxin-repressed protein, putative, expressed
LOC_Os09g37240	0.361143	2.68201	2.91984	2.37e-48	up	glutathione S-transferase, C-terminal domain containing protein, expressed
LOC_Os01g08700	26.4373	195.883	2.91656	1.25e-43	up	GIGANTEA, putative, expressed
LOC_Os10g27990	0.541118	3.97703	2.91501	9e-21	up	exocyst complex component 6, putative, expressed
LOC_Os04g19260	0.214568	1.9879	2.91069	7.51e-06	up	retrotransposon protein, putative, unclassified, expressed
LOC_Os07g10350	2.03833	13.31	2.91044	1.38e-62	up	S1 RNA binding domain containing protein, expressed
LOC_Os04g52550	0.122182	0.955889	2.90964	5.85e-06	up	PAZ domain-containing protein, putative, expressed
LOC_Os05g51420	37.56	186.188	2.90552	2.71e-39	up	hypersensitive-induced response protein, putative, expressed
LOC_Os08g42440	2.50972	19.695	2.90098	1.43e-29	up	CCT/B-box zinc finger protein, putative, expressed
LOC_Os05g46510	8.72164	71.7926	2.89915	6.85e-47	up	polygalacturonase, putative, expressed
LOC_Os01g61630	5.08601	42.8967	2.89757	1.45e-10	up	expressed protein
LOC_Os07g47720	0.303758	2.20582	2.89606	2.02e-08	up	PPR repeat domain containing protein, putative, expressed
LOC_Os12g07270	3.72915	27.9902	2.89502	5.54e-24	up	bile acid sodium symporter family protein, putative, expressed
LOC_Os01g04050	3.96898	30.5309	2.89486	5.72e-16	up	BBTI12 - Bowman-Birk type bran trypsin inhibitor precursor, expressed
LOC_Os10g28600	2.24854	17.2	2.89444	7.72e-62	up	PPR repeat domain containing protein, putative, expressed
LOC_Os04g44150	1.09415	8.67284	2.89286	3.61e-07	up	gibberellin 2-beta-dioxygenase 7, putative, expressed
LOC_Os02g04780	3.28505	28.0817	2.89275	6.85e-23	up	expressed protein
LOC_Os05g07710	0.392995	2.94016	2.89196	8.28e-09	up	WD40-like domain containing protein, putative, expressed
LOC_Os04g28990	0.293279	2.23855	2.89079	0.00436592	up	dehydrogenase, putative, expressed
LOC_Os05g15770	5.28278	43.0468	2.89024	2.15e-08	up	glycosyl hydrolase, putative, expressed
LOC_Os10g31320	30.8658	214.234	2.88811	8.21e-63	up	retrotransposon protein, putative, unclassified, expressed
LOC_Os02g03930	0.299324	2.09059	2.88789	3.39e-14	up	expressed protein
LOC_Os01g60260	2.30945	16.7297	2.88735	1.55e-31	up	KH domain containing protein, putative, expressed
LOC_Os01g19740	1030.07	8226.02	2.88639	3.43e-27	up	calvin cycle protein CP12, putative, expressed
LOC_Os11g36190	0.193872	1.41528	2.88576	2.17e-06	up	receptor kinase, putative, expressed
LOC_Os03g52370	0.947275	7.57767	2.88531	0.000943	up	PIII4 - Proteinase inhibitor II family protein precursor, expressed
LOC_Os06g45710	6.88007	51.8342	2.88511	4.41e-60	up	phosphoglycerate kinase protein, putative, expressed
LOC_Os05g46130	0.0499172	0.354967	2.88456	0.000164	up	transposon protein, putative, unclassified, expressed
LOC_Os03g43860	0.77858	5.48478	2.88305	0.00733774	up	SNF7 domain containing protein, putative, expressed
LOC_Os05g24550	55.1768	406.928	2.88137	3.39e-47	up	Papain family cysteine protease domain containing protein, expressed
LOC_Os03g44430	0.629283	4.41798	2.87964	8.38e-10	up	ubiquitin carboxyl-terminal hydrolase, family 1, putative, expressed
LOC_Os01g18050	1.30295	10.6667	2.87844	1.33e-20	up	tubulin/FtsZ domain containing protein, putative, expressed
LOC_Os01g12360	0.196177	1.65522	2.87794	1.65e-07	up	retrotransposon protein, putative, unclassified, expressed
LOC_Os08g01650	0.160354	1.12375	2.87693	7.53e-07	up	Rf1, mitochondrial precursor, putative, expressed
LOC_Os01g13530	0.265567	1.79835	2.87635	0.000572	up	ABIL2, putative, expressed
LOC_Os12g06650	0.653407	4.89183	2.87583	6.78e-13	up	tetratricopeptide-like helical, putative, expressed
LOC_Os02g04670	0.744978	5.38464	2.87509	1.54e-22	up	glucan endo-1,3-beta-glucosidase precursor, putative, expressed
LOC_Os04g50740	0.10655	0.748636	2.87396	0.000239	up	ara54-like RING finger protein, putative, expressed
LOC_Os04g34320	0.675364	5.51896	2.87298	4.39e-13	up	S-domain receptor-like protein kinase, putative, expressed
LOC_Os07g41120	0.141621	0.930318	2.87164	0.000177	up	RNA recognition motif containing protein, putative, expressed
LOC_Os08g01870	0.245245	1.75707	2.87081	1.22e-08	up	Rf1, mitochondrial precursor, putative, expressed
LOC_Os03g51230	0.483268	3.44754	2.86874	4.57e-19	up	SNF2 family N-terminal domain containing protein, expressed
LOC_Os07g10400	0.37994	2.27039	2.8679	5.28e-13	up	pentatricopeptide, putative, expressed
LOC_Os08g31760	0.390887	2.97516	2.86543	3.01e-05	up	expressed protein
LOC_Os10g07400	0.142092	1.01635	2.86162	5.71e-09	up	disease resistance RPP13-like protein 1, putative, expressed
LOC_Os12g13910	10.7135	85.5315	2.86039	0.000166	up	expressed protein
LOC_Os03g50780	0.342234	2.53823	2.8565	6.55e-05	up	PHD-finger domain containing protein, putative, expressed
LOC_Os03g18850	3.23301	25.5365	2.84771	1.65e-06	up	pathogenesis-related Bet v I family protein, putative, expressed
LOC_Os03g04390	1.11088	7.85115	2.84489	2.55e-35	up	pentatricopeptide, putative, expressed
LOC_Os11g10240	0.270135	2.00082	2.84315	5.34e-08	up	OsFBX414 - F-box domain containing protein, expressed
LOC_Os03g59225	0.172595	1.21532	2.84202	4.75e-07	up	expressed protein
LOC_Os01g19380	0.285907	1.90908	2.83806	1.61e-10	up	pentatricopeptide, putative, expressed
LOC_Os08g33710	6.60612	50.2595	2.83566	0.000228	up	ribonuclease T2 family domain containing protein, expressed
LOC_Os07g42626	0.23867	1.70041	2.83382	7.56e-09	up	STRUBBELIG-RECEPTOR FAMILY 6 precursor, putative, expressed
LOC_Os05g37950	3.8528	27.4972	2.82818	9.4e-41	up	guanylyl cyclase, putative, expressed
LOC_Os01g34590	1.27358	10.8386	2.82781	5.8e-05	up	expressed protein
LOC_Os06g11980	15.826	115.862	2.82561	1.43e-49	up	DUF581 domain containing protein, expressed
LOC_Os10g38040	0.850677	6.17952	2.82393	9.59e-10	up	lysM domain containing protein, putative, expressed
LOC_Os09g11240	11.7131	93.3487	2.82381	3.26e-41	up	expressed protein
LOC_Os06g50080	0.959104	6.51365	2.82296	9.59e-08	up	DUF581 domain containing protein, expressed
LOC_Os01g15830	0.211835	1.50959	2.82158	0.00431793	up	peroxidase precursor, putative, expressed
LOC_Os02g47760	1.02355	7.20806	2.81504	4.11e-26	up	AAA-type ATPase family protein, putative, expressed
LOC_Os08g06880	0.670162	3.89284	2.81259	3.82e-06	up	expressed protein
LOC_Os02g01610	0.275477	2.21805	2.81129	7.75e-14	up	pentatricopeptide, putative, expressed
LOC_Os10g03730	0.239417	1.66507	2.80423	1.89e-05	up	OsFBX347 - F-box domain containing protein, expressed
LOC_Os09g32540	0.0387535	0.24034	2.80201	0.00473396	up	expressed protein
LOC_Os04g57660	0.132829	0.590864	2.79984	7.82e-05	up	phytosulfokine receptor precursor, putative, expressed
LOC_Os11g11340	0.310096	2.07976	2.79888	1.09e-12	up	CIP111, putative, expressed
LOC_Os08g30540	1.01306	7.08014	2.79845	7.82e-05	up	expressed protein
LOC_Os01g47190	17.7617	154.669	2.797	3.89e-50	up	phosphoglycerate mutase, putative, expressed
LOC_Os06g23210	2.62856	19.1098	2.79547	4.88e-05	up	ribosomal protein L30 containing protein, expressed
LOC_Os01g13570	16.0692	110.107	2.79375	7.79e-59	up	phosphoglycerate mutase, putative, expressed
LOC_Os12g13570	0.0978266	0.657975	2.79148	1.18e-06	up	MYB family transcription factor, putative, expressed
LOC_Os12g06560	0.303982	2.02706	2.78876	1.71e-12	up	expressed protein
LOC_Os03g38350	2.99245	25.5357	2.78426	2.03e-06	up	expressed protein
LOC_Os12g08725	0.0385928	0.235743	2.78297	0.00134233	up	retrotransposon protein, putative, unclassified, expressed
LOC_Os03g19980	0.403391	2.71239	2.78143	4.68e-11	up	tetratricopeptide-like helical, putative, expressed
LOC_Os06g13020	0.890139	6.07833	2.77978	3.01e-21	up	DNA polymerase lambda, putative, expressed
LOC_Os07g43810	113.936	794.933	2.77971	4.26e-44	up	RNA recognition motif containing protein, putative, expressed
LOC_Os02g03670	2.32584	15.4596	2.77923	3.54e-42	up	expressed protein
LOC_Os09g36619	0.326192	2.10674	2.77894	0.000121	up	expressed protein
LOC_Os09g24800	1.21276	9.36169	2.77847	0.00556427	up	MYB family transcription factor, putative, expressed
LOC_Os03g16170	13.5294	108.158	2.77812	0.00225387	up	protein phosphatase 2C, putative, expressed
LOC_Os01g52970	0.500578	3.72091	2.77716	5.64e-05	up	OsFBX22 - F-box domain containing protein, expressed
LOC_Os08g09720	0.103752	0.707496	2.77663	0.00270467	up	OsFBX272 - F-box domain containing protein, expressed
LOC_Os05g01890	0.0920788	1.31768	2.7745	0.000398	up	expressed protein
LOC_Os02g07960	1.40908	9.32758	2.77361	1.27e-41	up	STRUBBELIG-RECEPTOR FAMILY 3 precursor, putative, expressed
LOC_Os11g14990	2.33704	16.1743	2.77343	9.74e-13	up	expressed protein
LOC_Os11g07870	0.115241	0.754162	2.77284	2.33e-08	up	DEAD/DEAH box helicase domain containing protein, expressed
LOC_Os03g17140	8.3143	60.5001	2.76932	1.15e-35	up	expressed protein
LOC_Os08g18150	0.121859	0.966424	2.76887	0.0083299	up	WD domain, G-beta repeat domain containing protein, expressed
LOC_Os01g42550	0.383163	2.05878	2.76867	0.00207798	up	expressed protein
LOC_Os03g17500	1.16097	4.58702	2.76839	9.53e-17	up	expressed protein
LOC_Os05g27780	63.8824	470.122	2.76765	6.96e-56	up	expressed protein
LOC_Os03g20090	1.2633	9.56981	2.76589	6.13e-08	up	MYB family transcription factor, putative, expressed
LOC_Os05g18950	0.601437	3.96498	2.76582	1.14e-08	up	pentatricopeptide, putative, expressed
LOC_Os07g46630	2.09556	13.7348	2.76506	2.99e-22	up	AMP deaminase, putative, expressed
LOC_Os02g08364	1.91982	12.9858	2.76335	3.72e-38	up	protein phosphatase 2C, putative, expressed
LOC_Os10g27110	0.692923	5.63884	2.7623	0.00428121	up	expressed protein
LOC_Os06g13000	4.76752	31.2943	2.76076	4.12e-28	up	ankyrin repeat domain-containing protein, chloroplast precursor, putative, expressed
LOC_Os10g33790	0.862378	5.89391	2.75947	1.83e-11	up	expressed protein
LOC_Os07g44640	0.847734	5.5627	2.7594	1.77e-20	up	ZOS7-13 - C2H2 zinc finger protein, expressed
LOC_Os06g42800	0.31316	1.2692	2.75779	5.92e-08	up	STRUBBELIG-RECEPTOR FAMILY 8 precursor, putative, expressed
LOC_Os01g48500	43.4357	341.493	2.75779	1.64e-54	up	expressed protein
LOC_Os05g33644	0.220563	1.44238	2.75715	5.53e-09	up	inosine-uridine preferring nucleoside hydrolase family protein, putative, expressed
LOC_Os11g01836	0.225618	1.45169	2.75644	2.19e-07	up	pentatricopeptide, putative, expressed
LOC_Os08g43010	0.162001	1.06738	2.75403	1.09e-08	up	disease resistance RPP13-like protein 1, putative, expressed
LOC_Os01g11720	0.224559	1.26365	2.7519	3.27e-06	up	transposable element protein, putative, containing Pfam profile: PF03004, Transposase_24, expressed
LOC_Os04g12540	1.12272	8.36	2.74816	2.14e-40	up	receptor-like protein kinase, putative, expressed
LOC_Os08g09780	0.156408	1.11759	2.74389	0.000133	up	expressed protein
LOC_Os03g52810	0.527327	4.0266	2.74331	4.46e-15	up	retrotransposon protein, putative, unclassified, expressed
LOC_Os04g41110	0.24466	1.54422	2.73869	5.29e-10	up	Rad21 / Rec8 like protein, putative, expressed
LOC_Os02g16909	2.52112	19.089	2.73668	1.77e-06	up	dynein light chain type 1 domain containing protein, expressed
LOC_Os01g13300	0.996551	6.58101	2.73628	2.15e-22	up	B3 DNA binding domain containing protein, expressed
LOC_Os10g30640	2.85646	18.8782	2.73488	4e-15	up	translin, putative, expressed
LOC_Os10g25020	0.660904	4.22883	2.73454	0.000322	up	red chlorophyll catabolite reductase, putative, expressed
LOC_Os06g20200	2.78482	19.6264	2.7337	6.19e-19	up	gibberellin receptor GID1L2, putative, expressed
LOC_Os08g40850	0.97916	6.24193	2.73315	8.35e-08	up	mitochondrial carrier protein, putative, expressed
LOC_Os09g12310	0.41104	2.46266	2.73286	1.6e-07	up	ubiquitin-conjugating enzyme domain containing protein, expressed
LOC_Os01g68524	0.979667	4.00604	2.72583	1.83e-13	up	pentatricopeptide, putative, expressed
LOC_Os09g19860	0.0585285	0.41576	2.72393	2.83e-05	up	transposon protein, putative, unclassified, expressed
LOC_Os08g30550	1.20713	7.46281	2.72318	4.49e-05	up	retrotransposon protein, putative, unclassified, expressed
LOC_Os05g35520	2.32561	15.1058	2.72271	1.29e-19	up	deoxynucleoside kinase family, putative, expressed
LOC_Os09g08120	1.17245	6.98536	2.72217	3.03e-05	up	beta-fructofuranosidase, insoluble isoenzyme 7 precursor, putative, expressed
LOC_Os11g06680	0.410021	2.58767	2.72119	6.12e-14	up	expressed protein
LOC_Os11g31310	0.0380778	0.249944	2.72072	0.00145596	up	retrotransposon protein, putative, Ty3-gypsy subclass, expressed
LOC_Os10g02770	0.576595	3.86093	2.71913	4.57e-07	up	glycosyl hydrolases family 16, putative, expressed
LOC_Os03g50500	4.53651	33.5648	2.71455	1.07e-53	up	PPR repeat domain containing protein, putative, expressed
LOC_Os07g48750	0.137099	0.861512	2.71273	8.01e-06	up	alpha-N-arabinofuranosidase, putative, expressed
LOC_Os06g39906	16.7883	111.574	2.70692	1.84e-56	up	homeobox domain containing protein, expressed
LOC_Os06g08660	0.217405	1.40514	2.70585	3.43e-08	up	pentatricopeptide, putative, expressed
LOC_Os03g51984	2.40916	15.5463	2.70555	1.45e-21	up	differentiation protein, putative, expressed
LOC_Os07g28614	12.7718	90.6677	2.70425	1.78e-25	up	expressed protein
LOC_Os09g10600	2.6529	17.0864	2.70351	1.16e-35	up	enoyl-acyl-carrier-protein reductase NADH, chloroplast precursor, expressed
LOC_Os08g41090	7.92623	50.9102	2.70331	1.69e-40	up	peroxidase precursor, putative, expressed
LOC_Os12g32480	0.095174	0.672769	2.70281	0.000815	up	expressed protein
LOC_Os06g36390	1.80023	11.676	2.70001	9.38e-20	up	expressed protein
LOC_Os09g37070	0.872958	5.53735	2.69733	5.31e-10	up	pentatricopeptide, putative, expressed
LOC_Os01g43040	1.31946	8.72994	2.69594	1.44e-17	up	amino acid transporter, putative, expressed
LOC_Os07g36710	0.114823	0.674146	2.69359	1.98e-05	up	retrotransposon protein, putative, unclassified, expressed
LOC_Os12g07880	2.11219	13.2868	2.69313	1.18e-40	up	dynamin family protein, putative, expressed
LOC_Os06g23114	0.193955	1.31092	2.69278	0.000756	up	copper methylamine oxidase precursor, putative, expressed
LOC_Os12g02200	2.46146	15.1248	2.69125	1.72e-10	up	CAMK_KIN1/SNF1/Nim1_like.6 - CAMK includes calcium/calmodulin depedent protein kinases, expressed
LOC_Os01g12290	0.0783558	0.467241	2.68961	0.00133626	up	S-locus lectin protein kinase family protein, putative, expressed
LOC_Os05g42270	0.217901	1.50254	2.68883	0.00035	up	acyltransferase, putative, expressed
LOC_Os12g03450	0.317277	2.12986	2.68266	0.000225	up	expressed protein
LOC_Os01g04380	1.86399	12.7105	2.68182	2.99e-08	up	hsp20/alpha crystallin family protein, putative, expressed
LOC_Os08g17655	2.93942	20.3227	2.68146	1.67e-10	up	expressed protein
LOC_Os01g73070	0.250656	1.34861	2.68029	1.47e-07	up	expressed protein
LOC_Os01g27449	0.480241	3.12589	2.67762	0.00500429	up	expressed protein
LOC_Os10g03660	0.501194	3.21302	2.67414	3.45e-07	up	OsFBX345 - F-box domain containing protein, expressed
LOC_Os02g19970	0.880169	5.56851	2.67235	4.75e-11	up	aminotransferase, classes I and II, domain containing protein, expressed
LOC_Os01g62740	0.571147	3.3127	2.66985	4.52e-06	up	expressed protein
LOC_Os10g05230	3.76071	22.9802	2.66965	1.77e-35	up	zinc finger, C3HC4 type domain containing protein, expressed
LOC_Os10g40950	1.0958	7.60712	2.66964	0.000196	up	polyol transporter 5, putative, expressed
LOC_Os02g11130	6.821	52.7566	2.66465	1.36e-06	up	cytokinin-O-glucosyltransferase 3, putative, expressed
LOC_Os06g11060	1.96866	15.3966	2.66392	0.00122919	up	expressed protein
LOC_Os05g07810	1.2633	9.12076	2.66385	2.78e-05	up	universal stress protein domain containing protein, putative, expressed
LOC_Os01g73110	0.864168	5.2411	2.6636	0.000158	up	expressed protein
LOC_Os05g45920	7.03784	46.4276	2.66223	2.5e-46	up	S1 RNA binding domain containing protein, expressed
LOC_Os04g56970	2.3936	15.2794	2.66005	5.01e-26	up	tubulin/FtsZ domain containing protein, putative, expressed
LOC_Os06g05410	4.11845	21.7928	2.65964	8.47e-06	up	expressed protein
LOC_Os08g12840	3.13408	19.5685	2.65777	1.95e-17	up	FabA-like domain containing protein, expressed
LOC_Os04g52100	11.7317	72.0214	2.65705	3.81e-54	up	peptidase, M24 family protein, putative, expressed
LOC_Os06g33520	1.77458	10.9627	2.65492	1.46e-43	up	DEAD/DEAH box helicase, putative, expressed
LOC_Os06g41550	1.15393	10.6011	2.65338	0.000184	up	hypothetical protein
LOC_Os07g17390	2.27094	14.4323	2.65043	3.87e-12	up	PsbP, putative, expressed
LOC_Os06g04370	0.239104	1.52927	2.64829	7.53e-06	up	expressed protein
LOC_Os05g01120	0.859093	5.29201	2.64654	0.00223888	up	cytochrome P450, putative, expressed
LOC_Os03g07340	4.2378	29.2398	2.64626	3.1e-11	up	ribosomal L18p/L5e family protein, putative, expressed
LOC_Os05g35570	0.872684	5.56986	2.64601	6.45e-10	up	DUF803 domain containing, putative, expressed
LOC_Os01g52540	0.192533	1.11464	2.64532	2.99e-07	up	B3 DNA binding domain containing protein, expressed
LOC_Os03g14050	5.87509	40.6194	2.64248	3.54e-32	up	thaumatin-like protein 1 precursor, putative, expressed
LOC_Os06g36910	0.256287	1.51505	2.64242	1.16e-05	up	pentatricopeptide, putative, expressed
LOC_Os07g26840	0.0806977	0.494182	2.6419	6.57e-05	up	retrotransposon protein, putative, Ty3-gypsy subclass, expressed
LOC_Os03g10600	1.4576	7.82115	2.64175	2.22e-48	up	expressed protein
LOC_Os10g02970	0.0812463	0.363645	2.64107	0.00113005	up	Leucine rich repeat N-terminal domain containing protein, putative, expressed
LOC_Os05g49370	1.38991	10.4647	2.63954	0.00153436	up	DUF1645 domain containing protein, putative, expressed
LOC_Os08g25390	4.21564	26.3917	2.63867	1.08e-53	up	bifunctional aspartokinase/homoserine dehydrogenase, chloroplast precursor, putative, expressed
LOC_Os06g19750	10.8469	70.7975	2.63625	3.25e-35	up	expressed protein
LOC_Os02g56160	1.08476	8.4183	2.63515	0.0007	up	kelch repeat protein, putative, expressed
LOC_Os09g07120	2.65438	16.5755	2.63472	2.05e-48	up	DNA-directed RNA polymerase 1B, mitochondrial precursor, putative, expressed
LOC_Os12g37740	0.24141	1.4427	2.63454	8.8e-10	up	resistance protein LR10, putative, expressed
LOC_Os02g32970	3.57816	26.0009	2.63254	1.02e-15	up	hydrolase, alpha/beta fold family protein, putative, expressed
LOC_Os11g37950	5.2981	34.9417	2.63185	0.00315851	up	WIP3 - Wound-induced protein precursor, expressed
LOC_Os04g33700	0.70693	4.57374	2.63178	5.88e-13	up	ABC transmembrane transporter domain containing protein, expressed
LOC_Os11g40590	4.44915	28.1978	2.62851	3.31e-06	up	DUF1399 containing protein, putative, expressed
LOC_Os05g09600	1.84393	10.5451	2.62699	2.27e-12	up	GA11916-PA, putative, expressed
LOC_Os05g03750	10.2932	62.591	2.62233	1.8e-34	up	expressed protein
LOC_Os10g03850	0.530556	3.35338	2.62	2.18e-07	up	OsFBX352 - F-box domain containing protein, expressed
LOC_Os04g03850	0.392376	1.84615	2.61723	8.13e-07	up	OsSub39 - Putative Subtilisin homologue, expressed
LOC_Os10g04120	0.324482	2.00122	2.61723	9.11e-20	up	powdery mildew resistance protein PM3b, putative, expressed
LOC_Os01g55450	4.59485	28.7929	2.61596	3.23e-48	up	CAMK_KIN1/SNF1/Nim1_like.11 - CAMK includes calcium/calmodulin depedent protein kinases, expressed
LOC_Os09g32470	0.31839	2.13936	2.61539	0.00404386	up	membrane protein, putative, expressed
LOC_Os02g37910	1.15042	6.99237	2.61469	3.17e-14	up	expressed protein
LOC_Os04g48060	1.09459	6.63264	2.61454	2.07e-10	up	RFC2 - Putative clamp loader of PCNA, replication factor C subunit 2, expressed
LOC_Os10g06610	1.23788	6.2349	2.61452	1.95e-41	up	expressed protein
LOC_Os07g34020	0.268952	1.15963	2.61441	0.000816	up	expressed protein
LOC_Os06g08280	1.48507	9.14247	2.61258	3.74e-36	up	protein kinase domain containing protein, expressed
LOC_Os09g37580	0.0422012	0.246299	2.61083	0.00308851	up	expressed protein
LOC_Os02g36880	7.68902	53.1698	2.61012	3.46e-09	up	No apical meristem protein, putative, expressed
LOC_Os02g04500	0.908473	5.65156	2.60823	7.3e-13	up	S-adenosyl-L-methionine-dependent methyltransferase mraW, putative, expressed
LOC_Os09g35740	0.396899	1.83718	2.60694	0.000173	up	expressed protein
LOC_Os03g16460	5.6088	34.6389	2.60646	3.92e-50	up	expressed protein
LOC_Os12g10184	4.62535	33.2334	2.60377	4.5e-52	up	pentatricopeptide, putative, expressed
LOC_Os05g28730	0.345676	1.96795	2.60215	0.000229	up	zinc finger, C3HC4 type domain containing protein, expressed
LOC_Os04g56100	25.9718	181.748	2.60096	1.48e-27	up	one cut domain family member 3, putative, expressed
LOC_Os01g65640	0.61708	4.01065	2.59963	0.000122	up	expressed protein
LOC_Os02g11760	1.09489	6.58291	2.59697	0.000812	up	pleiotropic drug resistance protein, putative, expressed
LOC_Os04g48260	0.983858	5.89396	2.59351	3.22e-12	up	zinc RING finger protein, putative, expressed
LOC_Os03g09030	1.10763	7.8	2.59294	0.00154759	up	expressed protein
LOC_Os01g06580	0.64141	4.42239	2.58987	0.00279704	up	fasciclin domain containing protein, expressed
LOC_Os03g56800	9.14273	56.2515	2.58807	8.66e-32	up	CBS domain containing membrane protein, putative, expressed
LOC_Os01g57490	2.02916	11.4998	2.58798	5.7e-39	up	D-mannose binding lectin family protein, expressed
LOC_Os07g37310	4.73075	29.8082	2.58434	1.15e-05	up	uncharacterized secreted protein, putative, expressed
LOC_Os03g48390	20.6619	117.944	2.58401	2.11e-14	up	expressed protein
LOC_Os02g43670	1.63257	10.0546	2.58386	2.21e-20	up	transferase family protein, putative, expressed
LOC_Os03g40770	3.6899	23.8471	2.58102	5.4e-15	up	expressed protein
LOC_Os12g02385	1.39686	7.70224	2.57805	3.68e-05	up	outer membrane protein, OMP85 family, putative, expressed
LOC_Os11g14980	0.461641	2.73558	2.57737	1.46e-05	up	pentatricopeptide, putative, expressed
LOC_Os07g36450	5.59426	33.0915	2.57622	3.4e-33	up	PPR repeat domain containing protein, putative, expressed
LOC_Os09g30466	6.7706	40.6705	2.57593	7.81e-30	up	nuclear ribonuclease Z, putative, expressed
LOC_Os05g29735	2.87638	20.6163	2.57251	1.29e-05	up	expressed protein
LOC_Os02g33020	13.6789	97.3587	2.5682	6.74e-47	up	SOUL heme-binding protein, putative, expressed
LOC_Os04g23630	0.169285	0.728806	2.56686	1.66e-05	up	expressed protein
LOC_Os08g04480	1.57593	9.58572	2.56004	1.6e-06	up	appr-1-p processing enzyme family protein, putative, expressed
LOC_Os03g18030	0.309854	1.88074	2.55716	0.00102371	up	leucoanthocyanidin dioxygenase, putative, expressed
LOC_Os04g40500	0.108106	0.608689	2.55617	0.00563688	up	glycosyl hydrolase family 5 protein, putative, expressed
LOC_Os12g34094	1.3885	9.38739	2.55616	7.43e-47	up	NADH-ubiquinone oxidoreductase chain 4, putative, expressed
LOC_Os08g07790	1.32981	7.5918	2.55605	2.32e-13	up	CRS2-associated factor 2, mitochondrial precursor, putative, expressed
LOC_Os08g34870	1.94367	11.6152	2.55397	3.29e-09	up	hypothetical protein
LOC_Os03g60190	0.506618	2.51037	2.55369	5.37e-10	up	oxidoreductase, 2OG-Fe oxygenase family protein, putative, expressed
LOC_Os12g29400	10.6311	75.0519	2.55303	3.68e-16	up	GRAM domain containing protein, expressed
LOC_Os09g25050	0.225579	1.32889	2.55179	4.94e-06	up	PPR repeat domain containing protein, putative, expressed
LOC_Os04g41300	1.30249	7.47894	2.54774	1.4e-09	up	ribosome recycling factor, putative, expressed
LOC_Os12g33210	0.0891196	0.497644	2.54636	0.00110325	up	OsFBL59 - F-box domain and LRR containing protein, expressed
LOC_Os08g42550	1.2168	11.9391	2.54609	1.61e-18	up	AP2 domain containing protein, expressed
LOC_Os08g43190	159.544	1008.1	2.54396	7.91e-37	up	dehydrogenase, putative, expressed
LOC_Os03g41700	0.0777919	0.447891	2.54242	0.000115	up	retrotransposon protein, putative, Ty3-gypsy subclass, expressed
LOC_Os04g47010	0.636447	3.27398	2.54229	2.41e-07	up	expressed protein
LOC_Os11g38630	0.206331	1.22245	2.54208	4.07e-08	up	expressed protein
LOC_Os04g37960	0.0492601	0.266326	2.54149	0.00110239	up	synaptonemal complex protein 2, putative, expressed
LOC_Os03g11910	5.97451	34.2266	2.54015	6.52e-05	up	DnaK family protein, putative, expressed
LOC_Os04g17320	0.121103	0.569589	2.53868	3.35e-05	up	retrotransposon protein, putative, unclassified, expressed
LOC_Os09g32280	1.90078	13.8618	2.53561	0.000123	up	thaumatin, putative, expressed
LOC_Os02g47180	0.864658	5.07875	2.53352	1.97e-12	up	WD repeat-containing protein, putative, expressed
LOC_Os11g08569	0.162543	0.915693	2.53335	5.96e-05	up	cycloartenol synthase, putative, expressed
LOC_Os03g55970	14.9761	85.1046	2.53142	7.14e-43	up	uncharacterized protein ycf44, putative, expressed
LOC_Os03g12815	1.27789	7.1218	2.53	8.81e-05	up	expressed protein
LOC_Os06g21210	10.1227	54.8533	2.5298	0.000442	up	glycine rich protein family protein, putative, expressed
LOC_Os07g40130	1.31364	8.52819	2.52774	0.000801	up	retrotransposon protein, putative, Ty3-gypsy subclass, expressed
LOC_Os10g35640	0.112222	0.703512	2.5267	7.7e-05	up	Rf1, mitochondrial precursor, putative, expressed
LOC_Os07g09814	1.47259	8.17753	2.52444	5.06e-12	up	OsFBX221 - F-box domain containing protein, expressed
LOC_Os03g27030	0.985269	5.53248	2.52367	4.56e-07	up	RNA recognition motif containing protein, expressed
LOC_Os01g60170	2.74092	17.4987	2.52198	2.87e-07	up	DUF567 domain containing protein, putative, expressed
LOC_Os03g35886	0.0357099	0.187099	2.52187	0.00878236	up	expressed protein
LOC_Os07g19400	0.651172	3.58483	2.52156	2.31e-06	up	pentatricopeptide domain containing protein, putative, expressed
LOC_Os02g49830	2.2193	13.0852	2.51998	8.11e-13	up	pentatricopeptide, putative, expressed
LOC_Os06g36560	0.609595	3.70428	2.51965	4.54e-08	up	inositol oxygenase, putative, expressed
LOC_Os09g15810	5.95351	31.9903	2.51846	9.78e-38	up	bifunctional protein folD, putative, expressed
LOC_Os04g53760	0.2781	1.58941	2.51827	2.87e-08	up	kinesin motor domain containing protein, putative, expressed
LOC_Os03g25960	34.0851	197.523	2.51658	3.08e-15	up	RNA recognition motif containing protein, putative, expressed
LOC_Os05g06780	20.1879	134.07	2.51367	1.73e-25	up	LTPL104 - Protease inhibitor/seed storage/LTP family protein precursor, expressed
LOC_Os04g32110	6.49541	43.6805	2.51212	2.04e-23	up	ACT domain containing protein, expressed
LOC_Os10g34320	0.51365	2.9203	2.51202	7.2e-09	up	ribosomal L18p/L5e family protein, expressed
LOC_Os02g22820	4.4177	28.2029	2.50993	2.83e-09	up	expressed protein
LOC_Os05g29170	22.1415	129.076	2.50696	2.58e-32	up	expressed protein
LOC_Os06g24540	1.49633	8.45908	2.50575	4.63e-06	up	expressed protein
LOC_Os01g43220	0.291301	1.6031	2.50555	1.15e-06	up	chitinase domain-containing protein 1 precursor, putative, expressed
LOC_Os08g30910	0.283865	1.56032	2.505	2.2e-11	up	YDG/SRA domain containing protein, expressed
LOC_Os05g05490	0.286101	1.54081	2.50359	6.78e-05	up	pentatricopeptide, putative, expressed
LOC_Os06g04510	9.16869	51.6009	2.50342	2.71e-05	up	enolase, putative, expressed
LOC_Os05g07680	0.340727	1.84776	2.50333	6.02e-08	up	KIP1, putative, expressed
LOC_Os01g54590	0.536598	3.07808	2.50049	0.00290726	up	ras-related protein, putative, expressed
LOC_Os11g37200	1.30697	8.23976	2.49997	1.32e-05	up	transmembrane BAX inhibitor motif-containing protein, putative, expressed
LOC_Os06g13070	0.453563	2.3916	2.49944	0.000198	up	hhH-GPD superfamily base excision DNA repair protein, putative, expressed
LOC_Os09g36030	4.04753	23.8992	2.49915	1.41e-14	up	4-hydroxy-2-oxovalerate aldolase, putative, expressed
LOC_Os07g12630	0.252366	1.39709	2.49841	0.000244	up	transcription elongation factor protein, putative, expressed
LOC_Os05g48880	1.29044	7.28747	2.49769	1.28e-09	up	expressed protein
LOC_Os01g56460	2.99749	17.2173	2.49744	6.41e-15	up	mitochondrial glycoprotein, putative, expressed
LOC_Os09g32010	0.184602	1.05157	2.49528	0.00261374	up	ternary complex factor MIP1, putative, expressed
LOC_Os09g23720	0.193692	1.09095	2.49374	0.00126286	up	expressed protein
LOC_Os03g37100	0.381777	2.06589	2.49345	3.95e-06	up	DTW domain containing protein, putative, expressed
LOC_Os04g41450	0.401855	2.11288	2.49289	3.04e-07	up	TGF-beta receptor, type I/II extracellular region, putative, expressed
LOC_Os01g63150	2.62233	15.3827	2.49123	8.01e-16	up	retrotransposon protein, putative, Ty3-gypsy subclass, expressed
LOC_Os03g11320	2.29235	13.0424	2.4908	7.21e-29	up	heparanase-like protein precursor, putative, expressed
LOC_Os10g36060	0.256589	1.38756	2.4907	1.41e-08	up	protein transport protein-related, putative, expressed
LOC_Os11g09280	12.664	72.3816	2.48795	9.36e-49	up	OsPDIL1-1 protein disulfide isomerase PDIL1-1, expressed
LOC_Os01g16910	3.60644	20.2376	2.48741	5.06e-25	up	outer mitochondrial membrane porin, putative, expressed
LOC_Os11g10340	0.571867	3.13291	2.48688	5.61e-09	up	OsFBX417 - F-box domain containing protein, expressed
LOC_Os03g31750	0.325576	1.76225	2.48681	0.00910357	up	pyruvate, phosphate dikinase, chloroplast precursor, putative, expressed
LOC_Os05g41880	0.109919	0.596596	2.47799	0.000172	up	mutS domain V family protein, expressed
LOC_Os12g30620	0.528142	2.80934	2.47529	5.95e-10	up	tetratricopeptide-like helical, putative, expressed
LOC_Os08g16130	1.69285	9.62403	2.47344	1.63e-06	up	fiber protein Fb34, putative, expressed
LOC_Os05g02450	0.277815	1.48887	2.46957	0.00186656	up	expressed protein
LOC_Os10g26720	0.651272	3.97429	2.46808	3.11e-06	up	exonuclease, putative, expressed
LOC_Os03g27870	0.72335	3.28784	2.4662	3.75e-12	up	transposon protein, putative, CACTA, En/Spm sub-class, expressed
LOC_Os11g05080	0.279145	1.52351	2.46617	1.03e-05	up	powdery mildew resistant protein 5, putative, expressed
LOC_Os04g41520	0.333021	2.13274	2.46047	2.95e-05	up	retrotransposon protein, putative, unclassified, expressed
LOC_Os06g30640	0.864755	5.87556	2.45681	0.0013392	up	cytochrome P450, putative, expressed
LOC_Os09g38310	0.12107	0.628747	2.45626	0.000531	up	pentatricopeptide, putative, expressed
LOC_Os01g40094	16.1582	93.3525	2.4529	7.6e-31	up	protein phosphatase 2C, putative, expressed
LOC_Os01g63620	14.1203	88.4141	2.45162	4.93e-14	up	expressed protein
LOC_Os01g50970	0.515455	2.74009	2.44562	5.41e-06	up	expressed protein
LOC_Os11g44810	343.518	2038.1	2.44404	2.93e-32	up	auxin-repressed protein, putative, expressed
LOC_Os01g19548	0.855116	5.01852	2.44312	1.66e-11	up	pentatricopeptide, putative, expressed
LOC_Os09g19560	4.32121	23.1311	2.44291	1.55e-35	up	methyltransferase, putative, expressed
LOC_Os03g61600	3.59924	18.8947	2.44234	1.9e-27	up	phosphoribosylformylglycinamidine synthase, putative, expressed
LOC_Os03g45344	0.577552	3.04483	2.44156	0.000148	up	expressed protein
LOC_Os01g63160	0.311564	1.24917	2.44117	0.0010432	up	MYB family transcription factor, putative, expressed
LOC_Os02g07740	2.12816	10.3685	2.44013	2.11e-21	up	RNA binding protein, putative, expressed
LOC_Os06g08110	2.45283	13.2376	2.43961	2.98e-24	up	nodulin, putative, expressed
LOC_Os02g37920	1.45459	7.7888	2.43936	1.58e-30	up	expressed protein
LOC_Os06g43020	1.18049	6.23294	2.438	0.000835	up	expressed protein
LOC_Os07g29410	290.239	1829.69	2.43672	8.53e-34	up	thioredoxin, putative, expressed
LOC_Os01g59980	6.93607	36.8944	2.43508	8.73e-37	up	zinc finger family protein, putative, expressed
LOC_Os03g60690	0.222591	1.16685	2.4313	9.08e-06	up	pentatricopeptide, putative, expressed
LOC_Os05g50460	0.279638	1.57737	2.42423	8.5e-06	up	pentatricopeptide, putative, expressed
LOC_Os10g42610	11.1797	64.4568	2.42329	1.51e-05	up	expressed protein
LOC_Os05g46950	0.75922	3.91877	2.4198	3.31e-05	up	expressed protein
LOC_Os03g32040	0.38448	1.90384	2.41932	0.000361	up	phenazine biosynthesis protein, putative, expressed
LOC_Os12g42700	0.098693	0.522106	2.41702	0.00322251	up	expressed protein
LOC_Os06g20410	2.061	12.6715	2.41685	1.32e-30	up	BAH domain containing protein, expressed
LOC_Os08g40680	1.238	7.22253	2.41672	0.000221	up	glycosyl hydrolase, putative, expressed
LOC_Os01g19160	0.345437	1.76454	2.41612	7.55e-05	up	protein kinase domain containing protein, expressed
LOC_Os09g32210	0.677199	3.44934	2.41503	2.68e-16	up	pumilio-family RNA binding repeat containing protein, expressed
LOC_Os02g58330	0.283705	1.49978	2.41059	0.00415688	up	expressed protein
LOC_Os01g56320	0.233238	1.25926	2.40826	0.00907123	up	OsSub4 - Putative Subtilisin homologue, expressed
LOC_Os10g25780	5.00593	26.5283	2.40467	3.64e-09	up	FAD-linked oxidoreductase protein, putative, expressed
LOC_Os03g43540	0.179193	1.28494	2.40141	0.000136	up	expressed protein
LOC_Os01g50030	11.2866	59.1125	2.40052	8.33e-46	up	CPuORF25 - conserved peptide uORF-containing transcript, expressed
LOC_Os05g07790	0.686927	3.68015	2.39831	8.19e-09	up	DNA binding protein, putative, expressed
LOC_Os10g35730	1.74853	8.93628	2.39694	4.05e-14	up	pentatricopeptide repeat domain containing protein, putative, expressed
LOC_Os02g30410	16.1063	81.0656	2.39584	2.84e-37	up	expressed protein
LOC_Os04g06770	6.32082	32.7695	2.39513	1.35e-45	up	argonaute, putative, expressed
LOC_Os11g28670	0.203571	0.873992	2.39392	0.00374942	up	hypothetical protein
LOC_Os03g07200	3.86296	19.9178	2.39376	0.0024952	up	expressed protein
LOC_Os05g41080	0.466619	2.22384	2.39267	0.00701803	up	histone H3, putative, expressed
LOC_Os12g16670	0.69509	3.91184	2.39228	3.47e-05	up	expressed protein
LOC_Os06g19200	6.9361	32.0149	2.39007	5.2e-12	up	expressed protein
LOC_Os04g34610	42.4815	249.03	2.38999	0.000211	up	expressed protein
LOC_Os10g25090	0.516049	2.74611	2.38958	8.91e-10	up	STRUBBELIG-RECEPTOR FAMILY 6 precursor, putative, expressed
LOC_Os07g46610	0.974616	6.16917	2.38846	0.00581592	up	cis-zeatin O-glucosyltransferase, putative, expressed
LOC_Os02g52460	0.806732	4.40343	2.38718	4.18e-05	up	zinc knuckle domain containing protein, expressed
LOC_Os03g46420	0.515743	2.86822	2.38571	0.00581288	up	expressed protein
LOC_Os10g28680	1.70205	9.18275	2.38455	0.000478	up	DUF581 domain containing protein, expressed
LOC_Os06g49500	5.73067	30.8712	2.3832	8.78e-37	up	integral membrane protein, putative, expressed
LOC_Os09g39740	3.68812	18.1831	2.3831	1.28e-31	up	ACT domain containing protein, expressed
LOC_Os01g35030	0.297838	1.50624	2.38277	1.35e-07	up	MDR-like ABC transporter, putative, expressed
LOC_Os06g35470	2.45313	12.9382	2.38261	1.53e-18	up	L1P family of ribosomal proteins domain containing protein, expressed
LOC_Os01g67364	0.352222	1.81406	2.38152	0.00068	up	retrotransposon protein, putative, Ty3-gypsy subclass, expressed
LOC_Os06g17920	0.0664415	0.328317	2.38045	0.00284334	up	NBS-LRR disease resistance protein, putative, expressed
LOC_Os01g65560	5.60993	32.0841	2.37896	3.22e-15	up	snRK1-interacting protein 1, putative, expressed
LOC_Os05g06460	1.23244	6.40272	2.37794	1.46e-15	up	dihydrolipoyl dehydrogenase, putative, expressed
LOC_Os04g59130	5.24326	28.0378	2.376	1.15e-34	up	OsFBT6 - F-box and tubby domain containing protein, expressed
LOC_Os10g35450	0.772145	3.98949	2.37579	1.39e-10	up	serine/threonine-protein kinase, putative, expressed
LOC_Os08g36020	0.323732	1.68125	2.37547	0.000504	up	Disease resistance/zinc finger/chromosome condensation-like region protein, putative, expressed
LOC_Os12g25630	1.71129	8.85839	2.37294	2.63e-14	up	sulfite oxidase, putative, expressed
LOC_Os02g11110	20.0603	104.862	2.37101	3.71e-19	up	flavonol-3-O-glycoside-7-O-glucosyltransferase 1, putative, expressed
LOC_Os03g38359	4.39085	21.9007	2.37017	4.88e-07	up	expressed protein
LOC_Os11g03460	0.416298	2.05759	2.36982	8.08e-09	up	Mad3/BUB1 homology region 1 domain containing protein, expressed
LOC_Os06g12460	0.443188	2.31225	2.3674	3.4e-07	up	CSLA3 - cellulose synthase-like family A; mannan synthase, expressed
LOC_Os04g51280	67.3315	364.94	2.36685	2.62e-44	up	DAG protein, chloroplast precursor, putative, expressed
LOC_Os03g14334	0.517554	2.73066	2.36551	2.65e-05	up	expressed protein
LOC_Os01g03730	2.47774	12.7744	2.36543	1.45e-05	up	nuclease PA3, putative, expressed
LOC_Os03g42600	5.91399	35.1179	2.36255	2.58e-06	up	expressed protein
LOC_Os01g07990	0.0555907	0.263252	2.36177	0.000173	up	retrotransposon protein, putative, unclassified, expressed
LOC_Os05g42210	1.92818	10.2963	2.36018	7.21e-20	up	serine/threonine-protein kinase receptor precursor, putative, expressed
LOC_Os04g32620	3.37593	19.793	2.3599	1.48e-15	up	ethylene-responsive transcription factor ERF114, putative, expressed
LOC_Os06g37510	2.19667	12.5652	2.35908	0.00085	up	tetraspanin family protein, putative, expressed
LOC_Os10g01820	0.255671	1.41441	2.35659	4.14e-06	up	expressed protein
LOC_Os02g04760	0.778388	4.6972	2.35555	3.59e-11	up	cycloartenol synthase, putative, expressed
LOC_Os01g70860	2.40219	11.2017	2.35266	6.79e-14	up	esterase, putative, expressed
LOC_Os09g38980	2.49598	12.3945	2.35124	1.03e-30	up	T-complex protein, putative, expressed
LOC_Os01g42780	1.19641	7.01243	2.3509	0.00121825	up	cysteine proteinase EP-B 2 precursor, putative, expressed
LOC_Os01g05010	5.45318	27.6965	2.34936	7.25e-22	up	mitochondrial glycoprotein, putative, expressed
LOC_Os12g39420	6.94085	35.2708	2.34861	7.23e-41	up	nucleobase-ascorbate transporter, putative, expressed
LOC_Os11g26030	0.763719	3.88884	2.34794	6.32e-07	up	GTPase of unknown function domain containing protein, putative, expressed
LOC_Os03g40550	3.2028	15.7098	2.34708	8.55e-38	up	kinase, pfkB family, putative, expressed
LOC_Os03g46770	2947.61	16580.6	2.34586	3.72e-13	up	RNA recognition motif containing protein, expressed
LOC_Os01g21120	1.75309	9.59034	2.34486	0.00103737	up	AP2 domain containing protein, expressed
LOC_Os01g60430	0.56087	3.10801	2.34417	0.000149	up	pentatricopeptide repeat-containing protein, putative, expressed
LOC_Os03g41675	0.771905	3.94889	2.34399	0.00103742	up	expressed protein
LOC_Os09g38400	5.79482	26.2729	2.34391	3.36e-22	up	prostatic spermine-binding protein precursor, putative, expressed
LOC_Os07g42420	0.581175	2.88415	2.34384	1.36e-08	up	3-oxoacyl-synthase, putative, expressed
LOC_Os07g48850	0.291377	1.31388	2.34306	9.65e-10	up	PPR repeat containing protein, expressed
LOC_Os12g13660	0.395966	1.93647	2.34297	9.39e-11	up	expressed protein
LOC_Os11g17070	0.805358	3.95645	2.34231	1.29e-06	up	expressed protein
LOC_Os09g08910	0.899765	4.58056	2.34158	2.65e-07	up	ATP synthase, putative, expressed
LOC_Os08g38990	0.251063	1.22107	2.34056	0.000214	up	WRKY30, expressed
LOC_Os12g42820	0.75479	3.67806	2.34056	2e-07	up	SWITCH1 splice variant S, putative, expressed
LOC_Os08g04400	1.73575	9.09721	2.34015	1.4e-21	up	pentatricopeptide repeat domain containing protein, putative, expressed
LOC_Os06g21330	3.15642	15.7013	2.33819	1.11e-22	up	ABB1 - Ankyrin repeat region with 2 Bric-a-Brac, Tramtrack, Broad Complex BTB domains, expressed
LOC_Os02g44290	1.36079	6.75462	2.33777	2.37e-11	up	phosphatase, putative, expressed
LOC_Os06g08650	0.191057	0.924606	2.3362	3.75e-05	up	pentatricopeptide, putative, expressed
LOC_Os04g16450	13.9601	76.884	2.33374	2.41e-17	up	aquaporin protein, putative, expressed
LOC_Os01g25270	0.0959516	0.451167	2.33217	0.00550087	up	pentatricopeptide repeat protein PPR986-12, putative, expressed
LOC_Os05g48900	1.81382	10.5478	2.33135	0.00423694	up	fasciclin domain containing protein, expressed
LOC_Os05g32610	0.604048	2.92081	2.33044	8.68e-22	up	required to maintain repression 1, putative, expressed
LOC_Os02g54030	0.732357	3.62624	2.33034	6.14e-08	up	polygalacturonase, putative, expressed
LOC_Os07g27810	1.34668	6.86055	2.329	3.08e-05	up	fiber protein Fb34, putative, expressed
LOC_Os02g07360	12.9998	66.9539	2.32796	7.55e-43	up	pentatricopeptide containing protein, putative, expressed
LOC_Os01g18630	31.8118	154.51	2.32714	5.81e-39	up	aspartic proteinase oryzasin-1 precursor, putative, expressed
LOC_Os04g55640	5.62035	35.358	2.32706	5.93e-09	up	plant-specific domain TIGR01627 family protein, expressed
LOC_Os02g54254	1.50643	7.5733	2.32702	8.06e-14	up	saccharopine dehydrogenase, putative, expressed
LOC_Os06g06400	0.368863	1.73345	2.32687	4.03e-10	up	NBS-LRR type disease resistance protein, putative, expressed
LOC_Os03g21660	1.63984	8.00266	2.32518	4.11e-28	up	transposon protein, putative, unclassified, expressed
LOC_Os11g04710	0.525111	2.61181	2.32478	4.78e-05	up	cytochrome P450, putative, expressed
LOC_Os05g13960	2.45759	11.7337	2.32267	2.32e-12	up	transposon protein, putative, Pong sub-class, expressed
LOC_Os05g40700	4.8718	24.4496	2.32136	4.89e-08	up	transmembrane protein 56, putative, expressed
LOC_Os06g41120	32.5418	196.53	2.32132	1.64e-22	up	expressed protein
LOC_Os02g54350	0.522026	2.91059	2.32066	0.000218	up	hypothetical protein
LOC_Os04g48070	0.960756	5.02311	2.32013	3.25e-11	up	homeobox and START domains containing protein, putative, expressed
LOC_Os12g22620	0.911524	4.78191	2.31635	9.55e-08	up	endonuclease/Exonuclease/phosphatase family protein, expressed
LOC_Os04g40700	2.62594	13.2087	2.3154	1.93e-28	up	steroid nuclear receptor, ligand-binding, putative, expressed
LOC_Os08g36490	0.397841	1.29928	2.31522	7.91e-05	up	kinetochore protein, putative, expressed
LOC_Os02g29380	3.07144	14.9517	2.31297	1.63e-40	up	expressed protein
LOC_Os12g30520	0.143996	0.684816	2.31272	0.000307	up	pumilio-family RNA binding repeat containing protein, expressed
LOC_Os01g59150	1.39747	7.0967	2.31224	1.29e-11	up	tubulin/FtsZ domain containing protein, putative, expressed
LOC_Os04g50860	9.37239	45.3659	2.31196	5.08e-39	up	expressed protein
LOC_Os10g41860	0.305548	1.60001	2.30866	0.000143	up	expressed protein
LOC_Os03g04340	9.67897	51.5524	2.30797	3.03e-22	up	C-methyltransferase, putative, expressed
LOC_Os03g59670	1.88941	10.5049	2.30786	7.35e-05	up	basic helix-loop-helix, putative, expressed
LOC_Os12g42150	5.26462	26.0852	2.30659	1.78e-15	up	WD domain, G-beta repeat domain containing protein, expressed
LOC_Os12g06910	1.70511	8.23836	2.30401	1.74e-30	up	nucleolar protein family 6, putative, expressed
LOC_Os07g39090	0.889612	4.31531	2.30394	1.85e-16	up	pentatricopeptide repeat domain containing protein, putative, expressed
LOC_Os08g28710	0.313166	1.63129	2.30146	0.00365813	up	receptor protein kinase CRINKLY4 precursor, putative, expressed
LOC_Os12g41620	3.56636	17.2223	2.2992	1.04e-37	up	WD domain, G-beta repeat domain containing protein, expressed
LOC_Os06g36220	1.81034	7.57482	2.29919	8.5e-12	up	OsFBX198 - F-box domain containing protein, expressed
LOC_Os04g41810	0.551417	3.17583	2.29699	0.000976	up	expressed protein
LOC_Os04g03760	0.165027	8.09347	2.29664	1.91e-06	up	expressed protein
LOC_Os05g22990	0.815432	3.95866	2.29286	5.87e-15	up	expressed protein
LOC_Os10g31856	2.21182	8.42092	2.29198	6.62e-42	up	midasin-related, putative, expressed
LOC_Os05g24150	0.83022	4.24041	2.29174	9.58e-14	up	tetratricopeptide-like helical, putative, expressed
LOC_Os01g62910	0.871282	4.09458	2.29114	2.91e-14	up	CRR2, putative, expressed
LOC_Os06g27590	2.0444	6.52903	2.28907	3.52e-05	up	expressed protein
LOC_Os11g03160	0.0829746	0.383144	2.28663	0.00356724	up	glycosyl transferase, family 8, putative, expressed
LOC_Os02g36450	6.20777	35.4367	2.28644	0.000374	up	transporter family protein, putative, expressed
LOC_Os07g47100	2.33347	11.3159	2.28467	2.27e-08	up	transporter, monovalent cation:proton antiporter-2 family, putative, expressed
LOC_Os04g59430	0.490452	2.2698	2.28323	0.00082	up	auxin response factor, putative, expressed
LOC_Os04g40900	0.607923	3.01648	2.28066	0.000128	up	exonuclease, putative, expressed
LOC_Os11g03780	1.81101	8.5455	2.27786	1.6e-24	up	alpha-N-arabinofuranosidase, putative, expressed
LOC_Os11g47930	5.53273	16.6822	2.27692	1.74e-21	up	alpha-hemolysin, putative, expressed
LOC_Os07g23244	3.39365	16.6405	2.27297	2.37e-14	up	ribosomal protein L23 family protein, putative, expressed
LOC_Os03g46310	4.15452	19.5492	2.27219	2.84e-15	up	expressed protein
LOC_Os07g48170	0.413398	1.9755	2.27158	3.09e-09	up	nucleotidyltransferase, putative, expressed
LOC_Os04g12480	1.10377	5.14055	2.27122	5.25e-17	up	pumilio-family RNA binding repeat containing protein, expressed
LOC_Os05g42190	6.99845	23.6788	2.26961	8.19e-16	up	NADPH-dependent FMN reductase domain containing protein, expressed
LOC_Os02g55250	1.21518	7.42809	2.26942	6.18e-06	up	BHLH transcription factor, putative, expressed
LOC_Os12g10660	2.77402	14.2065	2.26878	0.000356	up	B-box zinc finger family protein, putative, expressed
LOC_Os03g02920	4.60867	35.5965	2.26808	0.00630705	up	peroxidase precursor, putative, expressed
LOC_Os02g48210	0.645166	2.34301	2.26767	7.93e-06	up	lectin-like protein kinase, putative, expressed
LOC_Os06g47130	1.40994	6.83318	2.26739	3.07e-16	up	C2 domain containing protein, expressed
LOC_Os03g64370	0.29426	1.46612	2.26707	0.00489323	up	pentatricopeptide, putative, expressed
LOC_Os07g12160	1.73599	8.2804	2.26658	1.78e-16	up	KHG/KDPG aldolase, putative, expressed
LOC_Os08g23730	11.2659	52.9261	2.2627	3.22e-41	up	class I glutamine amidotransferase, putative, expressed
LOC_Os07g45060	0.526108	2.48654	2.26202	0.0026439	up	uncharacterized GPI-anchored protein At5g19240 precursor, putative, expressed
LOC_Os03g37260	2.05136	9.69352	2.25787	1.53e-26	up	pentatricopeptide, putative, expressed
LOC_Os10g30300	4.30929	19.6789	2.25766	5.58e-07	up	TRM112, putative, expressed
LOC_Os03g29540	16.2029	82.6526	2.2548	6.81e-36	up	ATP-dependent protease, putative, expressed
LOC_Os02g06260	0.124807	0.559318	2.25405	0.00524076	up	phytosulfokine receptor precursor, putative, expressed
LOC_Os03g50120	2.29443	11.0672	2.25361	2.2e-14	up	zinc finger family protein, putative, expressed
LOC_Os06g07770	0.446289	2.15853	2.24894	1.1e-08	up	expressed protein
LOC_Os07g13520	0.763869	3.70155	2.24749	1.62e-05	up	expressed protein
LOC_Os05g20440	0.589827	4.85926	2.24711	1.4e-26	up	retrotransposon protein, putative, unclassified, expressed
LOC_Os08g09270	43.8137	139.41	2.24575	7.99e-38	up	pentatricopeptide, putative, expressed
LOC_Os03g48050	7.04389	33.1011	2.24384	2.63e-16	up	RNA methyltransferase, TrmH family protein, putative, expressed
LOC_Os02g46990	1.58862	7.43579	2.24326	2.72e-18	up	AAA-type ATPase family protein, putative, expressed
LOC_Os04g51110	3.60409	17.3438	2.24285	2.78e-24	up	WD repeat-containing protein, putative, expressed
LOC_Os12g32544	0.229318	1.31849	2.24066	1.93e-05	up	expressed protein
LOC_Os08g36330	0.166388	0.718402	2.23884	0.000766	up	POLE2B - Putative DNA polymerase epsilon complex subunit, expressed
LOC_Os11g35090	0.325275	1.51221	2.23882	5.4e-05	up	kinesin motor domain containing protein, putative, expressed
LOC_Os02g43370	0.339435	1.69232	2.23699	0.00166442	up	transposon protein, putative, unclassified, expressed
LOC_Os03g10820	0.333612	1.56673	2.23693	0.000887	up	expressed protein
LOC_Os01g09212	1.34547	6.81808	2.23499	0.00424654	up	retrotransposon protein, putative, Ty1-copia subclass, expressed
LOC_Os01g72240	5.60507	26.6031	2.23144	3.92e-16	up	uridine 5-monophosphate synthase, putative, expressed
LOC_Os02g53120	0.718318	2.77573	2.22879	2.74e-19	up	Peptidase family C50, putative, expressed
LOC_Os05g41750	0.20037	0.715222	2.22499	3.56e-05	up	RecF/RecN/SMC N terminal domain containing protein, expressed
LOC_Os12g22489	5.26531	25.6993	2.22453	1.69e-07	up	expressed protein
LOC_Os05g26194	2.7099	13.5321	2.22439	0.000356	up	expressed protein
LOC_Os02g18840	1.76455	8.18635	2.22342	7.16e-20	up	phosphatidylinositol 3- and 4-kinase family protein, putative, expressed
LOC_Os01g53900	0.223414	1.00902	2.22304	0.000101	up	elongation factor, putative, expressed
LOC_Os01g12400	2.36004	10.8877	2.22277	3.86e-11	up	S-locus lectin protein kinase family protein, putative, expressed
LOC_Os01g07110	0.192831	0.86764	2.22198	1.21e-07	up	BRCA2 repeat family protein, expressed
LOC_Os10g17780	1.34526	7.56227	2.22129	0.00100768	up	oxidoreductase, FAD-binding family protein, expressed
LOC_Os01g59760	1.49888	7.1976	2.22112	6.86e-09	up	bZIP transcription factor, putative, expressed
LOC_Os03g22120	10.0945	47.1871	2.22049	6.75e-14	up	sucrose synthase, putative, expressed
LOC_Os03g55776	28.5759	138.397	2.22004	2.06e-10	up	expressed protein
LOC_Os06g49390	0.0453583	0.163221	2.21928	0.00175213	up	NBS-LRR disease resistance protein, putative, expressed
LOC_Os12g23760	0.382058	1.50467	2.21918	3.04e-06	up	growth regulator related protein, putative, expressed
LOC_Os10g34820	0.39649	1.78914	2.21904	3.71e-07	up	CDT1B - Putative DNA replication initiation protein, expressed
LOC_Os11g02310	0.189413	0.842614	2.21896	2.08e-05	up	pentatricopeptide, putative, expressed
LOC_Os01g42280	2.02045	9.25388	2.2183	5.7e-21	up	pentatricopeptide, putative, expressed
LOC_Os01g50616	2.68039	12.4312	2.21816	4.14e-16	up	phosphatidylinositol transfer, putative, expressed
LOC_Os03g59160	0.880149	4.02777	2.21728	4.51e-05	up	elongation factor P, putative, expressed
LOC_Os05g49170	5.1788	23.8017	2.21521	1.05e-13	up	cold acclimation protein WCOR413, putative, expressed
LOC_Os12g01900	0.188261	0.781244	2.21082	0.00370968	up	retrotransposon protein, putative, unclassified, expressed
LOC_Os03g43420	116.327	507.06	2.20887	4.89e-39	up	single-stranded DNA-binding protein, putative, expressed
LOC_Os05g03920	2.47939	12.1645	2.20627	7.3e-07	up	TKL_IRAK_DUF26-lf.3 - DUF26 kinases have homology to DUF26 containing loci, expressed
LOC_Os06g41710	0.135473	0.556292	2.20543	0.000425	up	CW-type Zinc Finger, putative, expressed
LOC_Os07g01490	4.75173	21.7052	2.20534	8.89e-36	up	kinesin motor domain containing protein, putative, expressed
LOC_Os04g53700	1.4628	6.49266	2.20446	1.83e-13	up	zinc finger protein, putative, expressed
LOC_Os06g16140	0.181117	0.805248	2.20441	6.5e-05	up	expressed protein
LOC_Os12g37090	1.40114	6.4869	2.20316	6.19e-24	up	expressed protein
LOC_Os06g47950	0.731259	3.29034	2.20288	4.8e-06	up	tetratricopeptide-like helical, putative, expressed
LOC_Os01g19490	1.46042	6.63496	2.20254	5.03e-16	up	pentatricopeptide, putative, expressed
LOC_Os04g38720	1.23877	6.23448	2.20205	3.56e-05	up	no apical meristem protein, putative, expressed
LOC_Os07g18990	18.6521	95.6927	2.20109	5.3e-13	up	LTPL40 - Protease inhibitor/seed storage/LTP family protein precursor, expressed
LOC_Os05g28180	5.68124	24.0434	2.20096	2.8e-36	up	AMP deaminase, putative, expressed
LOC_Os08g01430	2.436	11.4518	2.1998	1.15e-11	up	OsFBX260 - F-box domain containing protein, expressed
LOC_Os03g05840	0.602137	2.52108	2.19783	0.00999707	up	FAD dependent oxidoreductase domain containing protein, expressed
LOC_Os10g30100	5.16973	23.6897	2.19643	8.93e-38	up	3-5 exonuclease family protein, putative, expressed
LOC_Os03g52390	9.61951	44.6195	2.19419	2.56e-08	up	PIII1 - Proteinase inhibitor II family protein precursor, expressed
LOC_Os08g09715	0.231297	0.866457	2.19344	0.00357581	up	F-box domain containing protein, expressed
LOC_Os05g43920	2.86649	13.2296	2.19309	2.84e-26	up	auxin response factor 14, putative, expressed
LOC_Os07g46990	22.2608	99.8772	2.19192	2.92e-18	up	copper/zinc superoxide dismutase, putative, expressed
LOC_Os07g05040	5.58921	27.3317	2.19173	3.46e-12	up	cadmium-induced protein, putative, expressed
LOC_Os01g48300	34.6961	169.28	2.19011	3.89e-36	up	ATP synthase protein I related, putative, expressed
LOC_Os03g09830	0.675503	3.21093	2.18971	4.49e-05	up	expressed protein
LOC_Os06g40590	0.251206	1.10502	2.18645	1.21e-05	up	expressed protein
LOC_Os05g18850	1.80309	9.25968	2.18492	2.6e-11	up	endoribonuclease Dicer, putative, expressed
LOC_Os03g05300	19.0366	113.041	2.18236	1.6e-21	up	cyclin-dependent kinases regulatory subunit 1, putative, expressed
LOC_Os11g03970	2.15663	9.25877	2.18227	7.71e-24	up	CAMK_KIN1/SNF1/Nim1_like.5 - CAMK includes calcium/calmodulin depedent protein kinases, expressed
LOC_Os04g02880	0.862239	3.90835	2.18064	0.00107996	up	expressed protein
LOC_Os05g32730	0.536283	2.41427	2.18039	0.000374	up	tetratricopeptide-like helical, putative, expressed
LOC_Os01g14050	4.81184	20.8128	2.18033	7.31e-36	up	C2 domain containing protein, putative, expressed
LOC_Os01g74030	1.2396	5.51181	2.1783	2.53e-19	up	pumilio-family RNA binding protein, putative, expressed
LOC_Os04g31340	4.50416	20.7606	2.17821	4.4e-27	up	CBS domain containing membrane protein, putative, expressed
LOC_Os01g08860	29.3764	271.085	2.17794	2e-20	up	hsp20/alpha crystallin family protein, putative, expressed
LOC_Os01g06640	1.28159	6.07917	2.17727	0.00379876	up	basic helix-loop-helix, putative, expressed
LOC_Os06g29700	0.338826	1.54866	2.17671	0.00953943	up	OsFBD11 - F-box and FBD domain containing protein, expressed
LOC_Os01g48140	0.371282	1.85552	2.17556	6.44e-07	up	pentatricopeptide containing protein, putative, expressed
LOC_Os08g09210	3.75378	16.7152	2.17294	5.16e-27	up	phosphoribosylamine--glycine ligase, putative, expressed
LOC_Os11g29490	2.73562	12.2917	2.17225	7.53e-29	up	plasma membrane ATPase, putative, expressed
LOC_Os06g07550	1.88419	8.42083	2.16956	1.7e-21	up	PPR repeat domain containing protein, putative, expressed
LOC_Os10g30080	8.11703	29.4532	2.16884	1.11e-28	up	xylosyltransferase, putative, expressed
LOC_Os12g01740	0.255402	1.13636	2.1681	0.000108	up	serine/threonine-protein kinase, putative, expressed
LOC_Os06g44260	5.06659	26.2194	2.1658	0.00493152	up	synthase, putative, expressed
LOC_Os04g38790	0.511773	2.51225	2.16442	0.00761038	up	expressed protein
LOC_Os03g11510	1.03381	4.50506	2.1637	1.41e-08	up	mitochondrial carrier protein, putative, expressed
LOC_Os11g42800	0.180472	0.619517	2.16277	0.00200123	up	kinesin motor domain containing protein, putative, expressed
LOC_Os12g03730	6.24043	20.3538	2.16274	3.39e-05	up	zinc finger DHHC domain-containing protein, putative, expressed
LOC_Os03g25790	1.42584	7.20157	2.16239	4.14e-05	up	glycosyl hydrolases family 17 protein, expressed
LOC_Os03g08320	0.410004	1.86147	2.16227	0.0033339	up	ZIM domain containing protein, putative, expressed
LOC_Os07g14540	1.05046	4.73464	2.1615	4.91e-06	up	vesicle-associated membrane protein, putative, expressed
LOC_Os03g57840	16.2165	74.0621	2.16108	6.9e-19	up	peptidase M50, mammalian sterol-regulatory element binding protein, putative, expressed
LOC_Os05g34490	0.366455	1.59187	2.1565	3.92e-06	up	expressed protein
LOC_Os11g48080	2.64874	12.9292	2.15516	3.92e-06	up	SOR/SNZ family protein, putative, expressed
LOC_Os07g42770	3.72439	16.5918	2.1542	1.4e-26	up	CAMK_CAMK_like.35 - CAMK includes calcium/calmodulin depedent protein kinases, expressed
LOC_Os01g48000	0.679015	3.49391	2.15415	0.00715669	up	S-locus-like receptor protein kinase, putative, expressed
LOC_Os02g54490	0.498228	2.10158	2.15314	9.42e-09	up	nucleotide binding protein, putative, expressed
LOC_Os03g25450	1.61473	6.3467	2.15221	2.05e-11	up	h/ACA ribonucleoprotein complex subunit 4, putative, expressed
LOC_Os09g04660	0.138888	0.602327	2.15204	0.000169	up	retrotransposon protein, putative, unclassified, expressed
LOC_Os06g28820	0.51205	1.41675	2.1508	0.000169	up	cycloartenol synthase, putative, expressed
LOC_Os03g48540	0.839392	3.72066	2.15017	2.83e-10	up	expressed protein
LOC_Os10g07380	0.69697	3.21819	2.14921	0.00138099	up	expressed protein
LOC_Os05g48040	1.76499	7.93029	2.14856	1.52e-16	up	MATE efflux family protein, putative, expressed
LOC_Os10g07480	0.167533	0.706006	2.14813	1.26e-05	up	plant protein of unknown function DUF869 domain containing protein, expressed
LOC_Os01g61760	0.718968	3.16504	2.1478	0.000368	up	myosin heavy chain-related, putative, expressed
LOC_Os02g30800	0.0466237	0.201839	2.14731	0.00176625	up	POLE1 - Putative DNA polymerase epsilon catalytic subunit, expressed
LOC_Os03g51459	5.54777	25.0511	2.14728	3.7e-09	up	expressed protein
LOC_Os09g24240	0.699789	2.99151	2.14711	1.15e-09	up	pentatricopeptide, putative, expressed
LOC_Os11g17014	0.673733	2.89328	2.14682	1.39e-10	up	NB-ARC domain containing protein, expressed
LOC_Os08g05010	0.694282	3.24019	2.14472	8.85e-05	up	retrotransposon protein, putative, unclassified, expressed
LOC_Os05g30970	0.558639	2.50497	2.14455	1.65e-06	up	copine, putative, expressed
LOC_Os08g35350	0.166884	0.433934	2.14394	0.0065777	up	expressed protein
LOC_Os05g32710	1.56539	6.98447	2.14279	6.47e-13	up	Alpha amylase, catalytic domain containing protein, expressed
LOC_Os01g51754	2.4146	10.8503	2.13867	8.97e-30	up	alpha-amylase precursor, putative, expressed
LOC_Os12g31350	4.54861	20.9686	2.137	3.48e-14	up	SSXT protein, putative, expressed
LOC_Os04g57890	10.679	52.7094	2.13591	3.71e-37	up	oligosaccharyl transferase, putative, expressed
LOC_Os03g13130	0.15376	0.746179	2.13488	0.00871378	up	ternary complex factor MIP1, putative, expressed
LOC_Os07g37130	0.822215	3.60745	2.13361	2.66e-05	up	FUR1, putative, expressed
LOC_Os11g24120	1.78377	8.5405	2.13292	3.64e-13	up	expressed protein
LOC_Os02g55134	11.4252	50.4972	2.13195	1.32e-15	up	cytochrome c oxidase copper chaperone, putative, expressed
LOC_Os02g10650	1.49456	6.47219	2.13099	9.93e-12	up	CRAL/TRIO domain containing protein, expressed
LOC_Os04g44530	6.52218	26.5783	2.12744	2.47e-24	up	expressed protein
LOC_Os05g11280	0.168815	0.698547	2.12717	0.00934616	up	transposon protein, putative, CACTA, En/Spm sub-class
LOC_Os01g45640	27.5765	123.037	2.1261	1.15e-20	up	tat pathway signal sequence family protein, expressed
LOC_Os03g02480	2.59704	11.6526	2.12226	1.07e-11	up	inner membrane protein, putative, expressed
LOC_Os01g04630	11.8039	51.2504	2.11846	3.04e-34	up	muconate cycloisomerase, putative, expressed
LOC_Os03g06290	3.43518	19.3403	2.11674	1.89e-08	up	OsSub27 - Putative Subtilisin homologue, expressed
LOC_Os03g08600	1.0366	5.48114	2.11659	0.000268	up	glycosyl transferase, putative, expressed
LOC_Os03g38580	0.721298	3.03264	2.11496	0.000344	up	pentatricopeptide, putative, expressed
LOC_Os09g38772	5.92127	25.955	2.11379	8.96e-20	up	MOSC domain-containing protein, mitochondrial precursor, putative, expressed
LOC_Os06g21890	1.28394	5.93145	2.11175	0.00294546	up	basic proline-rich protein precursor, putative, expressed
LOC_Os04g35600	0.809986	3.23852	2.11175	4.54e-11	up	OsPDIL1-2 protein disulfide isomerase PDIL1-2, expressed
LOC_Os07g35380	0.199619	0.871959	2.1116	0.00649046	up	TKL_IRAK_DUF26-lc.16 - DUF26 kinases have homology to DUF26 containing loci, expressed
LOC_Os05g24140	0.761843	2.90063	2.11002	2.1e-05	up	tetracycline transporter-like protein 1, putative, expressed
LOC_Os02g12120	0.391411	1.95724	2.10907	5.99e-06	up	retrotransposon protein, putative, unclassified, expressed
LOC_Os03g05540	2.48112	11.051	2.10862	5.54e-18	up	tetratricopeptide repeat containing protein, putative, expressed
LOC_Os02g17760	5.32581	22.2058	2.10819	1.55e-26	up	cytochrome P450, putative, expressed
LOC_Os04g35420	0.202794	0.856423	2.10745	1.47e-05	up	helicase conserved C-terminal domain containing protein, expressed
LOC_Os06g47930	0.466651	1.9185	2.10626	3.12e-05	up	expressed protein
LOC_Os12g38100	8.83906	49.5401	2.10537	0.00153886	up	membrane associated DUF588 domain containing protein, putative, expressed
LOC_Os09g11170	0.979791	4.445	2.10514	0.00170686	up	protein binding protein, putative, expressed
LOC_Os11g03670	2.05372	8.96809	2.10477	3.97e-09	up	Mpv17 / PMP22 family domain containing protein, expressed
LOC_Os03g02070	1.59897	6.36524	2.10401	0.000903	up	heavy-metal-associated domain-containing protein, putative, expressed
LOC_Os01g52740	1.26797	5.60081	2.10318	1.15e-05	up	expressed protein
LOC_Os10g36260	25.9394	113.958	2.10316	2.76e-35	up	expressed protein
LOC_Os04g35170	6.33486	26.2446	2.10253	5.12e-36	up	expressed protein
LOC_Os02g33830	0.641599	2.57003	2.09854	0.000939	up	expressed protein
LOC_Os05g46290	3.78918	15.5386	2.0979	2.79e-28	up	T-complex protein, putative, expressed
LOC_Os06g37640	2.95225	12.2915	2.09782	7.04e-35	up	expressed protein
LOC_Os05g35580	3.51641	16.9164	2.09458	3.53e-09	up	amidophosphoribosyltransferase, chloroplast precursor, putative, expressed
LOC_Os04g12560	0.487225	2.06445	2.09165	0.00269012	up	receptor-like protein kinase, putative, expressed
LOC_Os04g21130	20.4175	85.2292	2.08959	3.85e-23	up	F-box protein PP2-B1, putative, expressed
LOC_Os03g21040	12.3587	65.2191	2.08849	2.15e-13	up	stress responsive protein, putative, expressed
LOC_Os04g03740	3.40793	16.3181	2.08768	4.66e-08	up	expressed protein
LOC_Os11g28600	40.8145	205.069	2.0871	2.49e-30	up	expressed protein
LOC_Os01g53880	2.92845	12.2715	2.0858	2.88e-23	up	OsIAA6 - Auxin-responsive Aux/IAA gene family member, expressed
LOC_Os05g47510	2.32117	12.4636	2.0851	0.0010564	up	pentatricopeptide, putative, expressed
LOC_Os06g21230	3.11059	13.6223	2.08245	1.8e-05	up	glycine rich protein family protein, putative, expressed
LOC_Os01g73950	2.01407	8.93671	2.0816	1.42e-13	up	PPR repeat containing protein, expressed
LOC_Os08g12020	0.0583785	0.249666	2.07938	0.00816514	up	retrotransposon protein, putative, Ty3-gypsy subclass, expressed
LOC_Os01g32090	0.0796864	0.34223	2.07889	0.000235	up	PPR repeat domain containing protein, putative, expressed
LOC_Os01g13260	0.374895	1.52497	2.07879	0.000344	up	cyclin-A1, putative, expressed
LOC_Os07g36950	0.315783	1.31452	2.07856	0.000129	up	expressed protein
LOC_Os05g41310	0.438676	1.75723	2.0785	7.2e-07	up	disease resistance protein RGA2, putative, expressed
LOC_Os05g01256	0.311703	1.24142	2.0768	0.000579	up	helix-loop-helix DNA-binding domain containing protein, expressed
LOC_Os02g48780	2.9387	14.4763	2.07444	0.00198118	up	IQ calmodulin-binding and BAG domain containing protein, putative, expressed
LOC_Os06g11320	1.64449	6.66444	2.074	3.09e-12	up	peptidyl-prolyl cis-trans isomerase CYP40, putative, expressed
LOC_Os07g46600	3.91567	16.2418	2.07237	1.64e-24	up	RNA pseudouridine synthase, putative, expressed
LOC_Os10g35290	3.63415	14.3958	2.07155	4.62e-30	up	DNA-directed RNA polymerase I subunit RPA2, putative, expressed
LOC_Os08g17320	1.56861	7.63077	2.07063	0.00119034	up	protein kinase family protein, putative, expressed
LOC_Os03g60180	0.344093	1.37531	2.07014	6.96e-05	up	GTPase of unknown function domain containing protein, putative, expressed
LOC_Os12g13110	0.728848	3.12031	2.06994	1.18e-09	up	pentatricopeptide, putative, expressed
LOC_Os02g07800	3.05243	13.1686	2.0681	3.2e-09	up	transcription factor, putative, expressed
LOC_Os08g23140	3.10887	9.7561	2.06575	2e-13	up	expressed protein
LOC_Os04g20749	1.33639	5.89723	2.0656	1.75e-05	up	expressed protein
LOC_Os11g14170	0.453239	1.81766	2.06473	2.67e-05	up	OsDegp12 - Putative Deg protease homologue, expressed
LOC_Os08g38890	1.03195	4.32824	2.06347	1.39e-05	up	expressed protein
LOC_Os02g29464	0.871542	3.5098	2.06338	9.4e-21	up	RecF/RecN/SMC N terminal domain containing protein, expressed
LOC_Os11g04240	0.316727	1.2286	2.05808	0.000291	up	TFIIE-alpha 2, putative, expressed
LOC_Os05g08110	4.05547	17.4628	2.05196	2.67e-05	up	early light-induced protein, chloroplast precursor, putative, expressed
LOC_Os05g49684	6.05558	28.1042	2.0486	0.000254	up	expressed protein
LOC_Os01g01670	4.75774	19.3893	2.04814	4.08e-15	up	expressed protein
LOC_Os04g51454	36.7034	165.212	2.04628	1.23e-09	up	expressed protein
LOC_Os06g10560	0.181634	0.745056	2.04581	0.00056	up	leaf senescence related protein, putative, expressed
LOC_Os05g20560	0.232168	0.90042	2.04499	0.00447794	up	retrotransposon protein, putative, unclassified, expressed
LOC_Os08g18920	0.143207	0.569919	2.04488	0.00993911	up	protein kinase domain containing protein, expressed
LOC_Os05g14310	7.03818	30.8036	2.0443	5.44e-08	up	expressed protein
LOC_Os01g21960	0.27591	1.11871	2.04362	0.000903	up	serine/threonine-protein kinase, putative, expressed
LOC_Os09g01610	0.412826	1.74991	2.04323	0.00302925	up	clumping factor B, putative, expressed
LOC_Os09g10201	2.4249	11.3372	2.04142	0.000592	up	expressed protein
LOC_Os05g18790	2.61943	10.3753	2.04037	5.87e-11	up	formyl transferase, putative, expressed
LOC_Os02g40500	5.5421	22.0176	2.03967	2.13e-07	up	OsGrx_C2.1 - glutaredoxin subgroup I, expressed
LOC_Os06g23370	0.818833	2.9428	2.03911	9.69e-17	up	expressed protein
LOC_Os06g16290	10.0286	42.3659	2.03506	1.68e-17	up	ribosomal protein L7Ae, putative, expressed
LOC_Os01g43320	1.7297	7.32093	2.03321	0.000379	up	transmembrane amino acid transporter protein, putative, expressed
LOC_Os03g06654	0.507228	1.91481	2.03211	4.84e-05	up	flavin monooxygenase, putative, expressed
LOC_Os06g40850	1.36412	3.91983	2.03184	1.54e-11	up	IQ calmodulin-binding motif family protein, putative, expressed
LOC_Os09g37740	1.03895	4.32718	2.03182	0.00621886	up	ribosomal L18p/L5e family protein, putative, expressed
LOC_Os07g45210	0.120552	0.397583	2.0317	0.00849684	up	expressed protein
LOC_Os09g37590	1.11028	4.50923	2.03079	5.76e-15	up	OsFBDUF47 - F-box and DUF domain containing protein, expressed
LOC_Os03g21530	3.41815	13.5301	2.0304	8.19e-33	up	AARP2CN domain containing protein, expressed
LOC_Os07g05650	0.479677	1.9513	2.03036	0.0068907	up	MAGE-8 antigen-related, putative, expressed
LOC_Os08g09200	30.7807	113.11	2.02962	5.86e-29	up	aconitate hydratase protein, putative, expressed
LOC_Os01g58690	3.02844	11.9472	2.02924	1.35e-15	up	endonuclease/exonuclease/phosphatase family domain containing protein, expressed
LOC_Os03g19490	0.70272	2.86747	2.02907	1.54e-06	up	expressed protein
LOC_Os03g51870	1.31831	5.31378	2.02821	4.34e-08	up	FHA domain containing protein, putative, expressed
LOC_Os01g07420	0.782088	3.41119	2.02385	0.0021239	up	hydrolase, alpha/beta fold family protein, putative, expressed
LOC_Os09g31350	0.541432	2.14134	2.02363	4.57e-05	up	expressed protein
LOC_Os05g45930	0.809539	3.31185	2.02307	1.06e-07	up	IQ calmodulin-binding motif family protein, putative, expressed
LOC_Os05g02530	221.495	917.392	2.02211	9.28e-23	up	glutathione S-transferase, N-terminal domain containing protein, expressed
LOC_Os01g49920	0.331139	1.36766	2.02058	2.06e-06	up	protein kinase, putative, expressed
LOC_Os02g32570	1.33981	5.10804	2.02004	6.98e-16	up	SNF2 family N-terminal domain containing protein, expressed
LOC_Os03g55380	1.45854	5.88052	2.01894	4.88e-07	up	oxidoreductase, putative, expressed
LOC_Os01g58640	3.10809	12.7014	2.01184	7.75e-05	up	nucleotide pyrophosphatase/phosphodiesterase, putative, expressed
LOC_Os02g51930	8.96256	42.4633	2.01091	3.46e-08	up	cytokinin-O-glucosyltransferase 2, putative, expressed
LOC_Os09g30270	0.470296	1.77722	2.01036	5.71e-05	up	transposon protein, putative, Mutator sub-class, expressed
LOC_Os08g44770	57.8448	244.593	2.00967	3.85e-05	up	copper/zinc superoxide dismutase, putative, expressed
LOC_Os10g26690	1.19762	4.87015	2.00837	0.00466543	up	structural constituent of ribosome, putative, expressed
LOC_Os03g01750	39.5104	157.017	2.00726	4.74e-30	up	dual specificity protein phosphatase, putative, expressed
LOC_Os05g36000	3.70585	14.7267	2.00696	5.7e-10	up	FabA-like domain containing protein, expressed
LOC_Os04g39780	0.230286	0.91071	2.00681	3.9e-07	up	AMP-binding enzyme family protein, expressed
LOC_Os07g27359	0.187462	0.701013	2.00655	0.00865329	up	expressed protein
LOC_Os01g15890	0.445109	2.05465	2.00609	0.00238158	up	retrotransposon protein, putative, unclassified, expressed
LOC_Os10g09240	70.6662	342.788	2.00503	1.4e-24	up	expressed protein
LOC_Os07g47470	1.07928	4.20749	2.00502	1.72e-06	up	pentatricopeptide, putative, expressed
LOC_Os05g48410	5.88063	24.0432	2.00223	1.06e-17	up	50S ribosomal protein L21, chloroplast precursor, putative, expressed
LOC_Os05g08770	2.12943	10.5442	2.00176	1.57e-05	up	uncharacterized protein At4g06744 precursor, putative, expressed
LOC_Os11g32270	2.96638	12.4236	2.00141	2.03e-16	up	N-rich protein, putative, expressed
LOC_Os03g26044	4.13211	17.5177	1.99806	1.05e-19	up	CSLA5 - cellulose synthase-like family A; mannan synthase, expressed
LOC_Os05g30980	0.92848	3.33074	1.99632	2.04e-07	up	RNA recognition motif containing protein, putative, expressed
LOC_Os06g29180	16.9318	67.4338	1.99576	7.42e-33	up	erythronate-4-phosphate dehydrogenase domain containing protein, expressed
LOC_Os04g38620	3.93677	15.407	1.99025	1.89e-16	up	NAP domain containing protein, putative, expressed
LOC_Os01g03870	0.61104	2.59165	1.98963	0.000275	up	expressed protein
LOC_Os01g24940	0.339464	1.31292	1.98963	7.22e-05	up	poly synthetase 2-A, putative, expressed
LOC_Os05g43910	3.29255	13.6191	1.98876	1.5e-14	up	cytochrome P450, putative, expressed
LOC_Os05g04750	0.553791	2.31685	1.98627	0.001246	up	OsFBX157 - F-box domain containing protein, expressed
LOC_Os02g55560	3.80928	15.1074	1.98506	5.39e-17	up	protein phosphatase 2C, putative, expressed
LOC_Os11g40420	0.5724	2.30074	1.98368	5.06e-08	up	expressed protein
LOC_Os02g57590	14.4419	60.8115	1.98282	1.26e-25	up	rRNA 2-O-methyltransferase fibrillarin 2, putative, expressed
LOC_Os01g66500	5.01473	19.0395	1.98133	1.8e-32	up	phosphoribosylformylglycinamidine synthase, putative, expressed
LOC_Os02g06360	1.0258	2.92333	1.98016	0.00504499	up	uncharacterized protein CPn_0526/CP_0226/CPj0526/CpB0547, putative, expressed
LOC_Os07g12900	1.44798	6.36564	1.97989	1.47e-06	up	cadmium/zinc-transporting ATPase, putative, expressed
LOC_Os01g32780	10.9105	43.0204	1.97956	4.26e-15	up	universal stress protein domain containing protein, putative, expressed
LOC_Os01g05060	39.6273	157.329	1.97768	1.72e-15	up	mitochondrial glycoprotein, putative, expressed
LOC_Os03g28080	12.9277	66.2234	1.9776	7.93e-09	up	ring-H2 zinc finger protein, putative, expressed
LOC_Os02g11870	5.19581	23.8244	1.97518	1.1e-05	up	expressed protein
LOC_Os07g13170	4.13275	16.7658	1.97433	2.05e-17	up	AP2 domain containing protein, expressed
LOC_Os05g07950	0.743774	2.83242	1.97366	0.00484698	up	OsFBX160 - F-box domain containing protein, expressed
LOC_Os02g03730	12.4459	50.87	1.97366	2.83e-17	up	SWIB/MDM2 domain containing protein, expressed
LOC_Os05g08360	15.0047	60.4785	1.97315	1.79e-16	up	rRNA 2-O-methyltransferase fibrillarin 2, putative, expressed
LOC_Os10g34430	0.183965	0.702203	1.97228	1.39e-05	up	Dicer, putative, expressed
LOC_Os09g36220	42.4244	160.422	1.97189	4.19e-06	up	response regulator receiver domain containing protein, expressed
LOC_Os01g67510	3.82124	14.8146	1.9714	6.05e-21	up	recA protein, putative, expressed
LOC_Os01g22900	21.0373	84.7369	1.9714	7.45e-32	up	neutral/alkaline invertase, putative, expressed
LOC_Os03g19570	0.910821	3.41253	1.97038	2.75e-15	up	fip1 motif family protein, expressed
LOC_Os11g05750	0.296131	0.817887	1.97011	0.0080588	up	expressed protein
LOC_Os01g06000	1.05377	3.33082	1.96902	2.69e-10	up	PPR repeat containing protein, expressed
LOC_Os07g34598	0.239386	0.906161	1.96889	0.000733	up	tyrosyl-DNA phosphodiesterase 1, putative, expressed
LOC_Os03g37240	1.63817	6.54472	1.96802	1.14e-11	up	retrotransposon protein, putative, unclassified, expressed
LOC_Os07g14100	2.53845	10.1392	1.96784	1.52e-07	up	pentatricopeptide, putative, expressed
LOC_Os05g48416	1.0225	3.97144	1.9678	1.16e-06	up	lipase-related, putative, expressed
LOC_Os07g43560	39.7219	157.738	1.96762	3.87e-17	up	TKL_IRAK_DUF26-lc.24 - DUF26 kinases have homology to DUF26 containing loci, expressed
LOC_Os08g33720	16.2655	65.0216	1.96551	4.08e-31	up	lactate/malate dehydrogenase, putative, expressed
LOC_Os01g67570	24.4186	95.446	1.96429	1.86e-30	up	PDE312/PTAC10, putative, expressed
LOC_Os06g46540	0.965478	3.94704	1.96331	4.49e-12	up	cell division cycle protein 23, putative, expressed
LOC_Os10g29390	3.64199	14.7754	1.9613	7.38e-21	up	expressed protein
LOC_Os12g39630	11.315	42.2573	1.96108	6.85e-32	up	CAMK_CAMK_like.49 - CAMK includes calcium/calmodulin depedent protein kinases, expressed
LOC_Os03g56850	0.532949	2.1282	1.95745	7.86e-07	up	pentatricopeptide, putative, expressed
LOC_Os08g43270	0.399313	1.48355	1.95711	0.00405187	up	BAG domain-containing protein, putative, expressed
LOC_Os02g58120	11.763	45.4385	1.95667	3.84e-16	up	oxidoreductase/ transition metal ion binding protein, putative, expressed
LOC_Os02g21310	0.80598	3.12868	1.95479	0.00544487	up	expressed protein
LOC_Os12g19040	1.76487	6.19891	1.95303	1.01e-15	up	expressed protein
LOC_Os10g34720	0.47659	1.78785	1.95149	6.07e-05	up	LOI1, putative, expressed
LOC_Os01g41030	2.16671	8.47924	1.95148	6.71e-08	up	ribosomal protein L25, putative, expressed
LOC_Os06g23040	9.22296	39.2127	1.95128	2.46e-15	up	expressed protein
LOC_Os01g24010	0.0871348	0.327801	1.9511	0.00601475	up	pleiotropic drug resistance protein, putative, expressed
LOC_Os09g29840	44.5323	168.122	1.94969	9.35e-06	up	heat shock protein, putative, expressed
LOC_Os11g39360	0.922945	3.50569	1.94891	2.17e-08	up	pentatricopeptide repeat domain containing protein, putative, expressed
LOC_Os07g20420	0.785054	2.95017	1.94827	8.69e-07	up	tetratricopeptide-like helical, putative, expressed
LOC_Os01g03180	0.765648	3.25255	1.9469	0.00907133	up	retrotransposon protein, putative, unclassified, expressed
LOC_Os05g33460	2.77124	11.0112	1.94638	1.84e-07	up	mTERF domain containing protein, expressed
LOC_Os01g60640	0.310379	1.17837	1.9455	0.0030995	up	WRKY21, expressed
LOC_Os01g12710	32.0996	120.416	1.94447	3.73e-23	up	oxidoreductase, short chain dehydrogenase/reductase family domain containing protein, expressed
LOC_Os04g36800	7.83764	30.9021	1.94332	1.29e-16	up	3-oxoacyl-synthase, putative, expressed
LOC_Os01g16040	8.14345	31.3561	1.94276	5.45e-29	up	mitochondrial carrier protein, putative, expressed
LOC_Os05g12730	0.535721	1.95385	1.94264	4.71e-07	up	expressed protein
LOC_Os03g32090	1.06947	4.56458	1.94227	8.6e-09	up	pentatricopeptide, putative, expressed
LOC_Os07g45620	2.22479	9.14577	1.94098	5.34e-08	up	retrotransposon protein, putative, Ty3-gypsy subclass, expressed
LOC_Os03g06890	0.106755	0.400229	1.94055	0.00166031	up	DUF593 domain containing protein, expressed
LOC_Os02g10400	1.21881	4.53923	1.93881	2.37e-06	up	expressed protein
LOC_Os01g12350	1.31411	6.04434	1.93848	4.95e-05	up	retrotransposon protein, putative, unclassified, expressed
LOC_Os03g59550	0.699416	2.70795	1.93818	0.00781818	up	RNA recognition motif containing protein, putative, expressed
LOC_Os07g44400	0.409649	1.08048	1.9376	2.57e-06	up	POK1, putative, expressed
LOC_Os07g43990	0.456829	1.74909	1.93678	0.000775	up	expressed protein
LOC_Os01g68840	4.3793	17.2596	1.93649	4.44e-05	up	CRP6 - Cysteine-rich family protein precursor, expressed
LOC_Os08g35700	0.363473	1.41192	1.93644	6.75e-05	up	Leucine Rich Repeat family protein, expressed
LOC_Os04g46170	0.968407	4.52295	1.9356	6.73e-06	up	ubiquitin carboxyl-terminal hydrolase, family 1, putative, expressed
LOC_Os05g46000	3.71278	11.4132	1.93442	6.52e-08	up	ras-related protein, putative, expressed
LOC_Os09g39230	2.44142	11.5404	1.93353	0.000185	up	prephenate dehydratase domain containing protein, expressed
LOC_Os10g21460	0.343458	1.27835	1.93348	0.00749227	up	expressed protein
LOC_Os04g39280	1.10371	4.17426	1.93255	2.36e-09	up	ATPOT1, putative, expressed
LOC_Os06g03570	2.37876	8.95897	1.93233	5.79e-16	up	pentatricopeptide, putative, expressed
LOC_Os02g27100	1.368	5.65012	1.93167	5.02e-05	up	expressed protein
LOC_Os03g06250	2.59545	12.5867	1.93159	0.000965	up	retrotransposon protein, putative, unclassified, expressed
LOC_Os01g67580	2.07687	7.70477	1.9315	2.75e-25	up	multidrug resistance-associated protein, putative, expressed
LOC_Os03g55280	5.6929	21.5529	1.93046	7.14e-18	up	semialdehyde dehydrogenase, NAD binding domain containing protein, putative, expressed
LOC_Os10g33630	10.4822	41.9686	1.93027	2.32e-23	up	adaptin ear-binding coat-associated protein 2, putative, expressed
LOC_Os08g27140	1.76899	6.83571	1.92954	0.00105409	up	expressed protein
LOC_Os04g42200	8.95069	41.6844	1.92932	4.83e-06	up	expressed protein
LOC_Os12g10470	1.06033	3.96793	1.92925	2.99e-12	up	expressed protein
LOC_Os06g35050	0.428945	1.59455	1.92753	0.00649078	up	arogenate dehydrogenase 1, chloroplast precursor, putative, expressed
LOC_Os05g34460	14.8527	56.8214	1.92522	2.27e-30	up	OsDegp7 - Putative Deg protease homologue, expressed
LOC_Os08g32160	1.15432	5.0079	1.92428	0.00584701	up	oxidoreductase, 2OG-FeII oxygenase domain containing protein, putative, expressed
LOC_Os02g46473	17.6736	76.5258	1.92364	4.41e-07	up	expressed protein
LOC_Os02g49820	10.7067	39.245	1.92281	2.73e-30	up	RNA recognition motif family protein, expressed
LOC_Os11g02460	1.66459	6.32943	1.92265	2.92e-11	up	outer membrane protein, OMP85 family, putative, expressed
LOC_Os03g55164	6.09386	22.88	1.91995	1.49e-23	up	WRKY4, expressed
LOC_Os04g44770	1.58268	5.64174	1.91965	5.15e-05	up	expressed protein
LOC_Os05g11320	1847.26	7279.95	1.91871	0.00239055	up	metallothionein-like protein 3B, putative, expressed
LOC_Os08g27824	1.30394	4.74357	1.91793	6.72e-11	up	NOL1/NOP2/sun family protein, putative, expressed
LOC_Os07g42700	3.41897	12.1798	1.91726	2.08e-27	up	paramyosin, putative, expressed
LOC_Os07g13810	2.27979	9.99197	1.91453	0.000216	up	cytokinin-N-glucosyltransferase 1, putative, expressed
LOC_Os10g42754	1.01109	3.08866	1.91128	4.55e-07	up	expressed protein
LOC_Os06g04250	1.93303	8.62848	1.91058	0.00165783	up	phosphate-induced protein 1 conserved region domain containing protein, expressed
LOC_Os12g03430	1.22371	6.10953	1.90957	1.6e-05	up	Mpv17 / PMP22 family domain containing protein, expressed
LOC_Os03g25500	9.94358	39.2591	1.90947	8.05e-30	up	cytochrome P450 72A1, putative, expressed
LOC_Os06g22070	3.78621	14.1371	1.9079	1.89e-11	up	mitochondrial glycoprotein, putative, expressed
LOC_Os11g04440	2.29003	8.40079	1.9075	0.000288	up	expressed protein
LOC_Os01g68160	4.1425	17.3558	1.90571	4.13e-25	up	ZOS1-22 - C2H2 zinc finger protein, expressed
LOC_Os08g41100	7.15299	27.0983	1.90524	1.49e-19	up	CHIT12 - Chitinase family protein precursor, expressed
LOC_Os03g18840	2.16366	7.88538	1.90242	2.03e-15	up	NUC189 domain containing protein, expressed
LOC_Os04g33460	17.1571	63.5817	1.90063	1.05e-28	up	1,4-alpha-glucan-branching enzyme 2, chloroplast precursor, putative, expressed
LOC_Os08g42560	5.89539	21.8419	1.89977	1.04e-27	up	tRNA synthetase class II core domain containing protein, expressed
LOC_Os07g45280	2.63855	9.07595	1.89895	2.95e-14	up	Mo25, putative, expressed
LOC_Os01g25820	8.48095	31.9757	1.89885	5e-30	up	respiratory burst oxidase, putative, expressed
LOC_Os11g21910	0.482201	1.39387	1.89674	0.00602834	up	retrotransposon protein, putative, Ty3-gypsy subclass
LOC_Os02g01800	0.134447	0.502304	1.89656	0.00666181	up	receptor-like protein kinase precursor, putative, expressed
LOC_Os03g07190	16.5785	62.0928	1.893	1.08e-18	up	expressed protein
LOC_Os02g32860	1.97541	7.06611	1.89229	4.66e-06	up	poly synthetase 3, putative, expressed
LOC_Os04g31050	1.09628	3.92781	1.89029	1.12e-06	up	expressed protein
LOC_Os10g21418	3.13124	11.25	1.89001	1.78e-19	up	NADPH-dependent oxidoreductase, putative, expressed
LOC_Os08g45200	2.09821	8.55848	1.88877	2.41e-12	up	expressed protein
LOC_Os02g03420	1.19396	4.19877	1.88875	2.54e-08	up	pentatricopeptide repeat-containing protein, putative, expressed
LOC_Os03g51150	3.05243	13.2948	1.88869	6.02e-07	up	expressed protein
LOC_Os03g42770	1.58507	5.78537	1.88835	2.79e-10	up	expressed protein
LOC_Os01g02040	0.550437	2.10043	1.88781	5.92e-05	up	retrotransposon protein, putative, unclassified, expressed
LOC_Os08g26870	48.6356	172.369	1.88739	9.93e-08	up	wound responsive protein, putative, expressed
LOC_Os08g14770	1.74566	6.35633	1.88715	5.41e-14	up	aminotransferase, putative, expressed
LOC_Os10g41060	2.77311	10.0841	1.8865	6.04e-10	up	expressed protein
LOC_Os06g05090	2.84064	10.2356	1.88603	4.25e-11	up	methyltransferase domain containing protein, expressed
LOC_Os04g21880	0.352705	1.28355	1.88463	2.04e-07	up	expressed protein
LOC_Os05g05300	0.29536	1.07508	1.88424	4.38e-05	up	CRS1/YhbY domain containing protein, putative, expressed
LOC_Os05g38210	1.11376	4.07272	1.88384	0.000174	up	mitochondrial glycoprotein, putative, expressed
LOC_Os04g16080	0.31215	1.06578	1.8837	3.39e-06	up	transposon protein, putative, CACTA, En/Spm sub-class, expressed
LOC_Os04g57900	0.767512	2.8016	1.88311	0.000139	up	PPR repeat containing protein, expressed
LOC_Os06g43620	3.18061	11.4521	1.88302	0.00369878	up	haemolysin-III, putative, expressed
LOC_Os12g24040	1.41826	5.63512	1.88269	1.47e-06	up	glycosyl hydrolase family 9 protein, expressed
LOC_Os02g37140	0.751628	2.69417	1.88235	1.85e-10	up	expressed protein
LOC_Os05g32120	2.12092	7.67331	1.88124	1.19e-06	up	alpha 1,3-xylosyltransferase, putative, expressed
LOC_Os06g42030	0.922714	3.48218	1.88119	4.8e-05	up	potassium transporter, putative, expressed
LOC_Os06g16150	4.33524	19.0679	1.88083	1.9e-05	up	expressed protein
LOC_Os07g33240	11.4702	43.355	1.88064	3.18e-19	up	endoribonuclease, putative, expressed
LOC_Os03g55470	0.488548	1.80985	1.87994	0.000781	up	expressed protein
LOC_Os01g36540	0.575122	2.04662	1.87965	0.00196613	up	pentatricopeptide, putative, expressed
LOC_Os02g50010	20.5141	75.1036	1.87925	1.76e-29	up	APO, putative, expressed
LOC_Os09g24900	2.48462	9.11656	1.8781	1.01e-16	up	methyltransferase, putative, expressed
LOC_Os06g37020	1.27206	5.04465	1.87801	0.00743885	up	expressed protein
LOC_Os06g19380	0.456628	1.58649	1.87782	0.00104373	up	expressed protein
LOC_Os01g53180	0.488645	1.85537	1.87765	0.000213	up	retrotransposon protein, putative, Ty1-copia subclass, expressed
LOC_Os07g13600	3.24501	13.0573	1.87749	0.00158509	up	expressed protein
LOC_Os08g26850	2.5532	11.4397	1.87575	5.42e-05	up	plant protein of unknown function domain containing protein, expressed
LOC_Os05g39150	1.56134	6.03318	1.87325	3.56e-05	up	expressed protein
LOC_Os02g11740	45.2522	167.936	1.87251	4.5e-10	up	plastidic ATP/ADP-transporter, putative, expressed
LOC_Os01g18060	0.373272	1.30895	1.87131	3.18e-05	up	sugar transporter superfamily, putative, expressed
LOC_Os03g63910	12.2213	99.4991	1.87115	3.56e-10	up	PPR repeat domain containing protein, putative, expressed
LOC_Os02g13630	8.81227	35.0244	1.86936	3.72e-05	up	expressed protein
LOC_Os03g06400	1.1292	4.17555	1.86846	2.82e-09	up	expressed protein
LOC_Os06g44540	1.50824	5.77769	1.86787	7.29e-07	up	HOTHEAD precursor, putative, expressed
LOC_Os06g39840	0.176474	0.625349	1.86761	0.000308	up	retrotransposon protein, putative, unclassified, expressed
LOC_Os01g15000	5.24761	20.1194	1.86688	2.01e-20	up	lipase, putative, expressed
LOC_Os01g35170	4.47971	16.2697	1.86569	1.27e-16	up	tRNA methyltransferase, putative, expressed
LOC_Os04g31690	39.1893	139.46	1.86549	7.26e-28	up	expressed protein
LOC_Os11g08300	20.622	75.5167	1.86388	1.21e-07	up	aldehyde dehydrogenase, putative, expressed
LOC_Os12g07300	3.4584	11.8872	1.863	7.51e-25	up	N-acetyltransferase 10, putative, expressed
LOC_Os04g33770	0.268868	0.848412	1.863	0.00966318	up	nucleoside-diphosphate-sugar epimerase, putative, expressed
LOC_Os06g19410	0.567461	1.54266	1.86295	2.7e-06	up	retrotransposon protein, putative, unclassified, expressed
LOC_Os05g12130	1.05332	3.73949	1.86278	1.24e-08	up	EMB2261, putative, expressed
LOC_Os05g04120	12.082	51.8351	1.86213	1.88e-13	up	ferroportin1 domain containing protein, expressed
LOC_Os02g15120	6.65073	27.424	1.86166	1.11e-05	up	RING-H2 finger protein, putative, expressed
LOC_Os10g39936	8.22743	45.1157	1.85987	0.000156	up	zinc finger, C3HC4 type domain containing protein, expressed
LOC_Os02g57870	1.50538	5.72635	1.85959	2.76e-07	up	expressed protein
LOC_Os07g33790	1.94992	7.29707	1.85946	4.07e-21	up	glutamate receptor 3.4 precursor, putative, expressed
LOC_Os03g30910	0.100268	0.353053	1.85678	0.00830505	up	disease resistance protein RPM1, putative, expressed
LOC_Os04g12140	0.362386	1.23424	1.85463	3.86e-06	up	expressed protein
LOC_Os08g30014	1.97875	6.64684	1.85358	0.00138462	up	expressed protein
LOC_Os03g61140	7.65277	27.7063	1.85319	1.48e-21	up	expressed protein
LOC_Os01g43120	23.6437	85.2278	1.85214	1.5e-27	up	DEAD/DEAH box helicase, putative, expressed
LOC_Os07g09010	3.75804	14.7173	1.8481	2.86e-09	up	nodulin, putative, expressed
LOC_Os09g33480	58.8612	222.401	1.84768	1.05e-13	up	DAG protein, chloroplast precursor, putative, expressed
LOC_Os09g16540	0.846392	3.18766	1.84539	1.38e-06	up	protein kinase, putative, expressed
LOC_Os01g09280	5.88145	23.0225	1.84429	7.18e-15	up	myb-related transcription activator, putative, expressed
LOC_Os03g23970	3.44456	12.3015	1.84425	3.79e-09	up	diphthine synthase, putative, expressed
LOC_Os01g31890	1.71485	6.84671	1.84401	0.00453996	up	transposon protein, putative, unclassified, expressed
LOC_Os12g07030	1.60886	6.46586	1.84317	0.00842143	up	expressed protein
LOC_Os04g38930	0.911138	3.12634	1.84199	0.000148	up	pentatricopeptide, putative, expressed
LOC_Os03g57420	3.83195	14.298	1.84121	2.68e-08	up	ML domain protein, putative, expressed
LOC_Os05g25060	5.84145	20.3874	1.84118	5.28e-28	up	PPR repeat domain containing protein, putative, expressed
LOC_Os05g49610	37.007	136.732	1.84	1.39e-14	up	ubiquitin carboxyl-terminal hydrolase, family 1, putative, expressed
LOC_Os03g06190	4.7831	17.0343	1.83955	1.46e-24	up	3-5 exonuclease family protein, putative, expressed
LOC_Os05g04540	1.71042	6.75692	1.83952	0.00435525	up	expressed protein
LOC_Os05g36350	0.799401	3.29581	1.83922	0.00802967	up	pentatricopeptide, putative, expressed
LOC_Os12g04010	1.87835	6.22179	1.83913	1.01e-14	up	M-phase phosphoprotein 10, putative, expressed
LOC_Os05g15520	7.63962	29.0164	1.83883	1.35e-06	up	DNA-binding protein-related, putative, expressed
LOC_Os12g29280	0.24391	0.83572	1.83816	0.000832	up	disease resistance protein RGA3, putative, expressed
LOC_Os01g64120	14.0794	59.053	1.8373	0.00210451	up	2Fe-2S iron-sulfur cluster binding domain containing protein, expressed
LOC_Os03g11874	0.599435	1.97589	1.83566	2.39e-07	up	expressed protein
LOC_Os01g63400	0.689247	2.40416	1.83548	1.76e-06	up	PPR repeat containing protein, expressed
LOC_Os09g01360	0.585136	1.71781	1.83492	1.26e-05	up	expressed protein
LOC_Os07g40570	1.72903	5.93791	1.83416	3.58e-08	up	WRKY88, expressed
LOC_Os09g14880	0.514314	1.73068	1.83369	2.9e-05	up	transposon protein, putative, Pong sub-class, expressed
LOC_Os08g09610	16.5927	61.5902	1.83364	2.7e-09	up	expressed protein
LOC_Os09g36040	72.9861	251.189	1.83276	2.55e-24	up	rhodanese-like domain containing protein, putative, expressed
LOC_Os03g61560	5.86268	18.5581	1.83272	2.15e-22	up	expressed protein
LOC_Os10g17454	16.0583	55.9057	1.83235	2.19e-27	up	RNA recognition motif containing protein, expressed
LOC_Os02g50640	0.308281	1.09632	1.83062	0.00400854	up	HEAT repeat family protein, putative, expressed
LOC_Os02g03830	2.97136	10.7456	1.82743	0.000883	up	expressed protein
LOC_Os03g62690	1.597	5.53812	1.82732	2.41e-17	up	pentatricopeptide, putative, expressed
LOC_Os05g38580	1.70975	6.14392	1.82668	0.00259648	up	50S ribosomal protein L17, putative, expressed
LOC_Os04g46300	0.202017	0.70815	1.82585	0.00637936	up	disease resistance protein RPM1, putative, expressed
LOC_Os06g22440	4.68655	16.5813	1.82382	2.72e-05	up	SAM dependent carboxyl methyltransferase, putative, expressed
LOC_Os08g43320	5.36797	19.7204	1.82323	1.02e-12	up	OsRhmbd14 - Putative Rhomboid homologue, expressed
LOC_Os05g03610	1.75775	6.7066	1.82313	5.97e-07	up	phospholipase C, putative, expressed
LOC_Os06g36940	0.461089	1.61429	1.82074	0.00463721	up	expressed protein
LOC_Os07g28800	1.27593	4.71292	1.82047	1.73e-05	up	heat shock protein DnaJ, putative, expressed
LOC_Os03g53170	2.99338	10.5805	1.81968	1.62e-09	up	pentatricopeptide, putative, expressed
LOC_Os05g50410	0.291546	1.04998	1.81818	0.00240259	up	Rad21 / Rec8 like protein, putative, expressed
LOC_Os06g03790	3.99591	14.501	1.81801	1.5e-06	up	39S ribosomal protein L47, mitochondrial precursor, putative, expressed
LOC_Os01g61170	4.33512	16.8934	1.81788	0.000167	up	prenylated rab acceptor, putative, expressed
LOC_Os02g02950	0.904699	3.10878	1.81656	2.95e-06	up	pentatricopeptide, putative, expressed
LOC_Os02g29774	3.26993	11.0301	1.81635	0.00109754	up	expressed protein
LOC_Os04g58910	1.33347	4.87885	1.81464	0.000436	up	receptor protein kinase TMK1 precursor, putative, expressed
LOC_Os07g38490	2.70672	9.17716	1.81435	5.99e-10	up	GDP-fucose protein-O-fucosyltransferase 2, putative, expressed
LOC_Os03g17340	0.988666	3.35446	1.81349	1.13e-08	up	expressed protein
LOC_Os05g30710	1.12931	3.81908	1.81315	8.4e-07	up	pentatricopeptide, putative, expressed
LOC_Os03g10460	0.912838	3.20032	1.81302	1.46e-06	up	expressed protein
LOC_Os03g16440	9.32618	32.5922	1.813	4.19e-16	up	outer membrane protein, OMP85 family, putative, expressed
LOC_Os06g14040	1.11746	3.86527	1.81236	4.2e-07	up	ThiF family domain containing protein, putative, expressed
LOC_Os02g02910	4.07488	14.077	1.81202	7.8e-22	up	expressed protein
LOC_Os01g48850	1.26689	4.71362	1.81075	6.7e-05	up	auxin-responsive protein, putative, expressed
LOC_Os02g49510	0.428913	0.933867	1.81033	0.00536061	up	amino acid transporter, putative, expressed
LOC_Os06g12940	0.374153	1.29749	1.81009	0.00358547	up	expressed protein
LOC_Os08g42100	14.1292	50.2999	1.80907	1.46e-20	up	ACT domain containing protein, expressed
LOC_Os02g33710	20.13	71.4869	1.80819	1.75e-27	up	decarboxylase, putative, expressed
LOC_Os05g37900	0.570941	2.03017	1.80712	0.00166031	up	zinc finger, C3HC4 type domain containing protein, expressed
LOC_Os05g09500	4.00192	14.4992	1.80582	1.64e-08	up	hexokinase, putative, expressed
LOC_Os03g44520	1.86139	7.10356	1.8054	0.00678508	up	expressed protein
LOC_Os07g27180	1.71794	6.0544	1.80386	7.33e-16	up	tetratricopeptide repeat domain containing protein, expressed
LOC_Os12g31800	76.6026	261.413	1.80273	3.57e-26	up	glycine-rich RNA-binding protein 7, putative, expressed
LOC_Os09g25934	12.9515	45.8326	1.80242	2.55e-19	up	expressed protein
LOC_Os02g51860	0.690835	2.38476	1.80173	5.65e-06	up	dehydration response related protein, putative, expressed
LOC_Os01g04260	3.90974	13.5239	1.80102	1.43e-09	up	fatty acid hydroxylase, putative, expressed
LOC_Os06g18830	0.353167	1.21679	1.79966	0.00148043	up	AGC_PVPK_like_kin82y.13 - ACG kinases include homologs to PKA, PKG and PKC, expressed
LOC_Os03g02110	1.48511	5.05812	1.79709	1.47e-18	up	WD domain, G-beta repeat domain containing protein, expressed
LOC_Os02g51810	0.603477	2.01614	1.79661	0.000141	up	expressed protein
LOC_Os03g49350	1.35787	5.73757	1.79604	0.000283	up	lipozygenase protein, putative, expressed
LOC_Os06g44200	1.33922	4.60486	1.79374	1.39e-08	up	ZOS6-06 - C2H2 zinc finger protein, expressed
LOC_Os02g36780	8.6023	35.6478	1.78989	0.00753816	up	mTERF domain containing protein, expressed
LOC_Os03g41120	0.897578	1.98049	1.78953	0.000226	up	expressed protein
LOC_Os04g53380	1.21198	4.09684	1.78739	5.53e-23	up	expressed protein
LOC_Os01g09370	13.2678	35.8279	1.78543	3.21e-26	up	ankyrin repeat domain-containing protein 28, putative, expressed
LOC_Os04g53070	13.8242	47.2862	1.78526	1.44e-25	up	expressed protein
LOC_Os01g56010	1.94708	8.05557	1.78526	0.0045752	up	serpin domain containing protein, putative, expressed
LOC_Os02g09380	2.1151	7.49222	1.78433	5.6e-06	up	expressed protein
LOC_Os01g46970	1.78248	6.19402	1.78405	3.88e-07	up	transcription factor, putative, expressed
LOC_Os06g12950	1.77497	6.66421	1.77985	0.00420086	up	expressed protein
LOC_Os01g40820	1.32708	4.36084	1.77781	7.38e-12	up	peptidase family M41 containing protein, expressed
LOC_Os11g27799	1.10471	3.7937	1.77778	1.23e-09	up	expressed protein
LOC_Os10g02240	30.2112	113.411	1.77696	2.08e-26	up	peptide transporter PTR2, putative, expressed
LOC_Os01g72210	1.23256	4.27955	1.7764	4.52e-09	up	early-responsive to dehydration protein-related, putative, expressed
LOC_Os07g13370	1.98386	11.2557	1.77578	4.69e-06	up	expressed protein
LOC_Os05g05950	34.6677	116.542	1.77528	3.39e-20	up	TOC159, putative, expressed
LOC_Os05g01230	0.355873	1.15459	1.77376	0.000742	up	zinc finger, C3HC4 type domain containing protein, expressed
LOC_Os02g42406	5.53929	18.2178	1.77368	8.34e-23	up	DEAD-box ATP-dependent RNA helicase, putative, expressed
LOC_Os06g33530	8.36204	26.0457	1.77312	8.65e-21	up	protein phosphatase 2C, putative, expressed
LOC_Os02g34600	9.17117	33.1131	1.77307	1.31e-21	up	CAMK_CAMK_like.13 - CAMK includes calcium/calmodulin depedent protein kinases, expressed
LOC_Os07g35140	2.017	7.75137	1.77212	0.00290589	up	receptor-like serine-threonine protein kinase, putative, expressed
LOC_Os11g17080	0.564599	1.76408	1.77147	0.000191	up	OsMPK15 - Putative MAPK based on amino acid sequence homology, expressed
LOC_Os08g37820	2.59552	8.74441	1.77029	9.22e-09	up	expressed protein
LOC_Os05g01910	1.6164	5.38727	1.76728	8.14e-14	up	pumilio-family RNA binding protein, putative, expressed
LOC_Os12g03530	0.307987	0.956087	1.76541	0.00223644	up	alpha-N-arabinofuranosidase, putative, expressed
LOC_Os06g28280	0.264499	0.815954	1.76339	0.00636315	up	retrotransposon protein, putative, unclassified, expressed
LOC_Os06g49810	0.620589	2.06808	1.763	5.87e-05	up	glycosyl transferase family 8, putative, expressed
LOC_Os11g17799	1.8531	11.075	1.76267	0.000593	up	expressed protein
LOC_Os05g08970	2.51986	8.26158	1.76168	8.42e-15	up	SSRP1-like FACT complex subunit, putative, expressed
LOC_Os02g53580	5.79573	22.9911	1.76057	3.57e-05	up	expressed protein
LOC_Os03g03560	0.375079	1.26337	1.75931	2.36e-06	up	FHA domain containing protein, putative, expressed
LOC_Os07g13834	16.0291	61.5217	1.75915	5.21e-07	up	expressed protein
LOC_Os08g32980	54.537	196.899	1.75859	4.15e-06	up	expressed protein
LOC_Os11g40150	2.46002	7.98092	1.75754	1.26e-08	up	DNA repair protein Rad51, putative, expressed
LOC_Os01g54080	0.216858	0.705425	1.75747	0.000847	up	kinesin motor protein-related, putative, expressed
LOC_Os07g33480	11.3553	38.2604	1.75698	5.67e-12	up	cytochrome P450 domain containing protein, expressed
LOC_Os03g21210	3.99314	14.0724	1.75639	3.32e-14	up	endoglucanase, putative, expressed
LOC_Os02g33560	0.741943	2.47645	1.75543	0.00191216	up	expressed protein
LOC_Os07g32590	16.9916	56.8021	1.75443	1.05e-25	up	peptidase, M24 family protein, putative, expressed
LOC_Os01g71690	2.00065	6.65062	1.75248	1.87e-12	up	recA protein, expressed
LOC_Os03g05820	0.312025	1.00802	1.75188	0.000168	up	kinesin motor domain containing protein, expressed
LOC_Os06g30370	4.1628	15.546	1.75061	0.00121399	up	osMFT1 MFT-Like1 homologous to Mother of FT and TFL1 gene; contains Pfam profile PF01161: Phosphatidylethanolamine-binding protein, expressed
LOC_Os04g38960	7.67503	25.3191	1.74845	1.65e-21	up	expressed protein
LOC_Os09g31498	1.27733	4.3475	1.74673	0.000708	up	dihydroflavonol-4-reductase, putative, expressed
LOC_Os03g52820	2.12211	8.55258	1.74625	2.77e-05	up	retrotransposon protein, putative, unclassified, expressed
LOC_Os02g17360	6.61998	21.724	1.7456	1.31e-24	up	PPR repeat domain containing protein, putative, expressed
LOC_Os07g07150	1.74896	5.69801	1.74543	4.23e-05	up	expressed protein
LOC_Os05g51810	0.894099	4.17908	1.74484	0.00395689	up	expressed protein
LOC_Os03g28260	1.41224	3.61586	1.74411	5.13e-08	up	retrotransposon protein, putative, unclassified, expressed
LOC_Os08g20220	0.652615	2.19124	1.74343	5.31e-11	up	retrotransposon protein, putative, unclassified, expressed
LOC_Os03g35650	0.575874	2.02209	1.74261	0.00774204	up	retrotransposon protein, putative, unclassified, expressed
LOC_Os01g40980	1.21955	3.91865	1.74226	2.05e-10	up	helicase, putative, expressed
LOC_Os05g51190	0.626194	2.10163	1.74213	4.74e-05	up	protein kinase family protein, putative, expressed
LOC_Os01g55020	3.67635	11.9097	1.74201	0.00193819	up	expressed protein
LOC_Os11g14440	4.62819	17.6796	1.74084	1.29e-06	up	expressed protein
LOC_Os02g02810	0.872504	2.81664	1.73963	0.00190479	up	expressed protein
LOC_Os07g02280	2.97399	10.7005	1.73938	1.46e-07	up	pentatricopeptide, putative, expressed
LOC_Os06g44230	9.1569	30.3828	1.73858	1.32e-25	up	DNA-directed RNA polymerase 3A, chloroplast precursor, putative, expressed
LOC_Os02g03000	2.63287	8.38173	1.73853	3.98e-09	up	division protein, putative, expressed
LOC_Os10g03540	4.70077	16.2464	1.73601	7.82e-05	up	ribosomal protein L7Ae, putative, expressed
LOC_Os03g63060	0.834474	2.81928	1.73495	0.000524	up	P21-Rho-binding domain containing protein, putative, expressed
LOC_Os04g25740	9.98451	33.9898	1.73474	9.92e-25	up	expressed protein
LOC_Os05g48060	2.19697	7.70848	1.73464	4.49e-08	up	phosphatidylserine synthase, putative, expressed
LOC_Os06g12160	2.3539	7.71063	1.73387	1.31e-17	up	AAA-type ATPase family protein, putative, expressed
LOC_Os11g37390	1.13935	3.73149	1.73351	6.85e-06	up	OsFBDUF54 - F-box and DUF domain containing protein, expressed
LOC_Os01g60270	1.31725	4.359	1.7332	2.02e-06	up	homeobox domain containing protein, expressed
LOC_Os01g04324	1.15997	3.9122	1.73319	0.00261102	up	expressed protein
LOC_Os12g39200	30.7995	100.234	1.73249	1.82e-23	up	seed maturation protein PM23, putative, expressed
LOC_Os03g05720	3.63738	11.8803	1.73227	2.05e-20	up	WD domain, G-beta repeat domain containing protein, expressed
LOC_Os01g63410	15.6285	50.3543	1.73119	1.2e-07	up	expressed protein
LOC_Os02g37870	4.90217	16.5208	1.73016	1.18e-12	up	Brix domain containing protein, putative, expressed
LOC_Os05g43230	16.1853	54.1487	1.72857	9.75e-25	up	oryzain alpha chain precursor, putative, expressed
LOC_Os01g54380	1.03543	3.43897	1.728	0.00045	up	PPR repeat domain containing protein, putative, expressed
LOC_Os07g23900	1.27471	4.27907	1.72768	3.16e-05	up	OsFBX234 - F-box domain containing protein, expressed
LOC_Os03g63530	2.19403	7.24344	1.72714	1.31e-05	up	histone-like transcription factor and archaeal histone, putative, expressed
LOC_Os12g41390	7.23667	23.8454	1.72592	4.15e-21	up	homocysteine S-methyltransferase protein, putative, expressed
LOC_Os06g15370	20.2518	81.2633	1.72522	4.66e-09	up	peptide transporter PTR2, putative, expressed
LOC_Os10g08474	6.19987	21.4993	1.72348	3.68e-07	up	cytochrome P450, putative, expressed
LOC_Os03g32620	0.518877	1.71213	1.72291	3.18e-06	up	pentatricopeptide, putative, expressed
LOC_Os02g13850	2.28744	7.35679	1.72288	3.38e-19	up	leucine-rich repeat-containing protein kinase family protein, putative, expressed
LOC_Os04g30210	1.81619	5.99697	1.72245	3.08e-09	up	OsFBL15 - F-box domain and LRR containing protein, expressed
LOC_Os11g11550	3.35425	11.3124	1.72146	0.0060044	up	NBS-LRR disease resistance protein, putative, expressed
LOC_Os01g70920	2.83226	9.0449	1.72144	7.55e-11	up	cullin-1, putative, expressed
LOC_Os01g04120	43.659	194.438	1.72134	1.82e-23	up	ZOS1-03 - C2H2 zinc finger protein, expressed
LOC_Os08g09910	1.67327	5.29227	1.72131	7.27e-09	up	OsFBX276 - F-box domain containing protein, expressed
LOC_Os02g52620	3.26029	12.5556	1.71981	0.00232872	up	expressed protein
LOC_Os04g52520	9.47174	31.2715	1.71898	1.21e-23	up	APO, putative, expressed
LOC_Os10g33620	2.51017	7.96164	1.71865	1.26e-08	up	ubiquitin family protein, putative, expressed
LOC_Os09g29080	5.28931	16.8263	1.71857	4.38e-07	up	expressed protein
LOC_Os03g20640	36.5188	117.904	1.71791	4.14e-25	up	expressed protein
LOC_Os10g30200	4.30124	13.6558	1.71514	0.000264	up	SKP1-like protein 1B, putative, expressed
LOC_Os06g20030	1.42787	4.68821	1.7121	6.2e-07	up	chloroplastic group IIA intron splicing facilitator CRS1, chloroplast precursor, putative, expressed
LOC_Os07g12600	1.38588	4.60452	1.71193	5.36e-06	up	OsFBX226 - F-box domain containing protein, expressed
LOC_Os03g60730	0.508099	1.58556	1.71076	1.73e-05	up	transposon protein, putative, unclassified, expressed
LOC_Os02g20940	10.0124	27.473	1.70824	1.06e-24	up	CHCH domain containing protein, expressed
LOC_Os07g19460	1.37961	4.49047	1.70771	4.15e-06	up	mitochondrial carrier protein, putative, expressed
LOC_Os07g11280	4.78368	14.7664	1.70747	8.45e-24	up	pentatricopeptide containing protein, putative, expressed
LOC_Os03g61120	1.68534	5.42868	1.70739	2.28e-08	up	anthranilate synthase component I-1, chloroplast precursor, putative, expressed
LOC_Os12g42970	3.26925	10.64	1.70732	2.06e-09	up	GATA zinc finger domain containing protein, expressed
LOC_Os04g39910	0.78062	2.47216	1.70601	0.00544487	up	receptor-like protein kinase, putative, expressed
LOC_Os11g37080	19.762	70.2561	1.70441	8.94e-16	up	h/ACA ribonucleoprotein complex subunit 1-like protein 1, putative, expressed
LOC_Os09g32300	3.65916	11.8843	1.70431	2.6e-17	up	KH domain-containing protein, putative, expressed
LOC_Os08g23430	5.26571	16.5969	1.70272	3.28e-24	up	starch binding domain containing protein, putative, expressed
LOC_Os11g34750	0.648122	2.07223	1.70228	5.89e-05	up	ABC1 family domain containing protein, putative, expressed
LOC_Os01g20110	19.5583	61.1825	1.70154	6.56e-22	up	expressed protein
LOC_Os09g33690	18.0599	61.2864	1.70109	1.65e-24	up	Os9bglu32 - beta-glucosidase homologue, similar to G. max hydroxyisourate hydrolase, expressed
LOC_Os02g18940	7.88628	23.902	1.69889	5.68e-18	up	expressed protein
LOC_Os09g04680	0.362334	1.11651	1.69864	0.00907721	up	photosystem II P680 chlorophyll A apoprotein, putative, expressed
LOC_Os12g34010	0.584907	0.849657	1.69817	0.00057	up	expressed protein
LOC_Os01g44394	0.757472	2.44144	1.69366	0.00257312	up	mitotic checkpoint protein, putative, expressed
LOC_Os08g40100	2.24672	7.25028	1.69317	0.000366	up	expressed protein
LOC_Os08g09350	9.15703	29.0413	1.69041	5.38e-23	up	gar2, putative, expressed
LOC_Os03g24844	6.73152	19.4293	1.69016	1.02e-13	up	expressed protein
LOC_Os09g32984	2.71658	8.59464	1.68953	0.000382	up	auxin responsive protein, putative, expressed
LOC_Os05g04890	0.200575	0.671996	1.68892	0.00869909	up	expressed protein
LOC_Os12g08800	0.799985	2.17635	1.68873	7.32e-06	up	las1-like family protein, putative, expressed
LOC_Os11g44780	0.139043	0.463374	1.68765	0.00665171	up	retrotransposon protein, putative, unclassified, expressed
LOC_Os08g09230	0.194806	0.590359	1.68724	5.48e-05	up	starch synthase III, putative, expressed
LOC_Os03g11340	2.97085	9.3063	1.68683	8.02e-10	up	leucine-rich repeat resistance protein, putative, expressed
LOC_Os08g33400	2.24719	7.31017	1.68618	9.79e-05	up	expressed protein
LOC_Os04g40720	1.00912	3.11343	1.6854	3.22e-14	up	expressed protein
LOC_Os07g26000	15.1971	49.8036	1.6851	3.29e-24	up	OsFBX235 - F-box domain containing protein, expressed
LOC_Os02g52316	2.49371	8.83303	1.68449	0.00488174	up	BTB/POZ domain containing protein, putative, expressed
LOC_Os07g15640	1.07523	3.37629	1.68411	8.13e-12	up	CRR4, putative, expressed
LOC_Os02g07870	0.474211	1.50528	1.68343	0.000775	up	ATP synthase, putative, expressed
LOC_Os01g65920	11.9375	39.8573	1.68198	1.03e-05	up	F-box/LRR-repeat protein 2, putative, expressed
LOC_Os07g09690	0.632255	2.02646	1.68086	0.000176	up	galactosyltransferase family protein, putative, expressed
LOC_Os02g33770	2.89922	8.94563	1.68022	1.48e-10	up	homeodomain, putative, expressed
LOC_Os11g47574	9.80104	32.4001	1.68002	2.84e-09	up	expressed protein
LOC_Os03g27770	12.2311	40.2386	1.67992	2.67e-22	up	heme oxygenase 2, putative, expressed
LOC_Os10g30590	0.499281	2.04002	1.67881	0.00024	up	pentatricopeptide, putative, expressed
LOC_Os10g07160	0.385467	1.17618	1.67772	3.74e-05	up	retrotransposon, putative, centromere-specific, expressed
LOC_Os01g62500	0.716002	2.20672	1.67751	3.48e-06	up	OsFtsH3 FtsH protease, homologue of AtFtsH3/10, expressed
LOC_Os10g35480	2.70842	8.9021	1.67743	1.65e-07	up	lanC-like protein 2, putative, expressed
LOC_Os01g68104	1.32087	3.7746	1.67625	1.56e-05	up	ZOS1-21 - C2H2 zinc finger protein, expressed
LOC_Os10g26060	1.38153	4.58825	1.67401	3.44e-10	up	glutelin, putative, expressed
LOC_Os12g29660	6.18227	19.389	1.67401	1.08e-22	up	DEAD-box ATP-dependent RNA helicase, putative, expressed
LOC_Os02g57010	32.218	109.828	1.67367	4.39e-23	up	RNA recognition motif containing protein, putative, expressed
LOC_Os12g34340	2.1461	7.06768	1.67342	1.23e-07	up	pentatricopeptide, putative, expressed
LOC_Os10g22869	0.163718	0.501515	1.6733	0.002502	up	expressed protein
LOC_Os10g36860	16.6451	54.7088	1.67321	2.79e-17	up	CRS1/YhbY domain containing protein, expressed
LOC_Os07g32900	0.425862	1.24985	1.67284	0.000271	up	PPR repeat containing protein, expressed
LOC_Os06g43690	2.39716	7.47527	1.67237	4.33e-16	up	WD repeat-containing protein, putative, expressed
LOC_Os02g51710	21.5139	77.844	1.66946	1.9e-12	up	wound/stress protein, putative, expressed
LOC_Os04g31760	3.95295	12.8668	1.66898	0.00283444	up	expressed protein
LOC_Os12g05210	3.14171	11.7717	1.66813	0.00668862	up	expressed protein
LOC_Os11g14020	0.531463	1.70781	1.66641	0.00799774	up	transposon protein, putative, unclassified, expressed
LOC_Os11g44310	0.985284	2.96529	1.66639	2.85e-07	up	calmodulin binding protein, putative, expressed
LOC_Os07g43290	14.8813	55.0975	1.66337	3.34e-07	up	LTPL56 - Protease inhibitor/seed storage/LTP family protein precursor, expressed
LOC_Os03g04490	1.11138	3.61151	1.66222	0.00700778	up	cyclin-dependent kinase inhibitor, putative, expressed
LOC_Os07g36230	1.82382	6.59738	1.66202	0.00522823	up	BTBN15 - Bric-a-Brac, Tramtrack, Broad Complex BTB domain with non-phototropic hypocotyl 3 NPH3 and coiled-coil domains, expressed
LOC_Os07g48700	0.300017	0.884412	1.66148	0.000283	up	expressed protein
LOC_Os05g10480	7.50934	24.0748	1.66109	1.03e-05	up	expressed protein
LOC_Os12g03950	0.430336	1.29822	1.66109	0.00365826	up	major facilitator superfamily antiporter, putative, expressed
LOC_Os04g16820	0.35777	1.13127	1.66054	0.000129	up	DNA-directed RNA polymerase subunit beta, putative, expressed
LOC_Os05g35470	133.653	533.571	1.66044	1.45e-23	up	dienelactone hydrolase family protein, expressed
LOC_Os01g16950	3.26682	12.3206	1.66021	0.0013176	up	zinc finger, C3HC4 type domain containing protein, expressed
LOC_Os08g06490	0.371293	1.27956	1.65961	0.00142269	up	pentatricopeptide, putative, expressed
LOC_Os01g70170	41.0667	133.068	1.6577	4.29e-23	up	transaldolase, putative, expressed
LOC_Os04g56939	25.5725	82.5644	1.65713	2.79e-14	up	expressed protein
LOC_Os12g31450	6.72734	21.2057	1.65675	5.36e-11	up	plastid division regulator MinE, putative, expressed
LOC_Os12g25720	1.3153	3.89778	1.65516	3.61e-08	up	expressed protein
LOC_Os01g03110	6.19275	19.642	1.65359	6.19e-18	up	expressed protein
LOC_Os05g43770	3.3231	10.3079	1.65345	1.86e-10	up	NLI interacting factor-like phosphatase, putative, expressed
LOC_Os03g56390	3.23004	10.0372	1.65342	1.06e-12	up	tRNA wybutosine-synthesizing protein 1, putative, expressed
LOC_Os06g50090	0.174993	4.78488	1.65248	0.00223551	up	expressed protein
LOC_Os10g12354	9.07993	27.4334	1.65237	7.88e-23	up	endonuclease, putative, expressed
LOC_Os12g44060	1.27159	4.25999	1.65181	6.92e-05	up	nodulin, putative, expressed
LOC_Os09g27010	2.28896	7.11223	1.65072	0.00883757	up	tyrosine protein kinase domain containing protein, putative, expressed
LOC_Os01g01510	4.73212	14.223	1.65021	4.64e-21	up	sas10/Utp3 family protein, expressed
LOC_Os02g15160	1.78177	5.61459	1.64893	0.000283	up	OsFBX40 - F-box domain containing protein, expressed
LOC_Os01g61320	12.8172	40.5477	1.64826	4.5e-18	up	thioredoxin, putative, expressed
LOC_Os04g55850	4.40598	14.0893	1.6476	1.21e-07	up	nuclease PA3, putative, expressed
LOC_Os02g53384	0.607087	1.973	1.64619	0.00324417	up	expressed protein
LOC_Os01g71700	7.56395	20.6246	1.64576	1.5e-11	up	amino acid permease family protein, putative, expressed
LOC_Os01g59520	2.84136	9.00189	1.64389	2.22e-06	up	cupin, RmlC-type, putative, expressed
LOC_Os12g33944	1.76675	4.24198	1.64339	7.79e-07	up	ELF protein, expressed
LOC_Os03g63200	1.89846	3.95548	1.64326	2.21e-07	up	powdery mildew resistance protein PM3b, putative, expressed
LOC_Os10g08879	5.55631	12.4543	1.64254	1.37e-10	up	nucleotide-sensitive chloride conductance regulator containing protein, expressed
LOC_Os01g55300	2.43145	7.5244	1.63825	1.77e-12	up	DNA-directed polymerase, putative, expressed
LOC_Os11g04200	2.65834	7.68461	1.63691	2.13e-14	up	M phase phosphoprotein 10, putative, expressed
LOC_Os12g30590	0.119571	0.338279	1.63562	0.00923894	up	disease resistance protein RGA2, putative, expressed
LOC_Os05g45875	0.476501	1.54898	1.63507	0.00354449	up	expressed protein
LOC_Os04g39410	2.08012	6.30609	1.63428	4.78e-13	up	pentatricopeptide, putative, expressed
LOC_Os03g10469	0.423834	1.37055	1.63307	0.0022493	up	glycosyl hydrolase family 10 protein, putative, expressed
LOC_Os12g40780	0.727757	2.20784	1.63304	0.00339709	up	ankyrin repeat domain-containing protein 44, putative, expressed
LOC_Os08g38086	21.4415	64.0397	1.63294	1.36e-11	up	heat shock protein, putative, expressed
LOC_Os06g02340	1.1318	3.53769	1.63273	0.000893	up	OsFBX183 - F-box domain containing protein, expressed
LOC_Os06g40950	3.78928	9.608	1.63267	6.54e-21	up	DNA-directed RNA polymerase I subunit RPA1, putative, expressed
LOC_Os01g06280	5.81207	20.7858	1.6326	2.99e-13	up	TKL_IRAK_CrRLK1L-1.4 - The CrRLK1L-1 subfamily has homology to the CrRLK1L homolog, expressed
LOC_Os02g38494	1.83485	5.53161	1.63236	3.8e-06	up	protein phosphatase 2C, putative, expressed
LOC_Os04g50730	0.518947	1.59991	1.63211	0.00118202	up	RWD domain containing protein, expressed
LOC_Os04g19740	2.72489	8.05741	1.6319	0.00285726	up	transketolase, chloroplast precursor, putative, expressed
LOC_Os12g28250	3.76177	11.7086	1.63152	3.54e-19	up	disease resistance protein RPM1, putative, expressed
LOC_Os02g34530	3.81624	11.5452	1.63071	1.78e-14	up	OsPDIL5-3 protein disulfide isomerase PDIL5-3, expressed
LOC_Os12g43590	1.87456	5.84824	1.62832	3.78e-08	up	FAD dependent oxidoreductase domain containing protein, expressed
LOC_Os12g04610	0.727328	2.22699	1.62778	7.73e-05	up	expressed protein
LOC_Os02g50830	10.0868	30.8098	1.62772	9.15e-20	up	expressed protein
LOC_Os07g10420	24.8431	78.2532	1.62588	6.19e-20	up	expressed protein
LOC_Os11g03680	0.964962	3.07694	1.62549	0.00169844	up	OsFBX395 - F-box domain containing protein, expressed
LOC_Os04g55930	41.9065	139.121	1.62544	2.44e-21	up	expressed protein
LOC_Os05g40720	0.309367	0.927048	1.62384	0.003869	up	glycosyl transferase, family 8, putative, expressed
LOC_Os01g34350	2.09815	6.51936	1.62307	6.95e-13	up	RNA-dependent RNA polymerase, putative, expressed
LOC_Os09g15670	25.5787	93.7562	1.62266	0.00182953	up	protein phosphatase 2C, putative, expressed
LOC_Os08g40580	12.3793	37.4699	1.62251	1.37e-16	up	methyltransferase domain containing protein, expressed
LOC_Os01g10800	2.30748	6.87486	1.62217	1.57e-05	up	pentatricopeptide, putative, expressed
LOC_Os03g27930	0.710019	2.10631	1.62154	2.26e-05	up	RNA cap guanine-N2 methyltransferase domain containing protein, expressed
LOC_Os12g08170	4.97713	15.8189	1.62145	8.29e-08	up	2-oxo acid dehydrogenases acyltransferase domain containing protein, expressed
LOC_Os02g26300	1.66947	5.05856	1.62141	2.12e-08	up	expressed protein
LOC_Os03g50470	0.927254	3.80251	1.6198	5.25e-05	up	expressed protein
LOC_Os02g05540	0.350297	1.01668	1.61966	9.37e-05	up	expressed protein
LOC_Os10g05540	3.61039	10.3907	1.61957	1.54e-06	up	OsFBX373 - F-box domain containing protein, expressed
LOC_Os03g53540	6.88839	23.1475	1.61918	0.000198	up	expressed protein
LOC_Os01g13280	0.955825	2.84444	1.6191	0.000533	up	ubiquitin conjugating enzyme protein, putative, expressed
LOC_Os06g02170	3.81921	11.9854	1.61827	3.22e-07	up	DNAJ heat shock N-terminal domain-containing protein, putative, expressed
LOC_Os02g13870	0.731853	2.25965	1.61756	0.00772398	up	aquaporin protein, putative, expressed
LOC_Os03g42230	9.54057	14.2794	1.61736	3.36e-09	up	B3 DNA binding domain containing protein, expressed
LOC_Os03g55330	2.27615	7.5144	1.61633	7.7e-05	up	ankyrin repeat domain containing protein, putative, expressed
LOC_Os01g42990	2.05596	9.27212	1.61553	0.000492	up	PPR repeat domain containing protein, putative, expressed
LOC_Os06g49670	0.887404	2.98706	1.61433	1.6e-05	up	pentatricopeptide, putative, expressed
LOC_Os06g49550	0.873361	2.71654	1.61364	0.00019	up	transposon protein, putative, unclassified, expressed
LOC_Os03g22880	11.0805	34.2407	1.61299	5.1e-15	up	nucleolar protein 5A, putative, expressed
LOC_Os11g02570	1.65136	5.26176	1.61148	0.00836112	up	esterase, putative, expressed
LOC_Os11g04670	11.3108	34.2925	1.6113	1.49e-21	up	2-isopropylmalate synthase B, putative, expressed
LOC_Os08g31100	0.441846	1.3788	1.6084	0.00649171	up	retrotransposon protein, putative, unclassified
LOC_Os08g41580	0.247109	0.717749	1.60774	0.00479752	up	ubiquitin carboxyl-terminal hydrolase, putative, expressed
LOC_Os07g37640	1.99491	6.02449	1.60627	1.71e-16	up	IKI3 family protein, expressed
LOC_Os04g25410	4.49766	13.4949	1.60568	6.41e-15	up	pentatricopeptide repeat domain containing protein, putative, expressed
LOC_Os12g38880	3.06366	9.26407	1.60293	5.58e-12	up	tetratricopeptide-like helical, putative, expressed
LOC_Os08g41860	4.76627	13.5678	1.60244	0.00228084	up	expressed protein
LOC_Os09g36730	7.15045	28.4656	1.60198	4.3e-13	up	MYB family transcription factor, putative, expressed
LOC_Os03g56270	0.462865	1.46347	1.60183	0.00314522	up	receptor protein kinase CLAVATA1 precursor, putative, expressed
LOC_Os06g01790	10.7391	33.9738	1.60135	6.25e-12	up	expressed protein
LOC_Os02g45590	0.41119	1.15536	1.60069	0.00479752	up	PPR repeat domain containing protein, putative, expressed
LOC_Os10g21940	0.975276	2.83806	1.60068	2.08e-15	up	expressed protein
LOC_Os05g36994	31.2051	88.6352	1.5993	9.01e-22	up	expressed protein
LOC_Os09g31270	2.20132	7.26765	1.59847	1.14e-06	up	polygalacturonase, putative, expressed
LOC_Os02g47640	2.55901	7.83151	1.59665	8.95e-10	up	OsFBT4 - F-box and tubby domain containing protein, expressed
LOC_Os06g43510	5.05729	15.6781	1.59611	4.25e-13	up	cytochrome P450 71D6, putative, expressed
LOC_Os12g41830	2.37165	7.21351	1.59569	9.15e-07	up	Methyltransferase small domain containing protein, expressed
LOC_Os01g35050	3.88658	11.5607	1.59556	1.16e-05	up	early-responsive to dehydration protein-related, putative, expressed
LOC_Os03g15960	62.4046	217.777	1.59554	5.14e-21	up	hsp20/alpha crystallin family protein, putative, expressed
LOC_Os01g13210	41.6455	125.474	1.59476	0.000103	up	salt stress root protein RS1, putative, expressed
LOC_Os05g06680	0.860883	2.50333	1.59444	0.000239	up	expressed protein
LOC_Os04g10214	7.62802	26.9654	1.59419	0.000258	up	expressed protein
[truncated: 4,478 more rows]
