# Supplementary material for: Co-overexpression of the Constitutively Active Form of OsbZIP46 and ABA-Activated Protein Kinase SAPK6 Improves Drought and Temperature Stress Resistance in Rice
Source: Front Plant Sci. 2017 Jun 26;8:1102. doi: 10.3389/fpls.2017.01102 (PMC5483469; doi:10.3389/fpls.2017.01102)
Supplement: Supplementary file 4 [file Data_Sheet_4.XLSX]

## Sheet: Sheet1
Supplementary File 3. Drought up- and down-regulated genes in SAPK6-OE
MSU Locus	SAPK6-OE_N_mean	SAPK6-OE_D_mean	log2FC	FDR	Regulated	Annotation
LOC_Os01g03720	0	1.04723	-	2.173e-07	up	MYB family transcription factor, putative, expressed
LOC_Os01g06580	0	5.91588	-	1.08292e-14	up	fasciclin domain containing protein, expressed
LOC_Os01g11460	0	3.07302	-	1.14951e-10	up	zinc finger, C3HC4 type domain containing protein, expressed
LOC_Os01g19770	0	1.94157	-	4.30481e-07	up	mitochondrial import inner membrane translocase subunit Tim17, putative, expressed
LOC_Os01g20030	0	9.39333	-	1.74763e-08	up	expressed protein
LOC_Os01g22910	0	1.62267	-	4.74975e-09	up	retrotransposon protein, putative, unclassified, expressed
LOC_Os01g27050	0	2.27584	-	1.72086e-07	up	flavin-containing monooxygenase family protein, putative, expressed
LOC_Os01g45659	0	7.67115	-	2.09182e-11	up	expressed protein
LOC_Os01g45730	0	1.50417	-	0.000377197	up	zinc finger C-x8-C-x5-C-x3-H type family protein, expressed
LOC_Os01g46600	0	163.618	-	2.74026e-15	up	seed maturation protein PM41, putative, expressed
LOC_Os01g52830	0	1.88587	-	3.94355e-11	up	DUF1264 domain containing protein, putative, expressed
LOC_Os01g72270	0	2.81852	-	6.06437e-05	up	cytochrome P450, putative, expressed
LOC_Os02g02930	0	0.325149	-	0.00689935	up	terpene synthase, putative, expressed
LOC_Os02g09930	0	0.683161	-	9.24387e-09	up	CSLA1 - cellulose synthase-like family A; mannan synthase, expressed
LOC_Os02g26720	0	13.0867	-	3.39111e-06	up	Inositol 1, 3, 4-trisphosphate 5/6-kinase, putative, expressed
LOC_Os02g30910	0	3.83397	-	2.47372e-22	up	nodulin MtN3 family protein, putative, expressed
LOC_Os02g33380	0	6.02143	-	1.17837e-05	up	pectinesterase inhibitor domain containing protein, putative, expressed
LOC_Os02g43640	0	1.56541	-	6.84471e-07	up	retrotransposon protein, putative, unclassified, expressed
LOC_Os02g50690	0	1.79249	-	0.000202975	up	GDSL-like lipase/acylhydrolase, putative, expressed
LOC_Os02g53690	0	1.79439	-	9.25503e-09	up	growth regulating factor protein, putative, expressed
LOC_Os03g02050	0	18.8016	-	1.39833e-21	up	LTPL151 - Protease inhibitor/seed storage/LTP family protein precursor, expressed
LOC_Os03g06360	0	11.6637	-	2.47356e-24	up	late embryogenesis abundant protein D-34, putative, expressed
LOC_Os03g17810	0	2.17778	-	8.79369e-08	up	DUF260 domain containing protein, putative, expressed
LOC_Os03g27110	0	1.13213	-	9.17191e-05	up	hydrolase protein, putative, expressed
LOC_Os03g37770	0	13.7595	-	3.20212e-11	up	expressed protein
LOC_Os03g40710	0	0.389754	-	4.4653e-08	up	ZOS3-13 - C2H2 zinc finger protein, expressed
LOC_Os04g31710	0	5.28386	-	1.01355e-09	up	expressed protein
LOC_Os04g36610	0	3.28163	-	3.54763e-08	up	endoglucanase, putative, expressed
LOC_Os04g48870	0	1.0889	-	1.41207e-05	up	nitrilase-associated protein, putative, expressed
LOC_Os04g50770	0	1.85904	-	6.5553e-14	up	MYB family transcription factor, putative, expressed
LOC_Os04g51796	0	0.572806	-	7.42058e-09	up	DNA repair ATPase-related, putative, expressed
LOC_Os04g52110	0	5.16131	-	0.000285543	up	late embryogenesis abundant protein, group 3, putative, expressed
LOC_Os04g59420	0	0.718968	-	4.54859e-05	up	expressed protein
LOC_Os05g04500	0	14.722	-	9.42258e-51	up	peroxidase precursor, putative, expressed
LOC_Os05g05930	0	34.013	-	3.2692e-20	up	peripheral-type benzodiazepine receptor, putative, expressed
LOC_Os05g28830	0	0.540251	-	0.000116003	up	PMR5, putative, expressed
LOC_Os05g31670	0	2.94976	-	0.000146559	up	AWPM-19-like membrane family protein, putative, expressed
LOC_Os05g31730	0	4.22227	-	0.000116485	up	transporter, monovalent cation:proton antiporter-2 family, putative, expressed
LOC_Os06g03670	0	1.68857	-	5.53397e-06	up	dehydration-responsive element-binding protein, putative, expressed
LOC_Os06g16170	0	7.12427	-	1.02099e-16	up	expressed protein
LOC_Os06g21910	0	2.58316	-	3.6073e-05	up	late embryogenesis abundant group 1, putative, expressed
LOC_Os07g01370	0	1.3989	-	4.54641e-05	up	peroxidase precursor, putative, expressed
LOC_Os07g02690	0	2.29997	-	2.16849e-07	up	DUF538 domain containing protein, putative, expressed
LOC_Os07g26460	0	1.02872	-	6.70091e-05	up	GLTP domain containing protein, putative, expressed
LOC_Os07g33280	0	1.93007	-	2.69826e-06	up	expressed protein
LOC_Os07g38450	0	0.216389	-	0.000761666	up	retrotransposon protein, putative, unclassified, expressed
LOC_Os08g18974	0	6.81324	-	2.23016e-46	up	expressed protein
LOC_Os08g25670	0	0.767957	-	0.000235767	up	expressed protein
LOC_Os08g44040	0	0.25302	-	7.28616e-05	up	rhamnogalacturonate lyase, putative, expressed
LOC_Os09g02180	0	95.4884	-	4.45554e-08	up	expressed protein
LOC_Os09g21120	0	5.26759	-	7.69013e-09	up	armadillo/beta-catenin repeat family protein, putative, expressed
LOC_Os10g07010	0	2.20191	-	4.54859e-05	up	3-ketoacyl-CoA synthase, putative, expressed
LOC_Os10g19160	0	0.15033	-	4.56199e-05	up	receptor kinase, putative, expressed
LOC_Os10g23230	0	0.497455	-	3.6073e-05	up	AT hook-containing MAR binding 1, putative, expressed
LOC_Os11g07911	0	80.8743	-	4.76902e-100	up	expressed protein
LOC_Os11g08200	0	0.374262	-	0.000147365	up	eukaryotic aspartyl protease domain containing protein, expressed
LOC_Os11g17300	0	0.192215	-	6.06437e-05	up	transposon protein, putative, unclassified, expressed
LOC_Os11g24070	0	2.25472	-	6.98264e-08	up	LTPL10 - Protease inhibitor/seed storage/LTP family protein precursor, expressed
LOC_Os11g31380	0	6.72868	-	3.78506e-07	up	no apical meristem protein, putative, expressed
LOC_Os11g43790	0	12.4263	-	4.05213e-18	up	DUF581 domain containing protein, expressed
LOC_Os12g08700	0	4.67857	-	5.58399e-08	up	expressed protein
LOC_Os12g13640	0	1.99838	-	8.64685e-07	up	glycosyltransferase, putative, expressed
LOC_Os07g27390	1.92686e-16	0.541466	51.3195	0.000136367	up	retrotransposon protein, putative, unclassified, expressed
LOC_Os07g15570	1.30953e-09	0.422211	28.2643	0.000491378	up	pentatricopeptide, putative, expressed
LOC_Os03g48104	4.24857e-07	0.474394	20.0907	7.28797e-05	up	expressed protein
LOC_Os11g06180	1.2728e-06	0.123184	16.5624	5.66412e-05	up	nodulation-signaling pathway 2 protein, putative, expressed
LOC_Os06g37570	1.81863e-05	0.570031	14.9359	3.60954e-05	up	expressed protein
LOC_Os02g05720	3.2863e-05	0.319464	13.2469	0.000244008	up	pentatricopeptide repeat protein PPR986-12, putative, expressed
LOC_Os11g34390	0.00176397	3.94667	11.1276	6.52313e-10	up	glycosyltransferase, putative, expressed
LOC_Os01g24710	0.034746	57.9491	10.9589	6.95202e-10	up	jacalin-like lectin domain containing protein, expressed
LOC_Os01g65130	0.00236927	2.01772	10.4267	5.98998e-102	up	peptide transporter, putative, expressed
LOC_Os05g46480	0.266793	305.01	10.1884	2.7776e-277	up	late embryogenesis abundant protein, group 3, putative, expressed
LOC_Os02g45225	0.178202	164.652	9.98124	9.30854e-99	up	expressed protein
LOC_Os08g34390	0.355384	342.716	9.89566	6.18929e-107	up	retrotransposon protein, putative, unclassified, expressed
LOC_Os03g07180	0.0236135	17.3796	9.74867	4.39544e-53	up	embryonic protein DC-8, putative, expressed
LOC_Os05g47730	0.0637855	50.7186	9.69497	2.83138e-21	up	LTPL153 - Protease inhibitor/seed storage/LTP family protein precursor, expressed
LOC_Os11g26790	0.160031	111.38	9.59092	9.51871e-30	up	dehydrin, putative, expressed
LOC_Os11g26570	0.0445404	30.6775	9.52808	2.01494e-21	up	dehydrin, putative, expressed
LOC_Os06g34400	0.0595615	44.2062	9.44356	4.90611e-53	up	zinc finger, C3HC4 type domain containing protein, expressed
LOC_Os01g50910	0.152502	92.855	9.25816	7.24741e-57	up	late embryogenesis abundant protein, group 3, putative, expressed
LOC_Os11g26780	0.11277	57.8115	9.15926	5.89569e-47	up	dehydrin, putative, expressed
LOC_Os12g31000	0.041396	19.9154	9.05039	1.80591e-85	up	pumilio-family RNA binding repeat domain containing protein, expressed
LOC_Os01g65169	0.240755	85.962	8.98716	3.47567e-177	up	proton-dependent oligopeptide transport, putative, expressed
LOC_Os01g68290	2.52158	1396.94	8.98179	1.59123e-26	up	expressed protein
LOC_Os06g51440	0.0777625	34.5012	8.96057	7.50024e-140	up	transposon protein, putative, CACTA, En/Spm sub-class, expressed
LOC_Os01g74020	0.1775	86.4059	8.95017	4.23498e-21	up	MYB family transcription factor, putative, expressed
LOC_Os07g34570	14.7498	8073.45	8.93152	6.00757e-98	up	FAD dependent oxidoreductase domain containing protein, expressed
LOC_Os01g06310	0.59475	290.731	8.88287	7.2173e-210	up	glycine-rich cell wall structural protein precursor, putative, expressed
LOC_Os03g08580	0.145926	60.6079	8.88048	8.1818e-210	up	expressed protein
LOC_Os10g32980	0.009568	4.41387	8.83564	1.94654e-29	up	CESA7 - cellulose synthase, expressed
LOC_Os01g62490	0.0181367	8.46969	8.80679	2.56361e-24	up	laccase precursor protein, putative, expressed
LOC_Os12g12080	0.114818	60.4176	8.69147	7.97481e-13	up	retrotransposon protein, putative, Ty3-gypsy subclass, expressed
LOC_Os04g57880	0.355946	132.946	8.58914	4.13646e-59	up	heat shock protein DnaJ, putative, expressed
LOC_Os09g31380	0.0255871	8.33392	8.53859	7.01159e-26	up	jmjC domain-containing protein 5, putative, expressed
LOC_Os11g34460	0.257743	84.5501	8.53734	6.12401e-91	up	OsFBO10 - F-box and other domain containing protein, expressed
LOC_Os02g48570	0.0152935	4.6926	8.52662	9.90786e-15	up	peptide transporter PTR2, putative, expressed
LOC_Os04g49980	0.199707	74.9176	8.51125	1.68358e-103	up	late embryogenesis abundant group 1, putative, expressed
LOC_Os07g38440	0.107812	33.3717	8.49576	2.5508e-102	up	uncharacterized 50.6 kDa protein in the 5region of gyrA and gyrB, putative, expressed
LOC_Os05g40020	0.069354	23.2831	8.47656	5.12108e-29	up	RING-H2 finger protein, putative, expressed
LOC_Os05g50260	0.00656737	1.26918	8.38417	6.24846e-22	up	polygalacturonase, putative, expressed
LOC_Os07g43604	0.0583678	28.1928	8.34337	6.03423e-05	up	expressed protein
LOC_Os08g39730	0.063578	20.4202	8.34178	0.000259279	up	cytochrome P450, putative, expressed
LOC_Os01g42190	0.46555	145.321	8.31427	2.66567e-155	up	heat shock protein DnaJ, putative, expressed
LOC_Os09g09650	0.0442892	10.0617	8.29928	4.11521e-13	up	retrotransposon protein, putative, Ty3-gypsy subclass, expressed
LOC_Os04g33920	0.279301	84.8179	8.28425	1.95653e-15	up	LTPL102 - Protease inhibitor/seed storage/LTP family protein precursor, expressed
LOC_Os04g43200	0.340437	106.93	8.26624	1.04603e-152	up	caleosin related protein, putative, expressed
LOC_Os05g41490	0.128673	30.1786	8.2277	3.53936e-64	up	circadian clock coupling factor ZGT, putative, expressed
LOC_Os04g19114	0.0079755	1.95316	8.15796	3.28049e-07	up	retrotransposon protein, putative, Ty3-gypsy subclass, expressed
LOC_Os03g61160	0.923773	250.822	8.0895	3.39267e-49	up	expressed protein
LOC_Os07g32700	0.0122686	3.05875	8.05341	2.08017e-22	up	retrotransposon protein, putative, unclassified, expressed
LOC_Os03g04080	0.2011	54.7518	8.00356	2.40287e-53	up	expressed protein
LOC_Os10g33250	0.0118888	3.18596	7.98304	2.53216e-38	up	WAX2, putative, expressed
LOC_Os03g16610	0.0140285	3.47672	7.96926	3.55474e-12	up	laccase precursor protein, putative, expressed
LOC_Os12g43450	0.064423	17.546	7.95272	0.000483667	up	thaumatin family domain containing protein, expressed
LOC_Os12g15400	0.0765596	16.4768	7.94568	1.0949e-84	up	CXE carboxylesterase, putative, expressed
LOC_Os10g02260	0.00641769	1.20219	7.94568	7.85163e-21	up	peptide transporter PTR2, putative, expressed
LOC_Os05g23924	0.0291312	5.3696	7.94021	2.05699e-37	up	glycosyl hydrolase family 10 protein, putative, expressed
LOC_Os11g45400	0.0279182	5.79822	7.91505	8.52262e-07	up	glycerol-3-phosphate acyltransferase, putative, expressed
LOC_Os08g39810	0.12342	26.7355	7.90552	8.21892e-109	up	retrotransposon protein, putative, unclassified, expressed
LOC_Os01g28840	0.081272	18.6481	7.87632	1.25256e-65	up	C4-dicarboxylate transporter/malic acid transport protein, expressed
LOC_Os06g46920	0.0823566	20.4486	7.83068	1.13937e-63	up	dihydroflavonol-4-reductase, putative, expressed
LOC_Os07g34520	0.175897	37.7836	7.80758	2.61285e-08	up	isocitrate lyase, putative, expressed
LOC_Os11g23080	0.0131109	2.40544	7.78368	3.19962e-09	up	retrotransposon protein, putative, unclassified, expressed
LOC_Os03g55230	0.0373527	6.70658	7.7739	1.05952e-26	up	cytochrome P450, putative, expressed
LOC_Os06g46740	0.795148	177.709	7.64869	8.45095e-182	up	early nodulin 20 precursor, putative, expressed
LOC_Os03g50960	1.58119	329.948	7.63722	1.38455e-09	up	LTPL118 - Protease inhibitor/seed storage/LTP family protein precursor, expressed
LOC_Os03g03810	0.769775	146.504	7.57931	1.97337e-18	up	DEF8 - Defensin and Defensin-like DEFL family, expressed
LOC_Os09g37200	0.086316	16.5744	7.55379	2.54989e-41	up	transferase family protein, putative, expressed
LOC_Os01g37200	0.0813165	4.10586	7.52617	0.000464468	up	retrotransposon protein, putative, Ty3-gypsy subclass, expressed
LOC_Os02g52670	0.0709205	13.7933	7.51669	4.91411e-16	up	AP2 domain containing protein, expressed
LOC_Os03g14180	0.885457	154.088	7.4465	3.57728e-237	up	hsp20/alpha crystallin family protein, putative, expressed
LOC_Os11g32890	0.126283	20.8952	7.39425	1.56978e-26	up	expressed protein
LOC_Os07g44850	0.028125	4.31132	7.38286	0.00408058	up	gibberellin receptor GID1L2, putative, expressed
LOC_Os01g69840	0.268501	36.5597	7.32041	7.28153e-28	up	expressed protein
LOC_Os05g03130	0.10686	14.2346	7.30012	3.94005e-30	up	OsRCI2-7 - Putative low temperature and salt responsive protein, expressed
LOC_Os01g65630	0.0936355	13.5033	7.28039	1.14751e-24	up	expressed protein
LOC_Os06g49660	0.355727	62.5465	7.20475	6.99634e-61	up	transferase family protein, putative, expressed
LOC_Os03g47610	1.25403	178.377	7.18822	1.19332e-114	up	thiamine biosynthesis protein thiC, putative, expressed
LOC_Os09g33550	0.0567048	5.09804	7.14846	1.57606e-40	up	CCT/B-box zinc finger protein, putative, expressed
LOC_Os07g22250	0.0764539	7.10347	7.13415	1.37183e-05	up	retrotransposon protein, putative, Ty3-gypsy subclass, expressed
LOC_Os01g53220	0.595124	90.6928	7.12849	1.18921e-122	up	HSF-type DNA-binding domain containing protein, expressed
LOC_Os11g19840	0.326811	25.8038	7.12779	1.78973e-31	up	O-methyltransferase, putative, expressed
LOC_Os07g05940	0.218874	31.9383	7.12411	9.54312e-30	up	9-cis-epoxycarotenoid dioxygenase 1, chloroplast precursor, putative, expressed
LOC_Os08g38850	0.0272997	3.04756	7.11702	3.26097e-20	up	phosphatidylinositol transfer, putative, expressed
LOC_Os10g19919	0.0329026	1.99058	7.11149	1.81432e-06	up	retrotransposon protein, putative, Ty3-gypsy subclass, expressed
LOC_Os06g28050	0.872381	90.966	7.10252	7.42176e-233	up	expressed protein
LOC_Os03g45210	0.0718149	9.87173	7.07507	2.48929e-30	up	2-aminoethanethiol dioxygenase, putative, expressed
LOC_Os07g06960	0.0376976	4.16069	7.02837	2.16526e-37	up	pentatricopeptide, putative, expressed
LOC_Os01g42690	0.0543847	5.92551	6.98254	1.34773e-28	up	OsPOP2 - Putative Prolyl Oligopeptidase homologue, expressed
LOC_Os02g34970	0.0302372	4.49752	6.9457	5.86517e-20	up	no apical meristem protein, putative, expressed
LOC_Os01g54030	0.0548911	5.76107	6.91334	1.89947e-70	up	NADP-dependent malic enzyme, putative, expressed
LOC_Os01g65140	0.13188	17.4853	6.90718	1.65412e-19	up	peptide transporter PTR2, putative, expressed
LOC_Os09g25490	0.041434	4.93253	6.87442	5.4059e-41	up	CESA9 - cellulose synthase, expressed
LOC_Os10g25760	0.00325014	0.330808	6.84125	2.35322e-08	up	transposon protein, putative, CACTA, En/Spm sub-class, expressed
LOC_Os12g02080	0.0208934	2.18755	6.82369	3.21571e-10	up	peroxidase precursor, putative, expressed
LOC_Os03g61270	0.027317	3.22385	6.80295	4.86596e-10	up	OsMan04 - Endo-Beta-Mannanase, expressed
LOC_Os08g43290	0.0755721	6.71367	6.7982	4.84157e-10	up	LTPL44 - Protease inhibitor/seed storage/LTP family protein precursor, expressed
LOC_Os10g25060	0.126155	12.5714	6.76706	3.65989e-09	up	expressed protein
LOC_Os09g31170	0.0986551	9.58524	6.76543	1.15706e-44	up	expressed protein
LOC_Os03g27980	0.0710281	8.49559	6.7611	9.17729e-18	up	glucan endo-1,3-beta-glucosidase precursor, putative, expressed
LOC_Os01g04370	0.794031	83.8788	6.75977	1.17622e-54	up	hsp20/alpha crystallin family protein, putative, expressed
LOC_Os09g17360	0.00656261	0.710404	6.75823	3.19413e-12	up	expressed protein
LOC_Os01g24820	0.00988769	0.848877	6.74409	2.02185e-07	up	NB-ARC domain containing protein, expressed
LOC_Os11g26760	0.302125	26.8843	6.71175	2.83705e-67	up	dehydrin, putative, expressed
LOC_Os05g51150	0.813957	80.3773	6.70952	3.57982e-218	up	RNA polymerase sigma factor, putative, expressed
LOC_Os08g25690	0.127687	13.0628	6.70055	1.19324e-07	up	expressed protein
LOC_Os02g35530	0.21946	25.5953	6.69968	2.48659e-19	up	OsFBK8 - F-box domain and kelch repeat containing protein, expressed
LOC_Os03g36279	0.0586986	4.87399	6.68737	9.6711e-09	up	retrotransposon protein, putative, Ty3-gypsy subclass, expressed
LOC_Os10g28120	0.18824	19.1899	6.68356	6.62037e-09	up	glycosyl hydrolase, putative, expressed
LOC_Os05g05060	0.583126	54.6043	6.66923	1.70191e-28	up	expressed protein
LOC_Os08g31090	0.161821	15.0473	6.65781	1.32529e-06	up	expressed protein
LOC_Os07g41320	0.0471156	4.67277	6.65286	1.57328e-16	up	COBRA-like protein precursor, putative, expressed
LOC_Os03g15910	0.00998	0.902699	6.65273	4.72549e-09	up	membrane protein, putative, expressed
LOC_Os01g65110	0.0302055	3.03245	6.6525	4.73277e-09	up	POT family protein, expressed
LOC_Os04g43290	0.010208	0.845526	6.62303	3.79354e-07	up	ARPC2B, putative, expressed
LOC_Os03g24870	0.0298279	2.47733	6.61085	3.38602e-26	up	transporter family protein, putative, expressed
LOC_Os02g15250	0.0287774	3.04204	6.60888	8.85364e-09	up	late embryogenesis abundant domain-containing protein, putative, expressed
LOC_Os01g42110	0.0710969	4.99081	6.59845	5.50757e-16	up	nodulin MtN3 family protein, putative, expressed
LOC_Os01g10580	0.69826	67.1458	6.58492	1.70028e-142	up	B-box zinc finger family protein, putative, expressed
LOC_Os11g05640	0.0191866	1.40619	6.57834	1.346e-08	up	bZIP transcription factor domain containing protein, expressed
LOC_Os07g07320	0.715761	73.7141	6.57452	4.38835e-86	up	glutathione S-transferase, putative, expressed
LOC_Os05g38290	0.784897	91.9247	6.54795	2.05068e-22	up	protein phosphatase 2C, putative, expressed
LOC_Os02g57840	0.0794172	6.14131	6.54291	1.70776e-21	up	remorin C-terminal domain containing protein, putative, expressed
LOC_Os05g48180	0.173351	16.3814	6.50881	4.75706e-15	up	expressed protein
LOC_Os02g21300	0.0500632	4.33161	6.5006	3.86558e-08	up	transposon protein, putative, unclassified, expressed
LOC_Os09g37976	0.184243	14.9779	6.48647	0.000239737	up	cupin domain containing protein, expressed
LOC_Os04g40990	0.903186	92.7571	6.45916	1.56725e-14	up	malate synthase, glyoxysomal, putative, expressed
LOC_Os11g30200	0.28305	15.3754	6.4464	7.23422e-217	up	expressed protein
LOC_Os09g10210	0.00962965	0.728629	6.41856	1.10687e-07	up	expressed protein
LOC_Os02g20700	0.0127268	0.962112	6.41811	1.11009e-07	up	expressed protein
LOC_Os06g06310	0.00479384	0.367721	6.41797	1.1109e-07	up	expressed protein
LOC_Os10g30210	0.0284821	2.52131	6.41788	1.11137e-07	up	expressed protein
LOC_Os01g18240	0.00523215	0.380806	6.40101	1.37227e-07	up	MYB family transcription factor, putative, expressed
LOC_Os05g15490	0.0609081	1.2365	6.40088	1.37328e-07	up	retrotransposon protein, putative, Ty3-gypsy subclass, expressed
LOC_Os01g03320	1.49882	130.611	6.39688	0.000729525	up	BBTI2 - Bowman-Birk type bran trypsin inhibitor precursor, expressed
LOC_Os02g53400	1.60909	123.142	6.38912	8.1818e-210	up	thioredoxin, putative, expressed
LOC_Os03g18490	0.0586496	3.34315	6.38374	2.13965e-19	up	RPGR, putative, expressed
LOC_Os10g29570	0.334867	39.9636	6.37927	1.99893e-27	up	late embryogenesis abundant protein D-34, putative, expressed
LOC_Os03g02874	0.272046	20.3229	6.36802	2.55277e-07	up	retrotransposon protein, putative, Ty3-gypsy subclass, expressed
LOC_Os07g12610	0.0866717	6.23818	6.36579	2.38245e-46	up	OsFBX227 - F-box domain containing protein, expressed
LOC_Os08g43120	0.0446892	2.77046	6.36055	1.48244e-09	up	Plant PDR ABC transporter associated domain containing protein, expressed
LOC_Os06g24404	0.008866	0.644156	6.34814	4.04356e-06	up	GDSL-like lipase/acylhydrolase, putative, expressed
LOC_Os09g25690	0.462215	35.1517	6.34183	7.67744e-47	up	retrotransposon protein, putative, unclassified, expressed
LOC_Os03g29770	3.62796	342.923	6.32093	2.62781e-145	up	EF hand family protein, expressed
LOC_Os06g36560	0.196979	16.1492	6.31714	1.27945e-05	up	inositol oxygenase, putative, expressed
LOC_Os04g48490	0.0550532	4.76333	6.30058	3.94889e-13	up	fasciclin-like arabinogalactan protein, putative, expressed
LOC_Os10g39920	0.131102	9.46225	6.2918	3.93059e-23	up	expressed protein
LOC_Os10g23240	0.0550529	5.8079	6.28767	0.00130275	up	expressed protein
LOC_Os04g27340	0.0193124	1.15083	6.28491	3.09534e-10	up	terpene synthase, putative, expressed
LOC_Os08g37456	0.9719	77.8995	6.28072	8.07485e-161	up	flavonol synthase/flavanone 3-hydroxylase, putative, expressed
LOC_Os02g40510	0.707082	52.849	6.23727	2.38588e-211	up	response regulator receiver domain containing protein, expressed
LOC_Os03g55660	5.76858	491.528	6.22877	4.56239e-122	up	nucleoporin, putative, expressed
LOC_Os05g31020	0.921565	68.7352	6.22787	1.53722e-54	up	eukaryotic peptide chain release factor subunit 1-1, putative, expressed
LOC_Os06g24430	0.720048	52.6038	6.22702	4.15661e-60	up	expressed protein
LOC_Os07g46950	0.0470049	2.51942	6.22473	2.95032e-06	up	ligA, putative, expressed
LOC_Os03g11700	0.0378702	2.80792	6.19863	1.45392e-06	up	pentatricopeptide repeat domain containing protein, putative, expressed
LOC_Os12g32620	0.0138057	0.889189	6.19858	1.45412e-06	up	OsWLIM1 - LIM domain protein, putative actin-binding protein and transcription factor, expressed
LOC_Os03g42520	0.0283459	1.84186	6.18275	1.57935e-15	up	expressed protein
LOC_Os04g49650	0.0376128	2.54588	6.17817	2.47618e-05	up	DUF581 domain containing protein, expressed
LOC_Os03g32370	0.0158882	0.945598	6.15882	2.24067e-06	up	retrotransposon protein, putative, unclassified, expressed
LOC_Os12g07550	0.269594	16.9508	6.1519	2.27496e-33	up	expressed protein
LOC_Os01g50622	3.38102	230.031	6.15057	8.76455e-191	up	DNA-binding protein DSP1, putative, expressed
LOC_Os03g55090	0.488798	31.3834	6.14462	4.82198e-12	up	alpha-glucan phosphorylast isozyme, putative, expressed
LOC_Os05g48900	0.22344	16.3846	6.12569	8.34176e-25	up	fasciclin domain containing protein, expressed
LOC_Os05g06410	0.0131194	2.30035	6.11173	3.46691e-06	up	expressed protein
LOC_Os03g51350	0.399559	28.5284	6.1105	9.43109e-06	up	expressed protein
LOC_Os05g12630	0.333128	25.7572	6.10405	3.13107e-31	up	expressed protein
LOC_Os09g17344	0.0225142	1.09021	6.10168	1.83575e-24	up	expressed protein
LOC_Os06g23350	0.113342	8.68527	6.0968	2.86952e-07	up	late embryogenesis abundant protein D-34, putative, expressed
LOC_Os03g55290	0.054095	3.44388	6.09601	4.30639e-06	up	GASR3 - Gibberellin-regulated GASA/GAST/Snakin family protein precursor, expressed
LOC_Os01g65510	0.0279482	1.94549	6.09002	0.00580694	up	OsFBX31 - F-box domain containing protein, expressed
LOC_Os07g08940	0.00338345	0.206336	6.05334	6.619e-06	up	expressed protein
LOC_Os04g39680	0.0264265	1.99146	6.05311	6.62659e-06	up	anthranilate phosphoribosyltransferase, putative, expressed
LOC_Os07g30670	3.13053	199.806	6.04999	4.6376e-199	up	2Fe-2S iron-sulfur cluster binding domain containing protein, expressed
LOC_Os10g38000	0.0309308	3.91939	6.04244	5.38532e-11	up	dehydration-responsive element-binding protein, putative, expressed
LOC_Os06g30420	0.0554531	3.11299	6.03496	4.62016e-27	up	PPR repeat domain containing protein, putative, expressed
LOC_Os03g38540	0.421372	27.8906	6.03122	1.57173e-74	up	folic acid binding protein, putative, expressed
LOC_Os07g03820	0.0469414	2.96169	6.02581	2.29336e-19	up	lectin-like receptor kinase, putative, expressed
LOC_Os05g46750	0.0285594	1.74192	6.01426	3.51972e-09	up	STE_MEKK_ste11_MAP3K.18 - STE kinases include homologs to sterile 7, sterile 11 and sterile 20 from yeast, expressed
LOC_Os01g47280	0.0987865	4.28426	6.00841	1.02353e-05	up	expressed protein
LOC_Os05g39250	3.19793	245.581	6.00025	5.64303e-141	up	phosphatidylethanolamine-binding protein, putative, expressed
LOC_Os10g03855	0.076929	4.89022	5.99023	8.87521e-06	up	expressed protein
LOC_Os01g08630	0.401264	24.2348	5.97362	4.92519e-64	up	expressed protein
LOC_Os05g32960	0.0489408	2.94662	5.96162	1.42401e-18	up	expressed protein
LOC_Os09g36590	0.0052633	0.206695	5.93897	6.26471e-05	up	retrotransposon protein, putative, LINE subclass, expressed
LOC_Os01g08120	0.0107967	0.377677	5.91642	0.000642808	up	pentatricopeptide, putative, expressed
LOC_Os08g32930	5.03464	303.438	5.9152	7.74534e-197	up	expressed protein
LOC_Os05g46610	0.063326	3.63476	5.90772	3.90786e-14	up	myb-like DNA-binding domain containing protein, putative, expressed
LOC_Os09g31230	0.0499715	2.34503	5.89651	2.48983e-44	up	expressed protein
LOC_Os10g22060	0.00688614	0.366617	5.89164	3.0235e-05	up	expressed protein
LOC_Os04g42260	0.0117974	0.460368	5.89157	3.02406e-05	up	protein phosphatase 2C, putative, expressed
LOC_Os08g12620	0.00969536	0.514358	5.87777	1.47919e-17	up	retrotransposon protein, putative, unclassified, expressed
LOC_Os04g14810	1.39926	95.3475	5.87297	1.57195e-71	up	3-5 exonuclease domain-containing protein, putative, expressed
LOC_Os02g56860	0.0151005	0.845109	5.86714	3.75093e-05	up	3-ketoacyl-CoA synthase, putative, expressed
LOC_Os10g01680	0.0077093	0.720079	5.86681	3.75667e-05	up	transferase family protein, putative, expressed
LOC_Os07g25960	0.0121046	0.625837	5.86628	3.76565e-05	up	retrotransposon protein, putative, unclassified, expressed
LOC_Os08g19540	0.0102632	0.499835	5.85372	5.00882e-06	up	retrotransposon protein, putative, unclassified, expressed
LOC_Os07g23660	0.057934	3.20177	5.85281	1.14217e-13	up	retrotransposon protein, putative, unclassified, expressed
LOC_Os11g15624	0.0230506	1.21403	5.84149	4.67268e-05	up	expressed protein
LOC_Os11g03590	0.0403694	1.91852	5.83394	4.81095e-17	up	EMB1379, putative, expressed
LOC_Os03g15920	3.32545	187.601	5.82609	1.08608e-190	up	expressed protein
LOC_Os01g18050	0.236419	14.9146	5.82518	2.72627e-99	up	tubulin/FtsZ domain containing protein, putative, expressed
LOC_Os06g44410	0.0167082	0.797994	5.81607	1.62715e-26	up	histidine kinase, putative, expressed
LOC_Os09g11630	0.0050091	0.295293	5.81578	5.80838e-05	up	retrotransposon protein, putative, unclassified, expressed
LOC_Os03g45230	0.078716	4.91218	5.79776	2.65772e-09	up	expressed protein
LOC_Os05g49940	1.45623	78.4085	5.79259	0.00283756	up	expressed protein
LOC_Os10g40040	0.423984	23.48	5.77976	9.14861e-29	up	expressed protein
LOC_Os06g22370	0.0251581	1.17478	5.77689	3.95514e-09	up	expressed protein
LOC_Os01g54620	0.0361496	1.69977	5.76372	1.67165e-28	up	CESA4 - cellulose synthase, expressed
LOC_Os06g08310	0.0142329	0.790994	5.76365	8.94154e-05	up	plasma membrane ATPase, putative, expressed
LOC_Os05g13300	0.00998672	0.455237	5.76334	2.39364e-11	up	helicase, putative, expressed
LOC_Os02g53350	13.4062	778.023	5.75722	6.62925e-194	up	expressed protein
LOC_Os04g27790	0.022053	0.969928	5.75021	4.325e-16	up	terpene synthase, putative, expressed
LOC_Os07g42650	0.271035	12.4215	5.73454	1.5847e-36	up	expressed protein
LOC_Os09g03190	0.180356	5.69128	5.72239	2.36946e-33	up	expressed protein
LOC_Os03g32470	0.123646	3.33692	5.71735	2.36898e-30	up	leucoanthocyanidin dioxygenase, putative, expressed
LOC_Os01g38580	0.109185	5.35292	5.71372	0.000178492	up	beta,beta-carotene 9,10-dioxygenase, putative, expressed
LOC_Os02g06130	0.00657435	0.306607	5.70993	0.00048578	up	phytosulfokine receptor precursor, putative, expressed
LOC_Os03g04320	0.0292694	0.649938	5.70934	0.000137794	up	expressed protein
LOC_Os07g39910	0.0138009	0.556021	5.69479	3.74829e-06	up	pentatricopeptide repeat domain containing protein, putative, expressed
LOC_Os01g12250	0.00912935	0.502379	5.69292	1.29368e-08	up	expressed protein
LOC_Os09g09040	0.85284	42.3745	5.68965	1.72312e-56	up	expressed protein
LOC_Os02g28870	0.0241556	1.10205	5.6868	3.52448e-12	up	U-box domain-containing protein, putative, expressed
LOC_Os03g29194	0.0191888	0.893482	5.68103	1.58769e-08	up	expressed protein
LOC_Os03g28090	0.0775133	4.20586	5.68047	2.51178e-06	up	pectinesterase, putative, expressed
LOC_Os02g10880	1.45938	93.3458	5.67206	2.42301e-104	up	UDP-glucoronosyl and UDP-glucosyl transferase domain containing protein, expressed
LOC_Os02g07170	0.134813	6.57282	5.66901	0.00259243	up	MYB family transcription factor, putative, expressed
LOC_Os01g50400	0.167953	9.16932	5.65979	3.49032e-18	up	STE_MEKK_ste11_MAP3K.5 - STE kinases include homologs to sterile 7, sterile 11 and sterile 20 from yeast, expressed
LOC_Os02g16909	0.412969	16.9104	5.62635	9.97536e-34	up	dynein light chain type 1 domain containing protein, expressed
LOC_Os01g28970	0.00892035	1.93437	5.59371	0.000327615	up	retrotransposon protein, putative, Ty3-gypsy subclass, expressed
LOC_Os04g06590	0.100658	4.76204	5.5852	3.53481e-10	up	expressed protein
LOC_Os06g10530	0.164133	7.57863	5.5783	6.43335e-08	up	expressed protein
LOC_Os12g24510	0.0025301	0.0949334	5.55817	0.000405402	up	retrotransposon protein, putative, unclassified, expressed
LOC_Os01g68570	0.0230008	0.938893	5.53314	0.0024864	up	expressed protein
LOC_Os06g17070	0.0112245	0.454537	5.53214	1.17217e-07	up	retrotransposon protein, putative, Ty1-copia subclass, expressed
LOC_Os02g08230	0.112742	5.03798	5.52501	1.63431e-26	up	WAX2, putative, expressed
LOC_Os01g60720	2.67069	99.2602	5.52089	2.64091e-154	up	hypothetical protein
LOC_Os05g06250	0.161714	5.00937	5.51828	1.96666e-09	up	expressed protein
LOC_Os11g38340	0.0139733	0.26158	5.49749	2.23044e-06	up	expressed protein
LOC_Os07g19210	0.0130204	0.594896	5.49476	0.000624225	up	cytochrome P450, putative, expressed
LOC_Os03g61150	10.7386	480.942	5.48178	2.29946e-29	up	expressed protein
LOC_Os06g37150	0.162653	6.70127	5.44633	3.39973e-75	up	L-ascorbate oxidase precursor, putative, expressed
LOC_Os01g55240	0.0987474	3.85971	5.4425	9.75874e-12	up	gibberellin 2-beta-dioxygenase, putative, expressed
LOC_Os11g05410	0.0810309	2.96602	5.43241	3.93615e-07	up	Ser/Thr protein phosphatase family protein, putative, expressed
LOC_Os12g21690	0.0140242	0.554504	5.43004	0.000952228	up	expressed protein
LOC_Os01g65420	0.255078	11.4954	5.42745	1.8254e-15	up	expressed protein
LOC_Os07g02880	0.068256	2.58542	5.41281	5.11367e-10	up	DUF538 domain containing protein, putative, expressed
LOC_Os11g01842	0.0398212	2.04542	5.3965	0.00238587	up	SAG20, putative, expressed
LOC_Os08g16740	0.105848	3.48758	5.36391	3.67945e-34	up	expressed protein
LOC_Os04g42950	0.0163855	0.645851	5.36152	0.00145959	up	MYB family transcription factor, putative, expressed
LOC_Os01g46760	1.38758	43.1963	5.3257	9.29288e-74	up	protein phosphatase 2C, putative, expressed
LOC_Os12g02290	0.100968	3.71396	5.31665	2.31153e-09	up	LTPL23 - Protease inhibitor/seed storage/LTP family protein precursor, expressed
LOC_Os02g15560	0.0809599	2.29348	5.30271	4.23471e-20	up	transposon protein, putative, Mutator sub-class, expressed
LOC_Os02g37970	0.0774038	2.72783	5.30239	8.34193e-12	up	DUF581 domain containing protein, expressed
LOC_Os08g39130	0.0476983	1.62538	5.29426	4.42181e-14	up	pentatricopeptide, putative, expressed
LOC_Os05g45980	0.166732	5.90598	5.29113	4.64766e-55	up	expressed protein
LOC_Os07g48680	0.0489033	1.61875	5.28969	0.00879517	up	zinc finger, C3HC4 type domain containing protein, expressed
LOC_Os03g05440	0.0254838	0.968908	5.2894	0.0022301	up	DUF677 domain containing protein, putative, expressed
LOC_Os11g45410	0.0328206	1.00556	5.28301	2.08017e-22	up	expressed protein
LOC_Os05g40790	0.0313847	0.585844	5.2807	2.21478e-20	up	CCR4-NOT transcription factor, putative, expressed
LOC_Os11g36200	0.0436146	1.40199	5.27303	6.5241e-32	up	receptor-like protein kinase 2 precursor, putative, expressed
LOC_Os05g37530	0.634157	26.0688	5.27163	1.01959e-35	up	expressed protein
LOC_Os04g35305	0.0604912	1.98466	5.25824	4.73833e-20	up	tetratricopeptide-like helical, putative, expressed
LOC_Os05g37970	0.0353348	1.04515	5.25513	5.95871e-09	up	universal stress protein domain containing protein, putative, expressed
LOC_Os08g35310	0.0253889	1.02484	5.25427	3.03082e-06	up	O-methyltransferase, putative, expressed
LOC_Os04g33450	0.077027	2.38169	5.21588	2.39888e-13	up	expressed protein
LOC_Os08g18150	0.023705	0.655342	5.19873	5.60157e-06	up	WD domain, G-beta repeat domain containing protein, expressed
LOC_Os06g26010	0.0655418	1.76252	5.19399	0.000971458	up	retrotransposon protein, putative, Ty3-gypsy subclass
LOC_Os05g01635	0.0540529	1.58168	5.19174	4.0891e-19	up	expressed protein
LOC_Os01g12660	0.0245224	0.457367	5.1789	1.86351e-08	up	AAA-type ATPase family protein, putative, expressed
LOC_Os12g01910	0.0133162	0.325387	5.17338	1.86351e-08	up	pentatricopeptide, putative, expressed
LOC_Os07g45060	0.094433	3.05437	5.17088	6.6352e-13	up	uncharacterized GPI-anchored protein At5g19240 precursor, putative, expressed
LOC_Os08g19420	0.355473	11.2614	5.15468	2.52453e-34	up	O-methyltransferase, putative, expressed
LOC_Os07g14600	0.804854	28.8686	5.15096	1.24941e-25	up	hydrolase, putative, expressed
LOC_Os03g59340	0.310301	10.3225	5.13939	4.44325e-146	up	CESA2 - cellulose synthase, expressed
LOC_Os07g25810	0.0215375	0.653992	5.13866	3.24272e-05	up	retrotransposon protein, putative, unclassified, expressed
LOC_Os12g06250	0.579967	19.9886	5.12458	3.89792e-87	up	expressed protein
LOC_Os02g19650	0.249159	8.20735	5.11537	9.25373e-58	up	hydrolase, alpha/beta fold family domain containing protein, expressed
LOC_Os05g16640	0.198966	6.47949	5.11522	1.194e-15	up	DUF630/DUF632 domains containing protein, putative, expressed
LOC_Os03g36960	0.945809	33.5007	5.11111	1.45346e-26	up	expressed protein
LOC_Os05g49920	0.199103	6.05821	5.08816	8.24547e-90	up	pentatricopeptide, putative, expressed
LOC_Os08g25624	4.33468	147.598	5.08221	1.42221e-165	up	phosphate/phosphate translocator, putative, expressed
LOC_Os01g57004	0.546761	16.9196	5.06147	1.21307e-12	up	adhesive/proline-rich protein, putative, expressed
LOC_Os03g22050	1.67914	51.2727	5.05896	2.72133e-146	up	CAMK_KIN1/SNF1/Nim1_like.16 - CAMK includes calcium/calmodulin depedent protein kinases, expressed
LOC_Os01g45840	0.091398	2.74474	5.05668	1.19739e-11	up	CRR2, putative, expressed
LOC_Os05g46090	0.0164315	0.441384	5.05386	0.000373382	up	Leucine Rich Repeat domain containing protein, expressed
LOC_Os08g24200	0.0688305	212.725	5.05382	8.23594e-05	up	expressed protein
LOC_Os09g07060	0.00790716	0.216819	5.0518	1.0392e-07	up	retrotransposon protein, putative, unclassified, expressed
LOC_Os10g37350	1.36443	32.0411	5.03899	1.49736e-31	up	expressed protein
LOC_Os04g50740	0.0143451	0.519011	5.0385	1.26014e-07	up	ara54-like RING finger protein, putative, expressed
LOC_Os06g07620	0.0092712	0.24909	5.03301	1.26e-07	up	expressed protein
LOC_Os02g37480	0.488657	16.5057	5.02654	0.000453339	up	glycine-rich cell wall structural protein precursor, putative, expressed
LOC_Os07g04990	6.96899	214.923	5.02191	5.15312e-140	up	oxidoreductase, aldo/keto reductase family protein, putative, expressed
LOC_Os09g31442	0.116558	3.28198	5.01673	0.000132248	up	expressed protein
LOC_Os05g45110	0.0731979	2.13824	5.00632	1.51033e-09	up	anthocyanidin 5,3-O-glucosyltransferase, putative, expressed
LOC_Os06g11300	0.0806315	2.31255	5.00354	1.8467e-07	up	CRR4, putative, expressed
LOC_Os04g26550	0.0667465	2.22074	5.00334	3.52283e-05	up	expressed protein
LOC_Os02g48360	0.22919	6.88406	4.99288	2.0497e-61	up	pyrophosphate--fructose 6-phosphate 1-phosphotransferase subunit alpha, putative, expressed
LOC_Os10g03740	0.0453014	1.25263	4.98827	2.43847e-11	up	OsFBX348 - F-box domain containing protein, expressed
LOC_Os08g41890	0.0392142	1.01165	4.97826	1.32581e-19	up	microtubule associated protein, putative, expressed
LOC_Os03g25490	0.0192984	0.499933	4.97422	0.000284952	up	cytochrome P450 72A1, putative, expressed
LOC_Os04g59190	0.528623	18.1986	4.95484	2.50756e-19	up	peroxidase precursor, putative, expressed
LOC_Os01g62380	0.116812	2.22765	4.93679	4.50475e-09	up	fasciclin-like arabinogalactan protein, putative, expressed
LOC_Os09g04160	1.24704	35.0951	4.92519	2.63326e-155	up	expressed protein
LOC_Os05g05030	1.38078	38.7689	4.92153	1.39467e-87	up	expressed protein
LOC_Os03g64230	0.0659842	1.71111	4.91476	2.05941e-11	up	expressed protein
LOC_Os08g18970	0.0417732	0.965601	4.91414	5.87803e-07	up	pectate lyase family protein, expressed
LOC_Os10g21050	0.0850045	2.28324	4.91073	7.92367e-05	up	cytochrome P450, putative, expressed
LOC_Os01g17320	0.36555	9.74216	4.9052	1.5793e-59	up	PPR repeat domain containing protein, putative, expressed
LOC_Os07g09050	0.080553	1.58684	4.89649	1.37029e-10	up	exostosin family protein, putative, expressed
LOC_Os05g48330	0.0968799	3.09218	4.88129	8.71654e-07	up	aspartyl protease family protein, putative, expressed
LOC_Os11g38610	0.00658708	0.167071	4.86727	0.000119109	up	expressed protein
LOC_Os12g37690	0.0641145	1.58558	4.86675	1.34566e-08	up	MYB family transcription factor, putative, expressed
LOC_Os07g40130	0.436441	13.0825	4.86653	3.95416e-15	up	retrotransposon protein, putative, Ty3-gypsy subclass, expressed
LOC_Os04g36750	0.438472	13.8083	4.85205	4.54748e-09	up	hsp20/alpha crystallin family protein, putative, expressed
LOC_Os04g01740	0.586253	17.5688	4.84683	1.61315e-26	up	heat shock protein, putative, expressed
LOC_Os08g17784	0.0621802	1.48292	4.84385	2.13416e-13	up	purple acid phosphatase, putative, expressed
LOC_Os08g19680	0.0238517	0.598935	4.8394	0.000146017	up	expressed protein
LOC_Os12g44160	0.0421657	1.05344	4.83772	1.94264e-08	up	oxidoreductase, putative, expressed
LOC_Os04g34580	0.158967	4.27983	4.8375	8.34193e-12	up	FAD binding domain containing protein, expressed
LOC_Os03g55840	0.158109	4.73993	4.83101	1.19735e-17	up	pentatricopeptide, putative, expressed
LOC_Os02g07050	0.0547849	1.31505	4.82974	3.33067e-16	up	pentatricopeptide, putative, expressed
LOC_Os04g58070	0.0544166	1.54807	4.81391	0.000178825	up	aspartic proteinase nepenthesin precursor, putative, expressed
LOC_Os10g38080	0.244112	8.3248	4.81181	1.12862e-22	up	OsSub61 - Putative Subtilisin homologue, expressed
LOC_Os09g32540	0.0129238	0.274848	4.80195	3.36798e-08	up	expressed protein
LOC_Os08g42600	0.0123768	0.300642	4.80147	9.46295e-08	up	retinoblastoma-related protein-like, putative, expressed
LOC_Os06g18900	0.0299483	0.687407	4.8001	6.03128e-11	up	cadmium tolerance factor, putative, expressed
LOC_Os12g30040	0.045876	1.20124	4.79961	3.35841e-08	up	transmembrane amino acid transporter protein, putative, expressed
LOC_Os06g18150	0.931679	16.8797	4.78884	3.30868e-75	up	expressed protein
LOC_Os04g40070	0.0295845	0.650203	4.78878	2.6086e-14	up	GRAM and C2 domains containing protein, putative, expressed
LOC_Os05g47700	11.8494	371.224	4.78165	1.00034e-35	up	LTPL152 - Protease inhibitor/seed storage/LTP family protein precursor, expressed
LOC_Os09g27040	0.311148	8.51737	4.77935	8.18485e-23	up	GEX1, putative, expressed
LOC_Os05g29790	0.062042	1.79702	4.77675	0.00119676	up	pectinesterase, putative, expressed
LOC_Os07g10440	0.054209	1.26712	4.764	0.000268822	up	expressed protein
LOC_Os01g12290	0.0253283	0.491626	4.75785	2.28065e-06	up	S-locus lectin protein kinase family protein, putative, expressed
LOC_Os06g45184	0.107524	3.97587	4.75212	7.21447e-24	up	retrotransposon protein, putative, Ty3-gypsy subclass, expressed
LOC_Os05g50690	0.111428	2.59445	4.74673	1.48059e-21	up	pentatricopeptide, putative, expressed
LOC_Os03g56600	0.194367	5.00131	4.737	0.0003291	up	expressed protein
LOC_Os03g18980	0.0200793	0.441126	4.7348	6.2647e-11	up	kinesin motor domain containing protein, expressed
LOC_Os01g06740	0.546404	14.8393	4.73259	0.000339256	up	ribosome inactivating protein, putative, expressed
LOC_Os05g45510	0.0509391	0.841423	4.73134	8.43828e-08	up	expressed protein
LOC_Os09g32320	0.0370658	0.841693	4.72926	2.25505e-09	up	growth regulator related protein, putative, expressed
LOC_Os01g16920	0.207977	5.59592	4.7203	1.01435e-07	up	embryonic protein DC-8, putative, expressed
LOC_Os09g11480	4.38147	118.378	4.7143	3.40496e-119	up	AP2 domain containing protein, expressed
LOC_Os11g38250	0.0722303	1.68209	4.71328	8.75536e-11	up	expressed protein
LOC_Os02g40330	0.0190127	0.49351	4.71106	0.00131471	up	retrotransposon protein, putative, Ty3-gypsy subclass, expressed
LOC_Os12g02814	0.0315981	1.78214	4.70834	3.21082e-09	up	retrotransposon protein, putative, unclassified, expressed
LOC_Os05g15770	4.29308	115.04	4.70423	6.46145e-138	up	glycosyl hydrolase, putative, expressed
LOC_Os09g38110	0.378444	11.9569	4.70372	1.21514e-07	up	RING-H2 finger protein, putative, expressed
LOC_Os04g48416	0.0965837	2.73205	4.69501	3.83267e-09	up	OsSub45 - Putative Subtilisin homologue, expressed
LOC_Os02g49860	0.180108	4.37751	4.69303	5.53041e-12	up	AWPM-19-like membrane family protein, putative, expressed
LOC_Os05g12040	1.19834	33.2158	4.69064	1.32699e-65	up	cytochrome P450 51, putative, expressed
LOC_Os09g17152	0.030705	0.737602	4.68069	0.000493825	up	OsFBX319 - F-box domain containing protein, expressed
LOC_Os12g38170	25.0805	735.881	4.68023	6.11617e-06	up	osmotin, putative, expressed
LOC_Os11g10330	0.0453134	0.990408	4.67214	5.46136e-09	up	OsFBX416 - F-box domain containing protein, expressed
LOC_Os07g02850	0.303536	6.89994	4.66408	3.97839e-19	up	DUF538 domain containing protein, putative, expressed
LOC_Os12g02210	0.247891	5.78792	4.66123	6.49675e-09	up	RING finger protein, putative, expressed
LOC_Os01g45830	5.70308	161.8	4.66017	5.14475e-54	up	sulfate transporter, putative, expressed
LOC_Os04g33820	0.482689	12.1988	4.65946	1.40202e-23	up	OsFBX132 - F-box domain containing protein, expressed
LOC_Os04g27800	0.270024	6.06445	4.65255	4.69984e-22	up	expressed protein
LOC_Os11g04010	0.0363628	0.84087	4.64755	0.000600598	up	ICE-like protease p20 domain containing protein, putative, expressed
LOC_Os12g12854	0.0707151	1.50516	4.64035	1.16625e-17	up	expressed protein
LOC_Os07g48510	1.74696	44.1238	4.63741	1.63619e-08	up	thioredoxin, putative, expressed
LOC_Os12g06300	0.0409177	0.832276	4.62682	9.95983e-13	up	expressed protein
LOC_Os07g48120	0.0515118	1.11462	4.62427	6.30243e-14	up	expressed protein
LOC_Os06g36910	0.0322436	0.70117	4.61711	1.65188e-05	up	pentatricopeptide, putative, expressed
LOC_Os06g27820	0.109196	1.59403	4.61182	8.58234e-14	up	expressed protein
LOC_Os09g37620	1.50886	34.5653	4.60504	1.18069e-143	up	flavin-containing monooxygenase family protein, putative, expressed
LOC_Os05g48650	2.97247	84.4249	4.60484	2.01654e-05	up	transcription factor HBP-1b, putative, expressed
LOC_Os01g19800	0.166929	3.57866	4.60108	3.32677e-11	up	zinc finger, C3HC4 type, putative, expressed
LOC_Os06g02870	0.457834	4.79906	4.60029	3.32677e-11	up	expressed protein
LOC_Os01g58850	0.130988	3.35628	4.59387	0.000896531	up	circadian clock coupling factor-related, putative, expressed
LOC_Os02g34380	0.0171436	0.5106	4.59363	5.33875e-07	up	retrotransposon protein, putative, LINE subclass, expressed
LOC_Os04g32320	0.115127	2.68928	4.59095	3.92064e-11	up	glycerophosphoryl diester phosphodiesterase family protein, putative, expressed
LOC_Os10g23310	0.0721824	1.82332	4.59063	0.000897826	up	transferase family protein, putative, expressed
LOC_Os01g65840	0.0852815	1.84114	4.57814	1.85871e-13	up	pentatricopeptide, putative, expressed
LOC_Os04g52590	0.0142215	0.301847	4.5776	6.41239e-07	up	protein kinase domain containing protein, expressed
LOC_Os06g02040	0.403098	10.0033	4.56948	1.68678e-14	up	late embryogenesis abundant group 1, putative, expressed
LOC_Os11g37330	0.10715	2.19895	4.56658	2.97908e-33	up	pentatricopeptide repeat domain containing protein, putative, expressed
LOC_Os07g38230	17.6806	402.166	4.55668	5.27346e-134	up	expressed protein
LOC_Os12g03360	0.10489	2.05191	4.54293	3.08436e-14	up	EMB1379, putative, expressed
LOC_Os10g29670	0.0541102	0.903449	4.54153	3.81292e-08	up	expressed protein
LOC_Os05g37520	5.66487	149.649	4.53896	2.14924e-140	up	expressed protein
LOC_Os07g15460	0.177003	3.68913	4.53798	1.89468e-30	up	metal transporter Nramp6, putative, expressed
LOC_Os01g01350	0.252247	4.83822	4.53109	6.14672e-15	up	SNF7 domain containing protein, putative, expressed
LOC_Os01g31450	0.0107898	0.278356	4.53057	3.50818e-05	up	retrotransposon protein, putative, unclassified, expressed
LOC_Os03g50160	1.7897	47.0848	4.52862	3.02178e-28	up	plastocyanin-like domain containing protein, putative, expressed
LOC_Os07g08500	0.0950157	0.994169	4.52087	4.02808e-24	up	C-5 cytosine-specific DNA methylase, putative, expressed
LOC_Os02g09800	0.0638542	1.30471	4.52022	4.23513e-17	up	pentatricopeptide, putative, expressed
LOC_Os12g33230	0.0934985	1.91743	4.5196	3.61608e-21	up	OsFBL60 - F-box domain and LRR containing protein, expressed
LOC_Os08g33700	0.0664647	1.22061	4.51892	3.89448e-23	up	pentatricopeptide, putative, expressed
LOC_Os03g43750	0.0413812	2.70685	4.51381	0.00631505	up	retrotransposon, putative, centromere-specific, expressed
LOC_Os06g13420	0.0338036	0.734982	4.50124	0.00162344	up	OsSCP34 - Putative Serine Carboxypeptidase homologue, expressed
LOC_Os07g05550	0.259821	5.01137	4.49731	1.65474e-28	up	expressed protein
LOC_Os12g33956	0.0335193	0.767678	4.49459	0.00208139	up	maturase, putative, expressed
LOC_Os04g58840	0.217825	4.79536	4.49259	1.04891e-13	up	Eukaryotic aspartyl protease domain containing protein, expressed
LOC_Os08g04450	10.7696	236.21	4.49128	2.89497e-115	up	DAG protein, chloroplast precursor, putative, expressed
LOC_Os06g04190	0.231774	4.20995	4.48883	2.7737e-11	up	rad1, putative, expressed
LOC_Os06g09880	0.900286	19.8737	4.48528	2.67466e-139	up	EMB1270, putative, expressed
LOC_Os03g11040	0.0561214	1.14248	4.48181	1.97455e-06	up	cyclin, putative, expressed
LOC_Os11g19850	0.0522268	1.09606	4.46592	0.00197788	up	expressed protein
LOC_Os01g66010	0.244029	5.66904	4.46476	1.92807e-13	up	amino acid transporter, putative, expressed
LOC_Os08g39870	0.164917	2.0993	4.46121	1.96135e-15	up	Os8bglu28 - beta-glucosidase homologue, similar to Os4bglu12 exoglucanase, expressed
LOC_Os07g10840	20.108	502.301	4.45822	8.95585e-06	up	uncharacterized glycosyltransferase, putative, expressed
LOC_Os01g02940	0.0494355	1.05582	4.45546	1.30986e-07	up	glycosyltransferase protein, putative, expressed
LOC_Os01g68790	7.33473	158.111	4.45365	4.13277e-138	up	RNA recognition motif containing protein, putative, expressed
LOC_Os03g18870	6.41305	143.161	4.4372	3.22091e-71	up	heat shock protein DnaJ, putative, expressed
LOC_Os06g12810	0.344654	7.71621	4.43703	4.20518e-12	up	proteins of unknown function domain containing protein, expressed
LOC_Os09g11020	0.06224	1.23768	4.4329	8.71529e-06	up	NBS-LRR disease resistance protein, putative, expressed
LOC_Os01g67540	2.80215	64.2214	4.42538	2.76227e-10	up	AMP-binding domain containing protein, expressed
LOC_Os08g33890	0.504451	11.432	4.41828	9.04805e-10	up	expressed protein
LOC_Os05g49730	2.23788	58.0255	4.41441	2.43669e-22	up	protein phosphatase 2C, putative, expressed
LOC_Os07g07450	0.605988	14.625	4.41328	2.34238e-06	up	versicolorin reductase, putative, expressed
LOC_Os01g21120	0.302857	6.23497	4.41289	2.23444e-07	up	AP2 domain containing protein, expressed
LOC_Os11g28184	0.0192285	0.303136	4.41116	5.75752e-06	up	expressed protein
LOC_Os05g11700	0.145339	2.25005	4.40373	1.77589e-18	up	PPR repeat containing protein, expressed
LOC_Os04g11970	0.0497111	0.926397	4.40013	2.67383e-07	up	O-methyltransferase, putative, expressed
LOC_Os07g19594	0.00540844	0.0992994	4.39901	0.00291762	up	retrotransposon protein, putative, Ty3-gypsy subclass
LOC_Os01g03950	0.0332417	0.697194	4.39873	5.00857e-06	up	glycosyl hydrolase, family 31, putative, expressed
LOC_Os06g13720	0.678639	14.3817	4.39764	3.56195e-49	up	dehydrogenase E1 component domain containing protein, expressed
LOC_Os01g62980	3.22977	116.207	4.39186	0.000164687	up	LTPL101 - Protease inhibitor/seed storage/LTP family protein precursor, expressed
LOC_Os01g16620	3.89971	82.6835	4.38701	1.95435e-134	up	expressed protein
LOC_Os05g38190	0.0827595	1.56057	4.38488	4.28374e-32	up	pentatricopeptide, putative, expressed
LOC_Os11g32880	2.70482	46.1032	4.38471	2.09413e-131	up	DEAD-box ATP-dependent RNA helicase, putative, expressed
LOC_Os03g42240	0.0500647	0.798797	4.38427	2.5786e-11	up	B3 DNA binding domain containing protein, expressed
LOC_Os01g05860	0.115602	2.16409	4.38132	1.15362e-27	up	PPR repeat domain containing protein, putative, expressed
LOC_Os02g18870	0.0392145	1.07145	4.37991	6.03131e-06	up	GDSL-like lipase/acylhydrolase, putative, expressed
LOC_Os03g55340	0.0488184	0.816855	4.37333	1.66543e-13	up	pentatricopeptide, putative, expressed
LOC_Os08g09790	0.0342333	0.396021	4.37269	0.000135197	up	expressed protein
LOC_Os04g14680	0.0692751	1.29068	4.36379	7.27094e-06	up	OsAPx3 - Peroxisomal Ascorbate Peroxidase encoding gene 5,8, expressed
LOC_Os04g03810	0.107855	2.07361	4.35874	4.26605e-22	up	OsSub38 - Putative Subtilisin homologue, expressed
LOC_Os08g31860	0.258435	5.01531	4.35715	6.18388e-08	up	expressed protein
LOC_Os02g32940	0.151397	2.88252	4.35514	4.54908e-07	up	expressed protein
LOC_Os10g26150	1.76426	23.3247	4.35291	0.000163939	up	expressed protein
LOC_Os08g09780	0.0706445	1.14936	4.35161	2.35078e-11	up	expressed protein
LOC_Os06g25010	1.17671	25.1373	4.35006	1.09114e-40	up	glycosyl hydrolase, putative, expressed
LOC_Os01g55070	0.0697874	1.25046	4.34771	5.57353e-16	up	pentatricopeptide, putative, expressed
LOC_Os03g38940	0.668491	12.6687	4.34717	6.64098e-85	up	expressed protein
LOC_Os05g48270	0.121501	2.52555	4.34413	5.44329e-07	up	auxin-responsive protein, putative, expressed
LOC_Os05g18280	1.25881	30.7243	4.33307	1.38304e-121	up	kelch domain containing protein, putative, expressed
LOC_Os01g74600	0.127303	2.36062	4.32983	3.52559e-19	up	vegetative storage protein, putative, expressed
LOC_Os04g09540	0.0364276	0.653878	4.32606	0.00429468	up	acyl-protein thioesterase, putative, expressed
LOC_Os05g45860	0.0907655	1.55785	4.32298	1.13431e-15	up	glucan endo-1,3-beta-glucosidase precursor, putative, expressed
LOC_Os03g13230	0.0717336	1.25692	4.31906	4.35411e-10	up	pentatricopeptide, putative, expressed
LOC_Os03g08320	0.401185	7.45715	4.31382	4.73118e-07	up	ZIM domain containing protein, putative, expressed
LOC_Os08g44270	0.49014	10.687	4.3126	4.78216e-18	up	vignain precursor, putative, expressed
LOC_Os10g03750	0.0252843	0.447714	4.30648	0.000241216	up	OsFBX349 - F-box domain containing protein, expressed
LOC_Os06g04090	0.294189	5.86271	4.30603	3.32971e-25	up	no apical meristem protein, putative, expressed
LOC_Os03g51550	0.871422	16.9175	4.29239	1.99656e-46	up	WD repeat-containing protein 5, putative, expressed
LOC_Os09g36630	0.109982	1.97284	4.28852	7.50691e-25	up	expressed protein
LOC_Os05g36020	0.765198	8.96084	4.27993	0.000292374	up	expressed protein
LOC_Os07g07520	0.568057	11.1814	4.27843	9.16917e-40	up	OsFBX217 - F-box domain containing protein, expressed
LOC_Os06g18810	0.0507689	0.903918	4.27336	6.3747e-16	up	expressed protein
LOC_Os10g38910	3.80373	71.5737	4.27256	2.01137e-90	up	expressed protein
LOC_Os01g72370	0.033787	0.558909	4.27146	1.84063e-05	up	helix-loop-helix DNA-binding domain containing protein, expressed
LOC_Os01g62260	0.330746	6.80851	4.26874	0.000361928	up	thaumatin, putative, expressed
LOC_Os03g07234	0.0448584	0.408299	4.26655	1.12872e-07	up	pentatricopeptide, putative, expressed
LOC_Os11g36140	0.116532	2.14003	4.2541	8.20781e-16	up	receptor-like protein kinase 2 precursor, putative, expressed
LOC_Os12g34840	0.0248552	0.415596	4.25341	0.000352683	up	rhoGAP domain containing protein, expressed
LOC_Os01g50720	0.056424	1.0842	4.25162	0.000352593	up	MYB family transcription factor, putative, expressed
LOC_Os06g41540	0.035381	2.3429	4.25162	0.000352593	up	expressed protein
LOC_Os02g56150	0.0881138	1.56097	4.25149	2.21518e-05	up	expressed protein
LOC_Os01g09700	0.141554	2.5267	4.24746	1.31552e-09	up	aminotransferase, classes I and II, domain containing protein, expressed
LOC_Os06g08080	0.930441	17.2208	4.24535	7.92115e-105	up	inorganic H+ pyrophosphatase, putative, expressed
LOC_Os11g43760	0.0465051	0.904932	4.24082	0.00084683	up	lipase class 3 family protein, putative, expressed
LOC_Os06g11760	1.64406	31.4948	4.23926	4.33816e-06	up	expressed protein
LOC_Os01g16030	0.0692811	1.09404	4.23788	2.66567e-05	up	ADP-ribosylation factor, putative, expressed
LOC_Os06g13670	0.0356837	0.633966	4.22565	0.000427427	up	E2F family transcription factor protein, putative, expressed
LOC_Os05g33130	0.655805	13.4093	4.21737	0.000193701	up	CHIT17 - Chitinase family protein precursor, expressed
LOC_Os07g43570	6.54947	117.07	4.21726	3.49736e-113	up	TKL_IRAK_DUF26-lc.25 - DUF26 kinases have homology to DUF26 containing loci, expressed
LOC_Os02g39960	0.255939	5.29406	4.21603	5.56373e-07	up	exostosin family protein, putative, expressed
LOC_Os12g20130	0.0218953	0.357925	4.21551	2.24408e-07	up	retrotransposon, putative, centromere-specific
LOC_Os12g12190	0.11436	1.93855	4.21412	5.17059e-30	up	expressed protein
LOC_Os03g56060	0.0172093	0.272996	4.20596	0.00516317	up	CSLC9 - cellulose synthase-like family C, expressed
LOC_Os05g02820	0.0101964	0.160451	4.20361	0.000516264	up	protein transport protein-related, putative, expressed
LOC_Os06g12455	0.116553	1.83947	4.20199	2.65954e-07	up	expressed protein
LOC_Os03g11020	0.113369	1.77194	4.19469	2.0824e-13	up	PPR repeat containing protein, expressed
LOC_Os04g51290	0.07658	1.41277	4.19253	3.29149e-06	up	expressed protein
LOC_Os07g42750	1.5222	24.72	4.19164	7.52874e-127	up	DDT domain containing protein, putative, expressed
LOC_Os03g17790	20.7632	357.003	4.18556	1.18129e-126	up	OsRCI2-5 - Putative low temperature and salt responsive protein, expressed
LOC_Os02g33540	0.0841845	1.36519	4.18237	3.41711e-24	up	translational activator family protein, putative, expressed
LOC_Os05g47850	4.8518	81.6675	4.18237	1.94771e-93	up	chloroplastic group IIA intron splicing facilitator CRS1, chloroplast precursor, putative, expressed
LOC_Os12g37519	2.48877	44.2215	4.17842	6.56149e-12	up	retrotransposon protein, putative, unclassified, expressed
LOC_Os07g42520	0.27269	5.09305	4.1776	3.93427e-06	up	dirigent, putative, expressed
LOC_Os01g34010	0.0327916	0.512136	4.17665	3.93093e-06	up	expressed protein
LOC_Os01g53470	0.187221	2.77527	4.17595	0.00855744	up	harpin-induced protein 1 domain containing protein, expressed
LOC_Os10g26650	0.00942044	0.145566	4.1756	0.000623777	up	transposon protein, putative, unclassified, expressed
LOC_Os01g59150	0.520813	9.04957	4.16996	4.89305e-50	up	tubulin/FtsZ domain containing protein, putative, expressed
LOC_Os03g01580	0.156226	2.3936	4.16558	2.49508e-33	up	expressed protein
LOC_Os01g03340	5.84538	106.618	4.16134	0.00667923	up	BBTI4 - Bowman-Birk type bran trypsin inhibitor precursor, expressed
LOC_Os02g48190	0.101456	1.73888	4.15766	4.8027e-07	up	expressed protein
LOC_Os01g55340	0.375303	6.67041	4.15745	1.89026e-06	up	dof zinc finger domain containing protein, putative, expressed
LOC_Os01g60010	0.0609225	0.913898	4.15565	5.60255e-05	up	PPR repeat domain containing protein, putative, expressed
LOC_Os06g36930	0.105026	1.96818	4.15457	5.59439e-05	up	HSF-type DNA-binding domain containing protein, expressed
LOC_Os03g05270	0.185082	2.96637	4.15144	2.35724e-17	up	RING finger and CHY zinc finger domain-containing protein 1, putative, expressed
LOC_Os10g06560	0.17993	3.64306	4.1481	0.000754504	up	cyclin-dependent kinase G-1, putative, expressed
LOC_Os10g25400	0.157139	3.29903	4.1481	0.000754504	up	GDSL-like lipase/acylhydrolase, putative, expressed
LOC_Os03g44420	0.225854	3.80374	4.14783	3.21981e-24	up	tubulin/FtsZ domain containing protein, putative, expressed
LOC_Os02g15110	1.66061	33.0686	4.14256	6.74626e-08	up	zinc finger, C3HC4 type domain containing protein, expressed
LOC_Os09g36619	0.166114	2.1508	4.14109	1.20032e-09	up	expressed protein
LOC_Os06g51010	0.195425	3.25146	4.13768	6.73076e-05	up	expressed protein
LOC_Os01g55820	0.124336	2.21676	4.13682	6.71714e-05	up	X8 domain containing protein, expressed
LOC_Os06g12280	0.0486885	0.750498	4.13661	6.7219e-05	up	glycosyl transferase 8 domain containing protein, putative, expressed
LOC_Os09g36760	0.0311695	0.477799	4.13537	6.71714e-05	up	DUF630/DUF632 domains containing protein, putative, expressed
LOC_Os08g15030	1.44844	23.6483	4.13529	2.40637e-84	up	aspartate carbamoyltransferase, putative, expressed
LOC_Os01g36790	0.587888	8.95217	4.1311	1.63235e-48	up	TKL_IRAK_DUF26-lf.2 - DUF26 kinases have homology to DUF26 containing loci, expressed
LOC_Os09g26780	1.09609	18.8797	4.1306	4.16233e-13	up	zinc-finger protein, putative, expressed
LOC_Os09g36900	0.168148	2.67755	4.12952	1.18639e-15	up	WD domain, G-beta repeat domain containing protein, expressed
LOC_Os07g31430	0.143484	2.32856	4.1223	7.51137e-07	up	phosphate-induced protein 1 conserved region domain containing protein, expressed
LOC_Os04g41620	0.614441	10.7563	4.1188	0.000122578	up	CHIT2 - Chitinase family protein precursor, expressed
LOC_Os03g19290	5.35111	100.54	4.09624	4.9274e-13	up	mitochondrial import inner membrane translocase subunit Tim17, putative, expressed
LOC_Os05g34800	0.026255	0.44221	4.09605	9.62607e-06	up	expressed protein
LOC_Os06g29800	0.0606019	0.955018	4.09598	4.13951e-10	up	pentatricopeptide, putative, expressed
LOC_Os01g01340	104.722	1709.7	4.0897	1.23141e-33	up	light-induced protein 1-like, putative, expressed
LOC_Os01g73830	0.0968908	1.32612	4.08636	1.75561e-14	up	expressed protein
LOC_Os03g59430	0.684877	13.9998	4.08003	1.31555e-05	up	uncharacterized glycosyltransferase, putative, expressed
LOC_Os01g33615	3.44141	68.3469	4.07984	1.73686e-25	up	expressed protein
LOC_Os04g40630	3.62518	66.6575	4.07802	2.45266e-05	up	BTBZ4 - Bric-a-Brac, Tramtrack, Broad Complex BTB domain with TAZ zinc finger and Calmodulin-binding domains, expressed
LOC_Os10g38050	0.02874	0.441145	4.07535	0.000116552	up	HOTHEAD precursor, putative, expressed
LOC_Os02g02500	0.0395993	0.575643	4.05925	8.01105e-05	up	remorin family protein, putative, expressed
LOC_Os03g59774	1.98175	29.9668	4.05692	5.56149e-105	up	expressed protein
LOC_Os07g44920	0.24674	3.93593	4.05642	2.16305e-07	up	expressed protein
LOC_Os03g55034	0.364733	5.75202	4.0534	1.78636e-06	up	expressed protein
LOC_Os04g47080	0.0755054	0.70101	4.05247	0.00670962	up	anthocyanin regulatory Lc protein, putative, expressed
LOC_Os06g19540	0.402121	6.93202	4.05199	1.93817e-08	up	oxidoreductase, short chain dehydrogenase/reductase family domain containing protein, expressed
LOC_Os09g36930	113.835	1998.18	4.04883	2.72891e-61	up	aquaporin protein, putative, expressed
LOC_Os09g25700	0.448528	7.49804	4.04644	2.51186e-15	up	TsetseEP precursor, putative, expressed
LOC_Os03g49524	0.053632	0.906909	4.03854	0.00160095	up	anthocyanidin 3-O-glucosyltransferase, putative, expressed
LOC_Os05g48170	0.0587238	0.937624	4.03803	1.45656e-12	up	retrotransposon protein, putative, unclassified, expressed
LOC_Os05g02450	0.406035	5.79956	4.03573	0.0023019	up	expressed protein
LOC_Os10g18480	0.322632	10.617	4.03385	2.84512e-06	up	glucosyltransferase, putative, expressed
LOC_Os09g32290	1.68594	32.4256	4.03042	2.73043e-36	up	FAD dependent oxidoreductase domain containing protein, expressed
LOC_Os12g38940	0.0272451	0.384182	4.02971	0.000168679	up	ZOS12-06 - C2H2 zinc finger protein, expressed
LOC_Os01g25270	0.0354294	0.489398	4.02938	4.86941e-06	up	pentatricopeptide repeat protein PPR986-12, putative, expressed
LOC_Os01g04360	0.427814	6.54108	4.0279	4.47128e-11	up	hsp20/alpha crystallin family protein, putative, expressed
LOC_Os03g57460	0.0736359	1.1917	4.02696	0.000168626	up	fasciclin domain containing protein, expressed
LOC_Os02g19990	0.404139	6.23463	4.02316	1.63714e-25	up	reticulon domain containing protein, putative, expressed
LOC_Os01g09540	18.8613	355.431	4.02301	1.48858e-61	up	HAD superfamily phosphatase, putative, expressed
LOC_Os06g37140	0.485574	6.52373	4.01754	0.000753077	up	retrotransposon protein, putative, Ty3-gypsy subclass, expressed
LOC_Os05g26660	0.188855	2.80838	4.01252	7.64249e-18	up	NADH-ubiquinone oxidoreductase, mitochondrial precursor, putative, expressed
LOC_Os05g06110	0.0168721	0.219844	4.00537	0.00839708	up	villin, putative, expressed
LOC_Os07g48040	0.561591	8.38091	4.00459	6.69662e-21	up	peroxidase precursor, putative, expressed
LOC_Os03g21510	0.319037	4.92618	4.00284	1.24974e-37	up	inactive receptor kinase At2g26730 precursor, putative, expressed
LOC_Os02g06310	0.109834	1.14559	3.99832	1.35198e-16	up	expressed protein
LOC_Os02g56600	0.179849	2.71498	3.99215	1.90428e-11	up	no apical meristem protein, putative, expressed
LOC_Os11g44660	0.128	1.7781	3.98962	1.76571e-16	up	protein kinase, putative, expressed
LOC_Os07g39810	0.588987	9.4021	3.98495	2.19835e-11	up	lipase class 3 family protein, putative, expressed
LOC_Os05g08010	0.0954995	1.21094	3.98491	1.4982e-08	up	OsFBX161 - F-box domain containing protein, expressed
LOC_Os06g46500	0.0242359	0.355334	3.9789	0.0023149	up	monocopper oxidase, putative, expressed
LOC_Os09g15680	0.142175	2.26281	3.97646	0.00231832	up	caltractin, putative, expressed
LOC_Os01g46230	0.176281	1.98205	3.97622	8.17355e-31	up	tetratricopeptide-like helical, putative, expressed
LOC_Os02g38450	0.0545609	1.07574	3.97508	0.0023149	up	expressed protein
LOC_Os12g07990	0.0580669	0.742239	3.97445	7.39626e-14	up	protein kinase family protein, putative, expressed
LOC_Os06g41040	0.0941546	1.11469	3.97357	4.52632e-15	up	pentatricopeptide, putative, expressed
LOC_Os02g43300	0.071193	1.08367	3.97196	3.35956e-05	up	expressed protein
LOC_Os06g10290	0.0692944	1.0509	3.97019	1.229e-15	up	OsFBX191 - F-box domain containing protein, expressed
LOC_Os02g41500	0.322141	5.27361	3.96159	9.54615e-29	up	OsWAK13 - OsWAK receptor-like protein kinase, expressed
LOC_Os01g53260	0.290942	4.39003	3.95836	3.93865e-11	up	WRKY23, expressed
LOC_Os07g34510	0.00983565	0.114916	3.95229	4.00844e-05	up	retrotransposon protein, putative, unclassified, expressed
LOC_Os04g05010	22.4883	357.389	3.94931	9.18179e-33	up	CBS domain containing membrane protein, putative, expressed
LOC_Os10g11889	0.306953	3.99838	3.94564	5.99556e-06	up	expressed protein
LOC_Os02g53380	0.0327827	0.440229	3.94341	8.76818e-06	up	expressed protein
LOC_Os01g48130	0.0491631	0.711935	3.94164	0.00278249	up	no apical meristem protein, putative, expressed
LOC_Os06g37080	0.336312	6.13502	3.94029	3.05148e-12	up	L-ascorbate oxidase precursor, putative, expressed
LOC_Os10g06580	0.871152	14.5797	3.94007	4.08857e-18	up	cyclin-dependent kinase G-1, putative, expressed
LOC_Os12g17160	0.0270845	0.361024	3.93685	0.000350352	up	flavonol sulfotransferase, putative, expressed
LOC_Os02g51290	0.211547	2.55914	3.9364	1.93702e-13	up	HVA22, putative, expressed
LOC_Os03g25440	0.221279	3.50478	3.93563	0.000350101	up	expressed protein
LOC_Os01g64170	1.30294	21.0754	3.92899	2.68342e-17	up	glycosyl hydrolases family 17, putative, expressed
LOC_Os11g42030	1.40297	22.7323	3.92544	4.56438e-81	up	expressed protein
LOC_Os02g41954	3.30812	52.0486	3.91434	2.37589e-57	up	gibberellin 2-beta-dioxygenase 7, putative, expressed
LOC_Os03g10820	0.127717	1.75224	3.91307	3.42415e-10	up	expressed protein
LOC_Os09g37580	0.0264763	0.316649	3.91218	4.52663e-08	up	expressed protein
LOC_Os05g04300	0.0320395	0.527311	3.91176	0.00334568	up	retrotransposon protein, putative, unclassified, expressed
LOC_Os02g26570	0.0251513	0.28631	3.91155	5.6993e-05	up	expressed protein
LOC_Os07g42626	0.110701	1.33641	3.90524	1.29625e-17	up	STRUBBELIG-RECEPTOR FAMILY 6 precursor, putative, expressed
LOC_Os03g16920	2.67406	43.9962	3.90513	5.6106e-28	up	DnaK family protein, putative, expressed
LOC_Os01g40680	0.252428	3.91988	3.90327	1.05638e-08	up	pentatricopeptide, putative, expressed
LOC_Os03g19350	0.0224793	0.227474	3.90096	1.61553e-06	up	OsLonP1 - Putative Lon protease homologue, expressed
LOC_Os05g07980	0.0609115	0.797089	3.90045	1.13769e-13	up	DUF630/DUF632 domains containing protein, putative, expressed
LOC_Os10g30850	4.985	75.3699	3.89654	2.11695e-100	up	zinc finger, RING-type, putative, expressed
LOC_Os10g04370	0.323745	3.85294	3.89452	1.14608e-12	up	OsFBX357 - F-box domain containing protein, expressed
LOC_Os04g44150	0.529962	7.54415	3.89291	5.69529e-07	up	gibberellin 2-beta-dioxygenase 7, putative, expressed
LOC_Os01g51450	0.050114	0.619312	3.8917	0.000503697	up	NAP domain containing protein, putative, expressed
LOC_Os10g36180	0.564426	9.10727	3.89123	0.000705469	up	expressed protein
LOC_Os08g06620	0.767719	12.3666	3.88471	1.43828e-08	up	DNA polymerase delta subunit 4 family, putative, expressed
LOC_Os05g01350	0.36229	5.07039	3.88347	1.9147e-33	up	retrotransposon protein, putative, unclassified, expressed
LOC_Os04g26260	0.0912128	0.782024	3.88006	1.19233e-05	up	expressed protein
LOC_Os09g07780	0.0429958	0.583896	3.87519	3.4682e-09	up	pentatricopeptide repeat protein PPR986-12, putative, expressed
LOC_Os12g02280	0.102631	1.337	3.87404	1.8598e-23	up	pentatricopeptide, putative, expressed
LOC_Os12g36620	0.0500118	1.56373	3.87376	1.25116e-11	up	pentatricopeptide, putative, expressed
LOC_Os05g45330	0.206474	2.53713	3.8724	8.72154e-10	up	expressed protein
LOC_Os02g53320	0.616698	8.69087	3.86997	1.23595e-15	up	universal stress protein domain containing protein, putative, expressed
LOC_Os01g51980	2.19518	36.2577	3.86227	4.77956e-40	up	alliin lyase precursor, putative, expressed
LOC_Os03g44430	0.3809	4.84595	3.85791	3.53943e-24	up	ubiquitin carboxyl-terminal hydrolase, family 1, putative, expressed
LOC_Os06g14200	0.0414953	0.599303	3.85344	9.6976e-05	up	zinc finger, C3HC4 type domain containing protein, expressed
LOC_Os01g15530	0.0368165	0.56544	3.85044	1.16013e-07	up	tetratricopeptide-like helical, putative, expressed
LOC_Os05g39540	29.5374	306.666	3.84911	0.00525009	up	metal cation transporter, putative, expressed
LOC_Os10g18150	4.78392	79.4646	3.8474	0.00534454	up	crooked neck, putative, expressed
LOC_Os01g59920	1.10995	14.7083	3.84636	2.43013e-79	up	cysteine synthase, chloroplast precursor, putative, expressed
LOC_Os01g12430	0.0564665	0.709559	3.8427	2.66823e-08	up	receptor-like protein kinase, putative, expressed
LOC_Os10g33830	0.145178	1.70536	3.83976	1.57378e-09	up	MATH domain containing protein, expressed
LOC_Os05g35500	0.559591	8.50088	3.82066	1.07212e-11	up	MYB family transcription factor, putative, expressed
LOC_Os10g18340	155.625	2385.06	3.81914	2.00866e-68	up	expressed protein
LOC_Os06g23114	0.150443	2.10981	3.81465	1.23529e-11	up	copper methylamine oxidase precursor, putative, expressed
LOC_Os03g25380	0.0686748	0.948978	3.81238	0.000137608	up	pentatricopeptide, putative, expressed
LOC_Os05g28740	86.4873	1292.97	3.81192	1.12408e-11	up	universal stress protein domain containing protein, putative, expressed
LOC_Os02g09410	0.120544	2.05384	3.81118	0.00574981	up	cytochrome P450, putative, expressed
LOC_Os01g04050	3.10159	43.2569	3.80881	6.18074e-09	up	BBTI12 - Bowman-Birk type bran trypsin inhibitor precursor, expressed
LOC_Os01g07390	2.64091	36.3676	3.80613	1.8023e-98	up	zinc finger, C3HC4 type family protein, expressed
LOC_Os07g46580	0.230624	2.91417	3.80267	3.81735e-18	up	DEAD-box ATP-dependent RNA helicase, putative, expressed
LOC_Os07g45120	0.108489	1.39603	3.79846	2.82392e-15	up	expressed protein
LOC_Os04g37960	0.0212963	0.263743	3.79343	9.25876e-08	up	synaptonemal complex protein 2, putative, expressed
LOC_Os07g05960	0.170047	2.17429	3.79226	6.0374e-22	up	expressed protein
LOC_Os07g22660	0.353328	4.09362	3.79022	1.89648e-29	up	expressed protein
LOC_Os01g49720	5.17267	78.901	3.78996	2.7963e-35	up	glutathione S-transferase, putative, expressed
LOC_Os05g51470	0.195864	2.36611	3.78679	1.69399e-13	up	2-aminoethanethiol dioxygenase, putative, expressed
LOC_Os04g27670	1.96144	25.5419	3.78588	0.000242938	up	terpene synthase family, metal binding domain containing protein, expressed
LOC_Os01g73110	0.315994	4.83909	3.78573	1.7478e-08	up	expressed protein
LOC_Os02g43820	1.14335	17.2998	3.77576	4.3386e-21	up	AP2 domain containing protein, expressed
LOC_Os08g10500	18.9043	222.633	3.7755	2.83377e-17	up	expressed protein
LOC_Os01g10320	0.417371	5.38959	3.7742	3.33525e-12	up	class III HD-Zip protein 8, putative, expressed
LOC_Os10g30760	0.0250904	0.275375	3.77357	0.000195767	up	pentatricopeptide, putative, expressed
LOC_Os04g40970	0.031068	0.363463	3.77336	1.42963e-06	up	DEAD-box ATP-dependent RNA helicase, putative, expressed
LOC_Os05g07810	0.977669	14.6725	3.77329	5.76516e-07	up	universal stress protein domain containing protein, putative, expressed
LOC_Os08g39550	0.130106	1.74865	3.77165	0.000195487	up	polygalacturonase inhibitor 2 precursor, putative, expressed
LOC_Os01g70220	0.140997	1.72119	3.76962	4.27942e-18	up	histone-lysine N-methyltransferase, putative, expressed
LOC_Os03g62400	0.13131	1.67676	3.7696	3.24524e-25	up	pentatricopeptide, putative, expressed
LOC_Os10g27470	0.0669585	0.884758	3.76534	1.50099e-09	up	KH domain containing protein, putative, expressed
LOC_Os06g04370	0.0945541	1.13017	3.76476	1.18548e-10	up	expressed protein
LOC_Os09g38440	0.0144675	0.144571	3.76261	3.98352e-05	up	ATXR, putative, expressed
LOC_Os05g07940	2.61812	32.1483	3.76182	3.58876e-79	up	glyoxalase family protein, putative, expressed
LOC_Os02g12150	0.491471	6.78759	3.75753	4.09867e-07	up	expressed protein
LOC_Os01g51810	0.193695	2.51011	3.75654	4.13317e-15	up	pentatricopeptide, putative, expressed
LOC_Os07g23640	1.448	20.7664	3.75638	2.8892e-09	up	retrotransposon protein, putative, Ty3-gypsy subclass, expressed
LOC_Os12g34102	1.27422	15.9811	3.75224	2.17737e-17	up	expressed protein
LOC_Os11g07870	0.0654589	0.791728	3.75122	3.98675e-20	up	DEAD/DEAH box helicase domain containing protein, expressed
LOC_Os11g37950	4.73567	65.9677	3.75114	1.14386e-07	up	WIP3 - Wound-induced protein precursor, expressed
LOC_Os04g03850	0.277808	3.05053	3.7508	8.42726e-12	up	OsSub39 - Putative Subtilisin homologue, expressed
LOC_Os09g19980	0.646121	8.54476	3.74547	3.51022e-40	up	GTP binding protein, putative, expressed
LOC_Os01g18160	0.642062	11.1161	3.73684	1.7112e-06	up	expressed protein
LOC_Os06g27390	0.0585371	0.392817	3.73417	0.00147777	up	retrotransposon protein, putative, unclassified
LOC_Os08g20440	0.0320504	0.299982	3.73396	0.0014784	up	OsMADS69 - MADS-box family gene with M-alpha type-box, expressed
LOC_Os01g28134	0.281175	3.0396	3.73079	5.61226e-07	up	expressed protein
LOC_Os07g43540	0.124982	1.07652	3.73043	5.62231e-07	up	ORC6 - Putative origin recognition complex subunit 6, expressed
LOC_Os02g11980	0.0326236	0.378853	3.7295	5.61226e-07	up	receptor-like protein kinase precursor, putative, expressed
LOC_Os01g33090	0.0823117	0.963055	3.72623	3.89607e-08	up	expressed protein
LOC_Os02g36880	3.80382	55.7954	3.72546	6.10912e-20	up	No apical meristem protein, putative, expressed
LOC_Os07g15959	5.99037	75.8006	3.71114	7.19194e-73	up	expressed protein
LOC_Os07g27810	0.670336	8.43928	3.70638	2.70029e-16	up	fiber protein Fb34, putative, expressed
LOC_Os07g34020	0.123609	1.2041	3.70598	5.26287e-08	up	expressed protein
LOC_Os04g40500	0.047634	0.541721	3.70592	3.85411e-05	up	glycosyl hydrolase family 5 protein, putative, expressed
LOC_Os04g46280	7.5021	97.3315	3.70555	1.29355e-104	up	hydrolase, NUDIX family, domain containing protein, expressed
LOC_Os02g45040	0.0772053	1.0042	3.70235	4.56489e-05	up	retrotransposon protein, putative, unclassified, expressed
LOC_Os04g27810	1.63619	20.05	3.69981	4.29424e-12	up	retrotransposon protein, putative, Ty3-gypsy subclass, expressed
LOC_Os02g30974	0.14386	1.66922	3.68828	1.42263e-22	up	expressed protein
LOC_Os06g33170	0.786419	9.76956	3.68121	1.98369e-11	up	exocyst complex component 6, putative, expressed
LOC_Os10g19334	0.139465	1.53383	3.68071	5.92591e-19	up	alpha-1,2-fucosidase, putative, expressed
LOC_Os09g09980	0.277545	3.80791	3.67627	9.80551e-20	up	glucan endo-1,3-beta-glucosidase precursor, putative, expressed
LOC_Os06g15680	0.289916	3.55666	3.67423	3.11961e-07	up	cytochrome P450 71A6, putative, expressed
LOC_Os02g21320	0.0805465	0.905741	3.67107	6.76188e-08	up	expressed protein
LOC_Os10g35300	0.2396	3.04075	3.6708	9.33293e-05	up	dof zinc finger domain containing protein, putative, expressed
LOC_Os04g58030	0.396761	4.8777	3.67018	3.16704e-10	up	expressed protein
LOC_Os03g21260	0.0464534	0.480215	3.66791	9.33293e-05	up	2,3-bisphosphoglycerate-independent phosphoglycerate mutase, putative, expressed
LOC_Os04g38680	0.939406	12.322	3.6582	1.56978e-26	up	transmembrane amino acid transporter protein, putative, expressed
LOC_Os11g14520	0.160271	2.4995	3.65786	2.39824e-14	up	expressed protein
LOC_Os01g47780	0.210913	2.7799	3.65338	0.00688921	up	fasciclin domain containing protein, expressed
LOC_Os11g20360	0.0143206	0.16084	3.65307	0.00250324	up	expressed protein
LOC_Os12g17610	0.111546	0.903983	3.65165	0.00250324	up	expressed protein
LOC_Os04g58200	7.74106	111.794	3.64838	5.01734e-12	up	protochlorophyllide reductase A, chloroplast precursor, putative, expressed
LOC_Os04g35650	0.407614	4.73283	3.64736	5.00074e-45	up	pentatricopeptide, putative, expressed
LOC_Os11g34700	0.130336	1.47689	3.64503	1.52612e-17	up	ZOS11-04 - C2H2 zinc finger protein, expressed
LOC_Os08g01910	3.84142	49.784	3.64303	5.48615e-09	up	expressed protein
LOC_Os01g21960	0.114417	1.28715	3.64258	2.01661e-12	up	serine/threonine-protein kinase, putative, expressed
LOC_Os09g36880	0.294927	3.58069	3.62568	1.53135e-08	up	GDSL-like lipase/acylhydrolase, putative, expressed
LOC_Os07g39740	9.28664	130.379	3.62552	4.30113e-98	up	GDSL-like lipase/acylhydrolase, putative, expressed
LOC_Os08g10630	12.9169	162.992	3.62449	0.00405287	up	metal cation transporter, putative, expressed
LOC_Os01g11130	0.0486	0.416637	3.62255	5.49336e-08	up	RNA recognition motif containing protein, putative, expressed
LOC_Os04g28860	0.0357844	0.369378	3.62251	8.49979e-06	up	expressed protein
LOC_Os04g29424	1.55435	16.998	3.61799	8.75193e-65	up	retrotransposon protein, putative, LINE subclass, expressed
LOC_Os05g33920	0.357321	4.16621	3.61491	1.99182e-09	up	pentatricopeptide, putative, expressed
LOC_Os06g49390	0.0171778	0.19011	3.61449	6.90831e-10	up	NBS-LRR disease resistance protein, putative, expressed
LOC_Os07g38130	0.236083	3.10406	3.6123	0.000155501	up	polygalacturonase inhibitor 1 precursor, putative, expressed
LOC_Os09g25810	0.347347	4.36503	3.61122	5.60959e-05	up	nodulin, putative, expressed
LOC_Os03g14710	0.0980862	1.07452	3.60178	2.37359e-08	up	protein kinase, putative, expressed
LOC_Os04g33290	0.132019	1.24536	3.60006	7.81196e-09	up	cysteine protease, putative, expressed
LOC_Os03g57640	1.05602	14.5422	3.59593	1.71403e-12	up	gibberellin receptor GID1L2, putative, expressed
LOC_Os03g46600	2.28758	24.5279	3.59564	5.68822e-62	up	acidic leucine-rich nuclear phosphoprotein 32-related protein 2, putative, expressed
LOC_Os11g06150	1.64683	22.7769	3.59524	3.13506e-16	up	basic proline-rich protein precursor, putative, expressed
LOC_Os02g50990	1.80318	21.4334	3.5949	1.07577e-23	up	RING-H2 finger protein ATL1Q, putative, expressed
LOC_Os01g05640	0.0603114	0.672323	3.58869	0.0062614	up	receptor-like protein kinase 5 precursor, putative, expressed
LOC_Os12g05120	0.32506	4.012	3.58647	9.79271e-15	up	receptor kinase, putative, expressed
LOC_Os06g22030	1.05797	11.8429	3.58613	2.15144e-56	up	AT hook motif domain containing protein, expressed
LOC_Os10g27990	0.303833	3.36994	3.58585	2.23639e-38	up	exocyst complex component 6, putative, expressed
LOC_Os08g40850	0.944291	9.90132	3.58514	7.27097e-18	up	mitochondrial carrier protein, putative, expressed
LOC_Os10g36690	1.73086	20.2275	3.5842	8.61229e-89	up	dehydration response related protein, putative, expressed
LOC_Os07g44160	2.86937	38.4407	3.57906	6.2901e-65	up	retrotransposon protein, putative, unclassified, expressed
LOC_Os05g03070	0.440231	5.60242	3.57736	6.38527e-24	up	transporter, putative, expressed
LOC_Os09g15790	0.608356	3.12164	3.5677	6.20969e-37	up	ras-related protein, putative, expressed
LOC_Os03g10300	0.488889	6.39518	3.5656	4.23726e-08	up	haemolysin-III, putative, expressed
LOC_Os01g39830	0.0269856	0.276373	3.56283	1.62192e-05	up	beta-galactosidase, putative, expressed
LOC_Os08g09740	0.0663674	0.709218	3.56119	1.32357e-07	up	OsFBX274 - F-box domain containing protein, expressed
LOC_Os11g09418	0.0448867	0.406701	3.5602	0.00422734	up	OsFBX399 - F-box domain containing protein, expressed
LOC_Os02g45780	0.840345	9.61853	3.55805	1.37465e-07	up	zinc finger, C3HC4 type domain containing protein, expressed
LOC_Os07g40810	0.171677	1.56014	3.5489	9.16443e-19	up	NBS-LRR type disease resistance protein, putative, expressed
LOC_Os10g36170	1.28218	16.3315	3.5482	4.98147e-07	up	LTPL160 - Protease inhibitor/seed storage/LTP family protein precursor, expressed
LOC_Os05g48640	0.0324803	0.311275	3.5428	0.00111096	up	ATROPGEF7/ROPGEF7, putative, expressed
LOC_Os11g42060	0.0388624	0.399074	3.54186	0.00111037	up	Leucine Rich Repeat family protein, expressed
LOC_Os01g13530	0.130576	1.50892	3.54099	7.03996e-09	up	ABIL2, putative, expressed
LOC_Os01g34590	0.941775	12.2135	3.53712	3.83831e-10	up	expressed protein
LOC_Os12g15460	0.235117	2.53	3.53686	1.9475e-35	up	pentatricopeptide, putative, expressed
LOC_Os06g45870	0.232059	2.38953	3.53308	4.87688e-17	up	expressed protein
LOC_Os10g38040	0.671575	7.62736	3.52727	2.60035e-24	up	lysM domain containing protein, putative, expressed
LOC_Os05g33644	0.116908	1.145	3.52673	3.31545e-16	up	inosine-uridine preferring nucleoside hydrolase family protein, putative, expressed
LOC_Os09g01140	0.10227	1.04649	3.52025	2.05735e-10	up	expressed protein
LOC_Os06g19780	0.74372	10.8166	3.51666	8.71392e-08	up	expressed protein
LOC_Os04g51100	0.912176	8.31881	3.51235	2.06564e-36	up	COBW domain containing protein, putative, expressed
LOC_Os08g37700	29.3905	380.275	3.49953	9.50089e-96	up	RNA recognition motif containing protein, putative, expressed
LOC_Os01g54080	0.0616919	0.601711	3.49862	3.56926e-12	up	kinesin motor protein-related, putative, expressed
LOC_Os08g30550	0.693036	7.33576	3.49589	0.000391628	up	retrotransposon protein, putative, unclassified, expressed
LOC_Os05g23320	3.22262	33.9048	3.49451	2.71057e-87	up	expressed protein
LOC_Os01g43090	12.8407	138.912	3.49313	2.13207e-95	up	oxidoreductase, aldo/keto reductase family protein, putative, expressed
LOC_Os10g38090	0.0888278	0.988943	3.48457	0.000121458	up	cytochrome P450, putative, expressed
LOC_Os01g39860	0.33858	3.68872	3.4815	2.25676e-12	up	1-aminocyclopropane-1-carboxylate oxidase protein, putative, expressed
LOC_Os02g36850	20.9849	284.956	3.47873	1.56185e-54	up	oxygen evolving enhancer protein 3, identical, putative, expressed
LOC_Os06g26234	1.04019	10.5373	3.46529	2.27856e-84	up	1,4-alpha-glucan-branching enzyme, putative, expressed
LOC_Os07g03120	0.121635	1.26584	3.46505	0.00705063	up	expressed protein
LOC_Os05g42070	0.394052	11.8643	3.46364	2.39366e-08	up	UDP-glucose flavonoid-O-glucosyltransferase, putative, expressed
LOC_Os12g42860	2.59637	29.5771	3.45938	3.70559e-66	up	2-aminoethanethiol dioxygenase, putative, expressed
LOC_Os03g22680	0.908407	9.71476	3.4579	2.71111e-15	up	RING finger and CHY zinc finger domain-containing protein 1, putative, expressed
LOC_Os06g43250	0.262665	2.37288	3.4577	3.06097e-14	up	expressed protein
LOC_Os02g04780	1.71962	19.8594	3.45655	1.79172e-35	up	expressed protein
LOC_Os02g55590	1.44286	15.6329	3.45409	7.9334e-70	up	expressed protein
LOC_Os03g21040	6.39385	81.5196	3.45338	5.3833e-77	up	stress responsive protein, putative, expressed
LOC_Os05g37350	0.261209	2.65666	3.45267	6.53293e-62	up	hhH-GPD superfamily base excision DNA repair protein, expressed
LOC_Os03g64370	0.0929921	1.01242	3.44638	4.99154e-05	up	pentatricopeptide, putative, expressed
LOC_Os09g28470	0.0451207	0.462753	3.44311	0.000596059	up	leucine-rich repeat family protein, putative, expressed
LOC_Os01g21990	4.67857	47.9086	3.44268	9.75008e-70	up	CRS2-associated factor 2, chloroplast precursor, putative, expressed
LOC_Os08g01870	0.139811	1.41214	3.44123	2.21296e-14	up	Rf1, mitochondrial precursor, putative, expressed
LOC_Os02g17370	0.571245	8.7518	3.43933	3.77859e-08	up	expressed protein
LOC_Os02g58210	0.0151239	0.13628	3.4382	0.00953326	up	jmjC domain containing protein, expressed
LOC_Os07g08340	5.62859	60.0527	3.43616	2.39582e-60	up	pyruvate kinase, putative, expressed
LOC_Os01g34610	0.359076	3.82734	3.43349	4.16717e-27	up	expressed protein
LOC_Os12g04424	0.170002	1.77094	3.43154	1.15853e-09	up	strictosidine synthase, putative, expressed
LOC_Os03g07350	0.116355	1.03361	3.42107	4.98452e-08	up	CSLA4 - cellulose synthase-like family A; mannan synthase, expressed
LOC_Os03g51230	0.321943	3.23171	3.42086	3.18746e-37	up	SNF2 family N-terminal domain containing protein, expressed
LOC_Os10g31320	21.7118	203.197	3.41799	2.58319e-36	up	retrotransposon protein, putative, unclassified, expressed
LOC_Os10g28630	0.0497301	0.450089	3.41522	0.0025869	up	homocysteine S-methyltransferase protein, putative, expressed
LOC_Os01g64250	0.118215	1.02527	3.41471	0.000263938	up	hemerythrin family protein, expressed
LOC_Os02g54254	1.39654	14.3575	3.40487	3.55933e-90	up	saccharopine dehydrogenase, putative, expressed
LOC_Os02g56840	6.94264	70.2294	3.40266	6.12401e-91	up	OsFBX70 - F-box domain containing protein, expressed
LOC_Os09g25430	0.101617	0.996437	3.40148	0.000828843	up	ZOS9-07 - C2H2 zinc finger protein, expressed
LOC_Os07g40750	0.718811	7.01063	3.39921	1.90379e-42	up	PPR repeat domain containing protein, putative, expressed
LOC_Os02g17930	0.0372178	0.327399	3.39814	0.00124906	up	expressed protein
LOC_Os02g50910	0.0214289	0.248715	3.39047	2.88945e-05	up	expressed protein
LOC_Os06g03970	0.0405082	0.375073	3.38791	1.39547e-06	up	receptor-like protein kinase 5 precursor, putative, expressed
LOC_Os03g16900	0.0541854	0.430465	3.38756	0.00305938	up	rab GDP dissociation inhibitor alpha, putative, expressed
LOC_Os02g54060	0.119064	0.925466	3.38519	0.00305938	up	chaperonin, putative, expressed
LOC_Os11g10510	0.381023	3.85536	3.38218	3.06997e-15	up	dehydrogenase, putative, expressed
LOC_Os03g41460	1.92761	18.8386	3.38177	1.91878e-65	up	CAMK_CAMK_like.20 - CAMK includes calcium/calmodulin depedent protein kinases, expressed
LOC_Os04g41680	0.635535	7.07855	3.37886	2.48285e-12	up	CHIT3 - Chitinase family protein precursor, expressed
LOC_Os08g34870	1.41279	11.3795	3.37517	9.25665e-21	up	hypothetical protein
LOC_Os08g18920	0.0637482	0.593096	3.37112	6.51015e-07	up	protein kinase domain containing protein, expressed
LOC_Os08g01630	0.0494664	0.431173	3.36495	0.00011092	up	DNA repair metallo-beta-lactamase, putative, expressed
LOC_Os02g44680	0.323506	3.81856	3.36404	0.00011098	up	allantoin permease, putative, expressed
LOC_Os09g38710	0.0140852	0.121543	3.35762	0.00444786	up	HEAT repeat family protein, putative, expressed
LOC_Os01g45090	0.14337	1.38806	3.35684	0.00361504	up	MYB family transcription factor, putative, expressed
LOC_Os12g40390	1.4566	15.3016	3.35528	4.20726e-16	up	expressed protein
LOC_Os02g44770	0.230266	2.25591	3.35092	2.46305e-11	up	uncharacterized mscS family protein, putative, expressed
LOC_Os07g42000	0.0699214	0.584242	3.34689	3.58369e-07	up	expressed protein
LOC_Os07g09914	0.0421276	0.398865	3.34672	4.61258e-05	up	expressed protein
LOC_Os06g05420	5.27846	56.7884	3.34307	4.86718e-17	up	expressed protein
LOC_Os07g45970	0.0308839	0.293914	3.34068	4.1282e-07	up	retrotransposon protein, putative, unclassified, expressed
LOC_Os05g45930	0.304657	2.9828	3.3395	4.55282e-17	up	IQ calmodulin-binding motif family protein, putative, expressed
LOC_Os04g34320	0.530612	5.35217	3.33819	2.34448e-23	up	S-domain receptor-like protein kinase, putative, expressed
LOC_Os03g42010	3.23459	24.1714	3.33723	2.99958e-89	up	DNA-directed polymerase, putative, expressed
LOC_Os06g08110	1.69517	16.3817	3.33537	6.81743e-20	up	nodulin, putative, expressed
LOC_Os08g03676	0.0771609	0.820339	3.33278	3.14682e-11	up	pentatricopeptide, putative, expressed
LOC_Os02g11680	0.0299384	0.505449	3.33053	0.00426858	up	glucosyltransferase, putative, expressed
LOC_Os11g05490	1.38407	12.87	3.32885	1.55081e-22	up	expressed protein
LOC_Os11g30560	0.129605	1.27433	3.32874	0.000152264	up	dehydrogenase/reductase, putative, expressed
LOC_Os06g47830	0.0897433	0.792259	3.32869	3.53887e-05	up	RPA2C - Putative single-stranded DNA binding complex subunit 2, expressed
LOC_Os06g49970	0.394452	4.13132	3.32853	2.00443e-12	up	alpha-amylase precursor, putative, expressed
LOC_Os07g05650	0.262616	2.44377	3.32848	1.64947e-08	up	MAGE-8 antigen-related, putative, expressed
LOC_Os09g34870	0.0714549	0.635074	3.32816	5.39053e-05	up	pentatricopeptide, putative, expressed
LOC_Os11g24570	2.90505	26.0981	3.32492	2.01471e-37	up	PPR repeat domain containing protein, putative, expressed
LOC_Os01g36600	1.64527	16.1025	3.32352	2.23591e-31	up	PPR repeat domain containing protein, putative, expressed
LOC_Os07g38430	2.78109	27.4035	3.32307	1.6352e-50	up	WD domain, G-beta repeat domain containing protein, expressed
LOC_Os08g10670	0.112889	0.982754	3.31985	9.82871e-08	up	expressed protein
LOC_Os12g16524	5.87948	41.4243	3.31805	1.00005e-80	up	glutaredoxin-C8 precursor, putative, expressed
LOC_Os08g30540	0.619273	5.30685	3.31777	5.94435e-06	up	expressed protein
LOC_Os10g35750	0.446111	4.12879	3.31611	1.0742e-23	up	pentatricopeptide, putative, expressed
LOC_Os07g06680	0.145784	1.32254	3.31038	0.000178541	up	fasciclin domain containing protein, expressed
LOC_Os11g02350	4.36914	74.6354	3.31015	1.46846e-21	up	LTPL25 - Protease inhibitor/seed storage/LTP family protein precursor, expressed
LOC_Os01g53840	0.0823187	0.734047	3.30781	6.291e-07	up	protein kinase family protein, putative, expressed
LOC_Os03g24730	1.58553	17.3984	3.3073	3.57033e-47	up	expressed protein
LOC_Os11g09670	0.108587	0.936741	3.30282	1.00556e-05	up	OsFBX409 - F-box domain containing protein, expressed
LOC_Os02g50640	0.0994309	0.907076	3.30278	5.58402e-08	up	HEAT repeat family protein, putative, expressed
LOC_Os04g49310	0.0428097	0.312476	3.30149	1.00658e-05	up	tRNA-splicing endonuclease positive effector-related, putative, expressed
LOC_Os05g06399	4.9126	50.0139	3.30083	1.02556e-35	up	expressed protein
LOC_Os10g25450	0.0561549	0.520807	3.29973	0.00502066	up	OsSub60 - Putative Subtilisin homologue, expressed
LOC_Os07g45490	0.0214424	0.184404	3.2995	0.00502338	up	expressed protein
LOC_Os11g01610	0.196241	1.71877	3.29743	0.00502031	up	prenylated rab acceptor, putative, expressed
LOC_Os05g37190	1.22739	12.0472	3.29628	2.20051e-11	up	ZOS5-08 - C2H2 zinc finger protein, expressed
LOC_Os05g47510	0.86057	10.2565	3.29264	6.37205e-08	up	pentatricopeptide, putative, expressed
LOC_Os06g12460	0.233799	2.18193	3.28962	1.37518e-16	up	CSLA3 - cellulose synthase-like family A; mannan synthase, expressed
LOC_Os12g02520	0.271288	2.03874	3.28662	2.79552e-14	up	OsMan09 - Endo-Beta-Mannanase, expressed
LOC_Os09g13590	10.4087	148.799	3.28332	2.06648e-53	up	expressed protein
LOC_Os01g59890	0.278268	2.32144	3.2792	7.73375e-20	up	pentatricopeptide, putative, expressed
LOC_Os06g13950	0.054568	0.437815	3.27701	0.00187856	up	pentatricopeptide, putative, expressed
LOC_Os01g53240	11.3718	128.316	3.27518	8.99825e-82	up	BURP domain containing protein, expressed
LOC_Os04g32090	0.336392	3.16584	3.27142	1.62108e-23	up	expressed protein
LOC_Os01g12440	0.212597	1.99225	3.26987	3.61425e-05	up	AP2 domain containing protein, expressed
LOC_Os07g48360	0.0179161	0.138527	3.2694	0.00593083	up	helicase conserved C-terminal domain containing protein, expressed
LOC_Os11g15570	0.512362	4.90987	3.26859	9.45209e-09	up	Ser/Thr protein phosphatase family protein, putative, expressed
LOC_Os05g40000	0.182421	1.78393	3.26814	3.61404e-05	up	expressed protein
LOC_Os08g30040	0.14275	1.20144	3.26796	2.83682e-07	up	transposon protein, putative, unclassified, expressed
LOC_Os11g01850	0.0983541	0.818199	3.26387	0.000723529	up	SAG20, putative, expressed
LOC_Os11g02660	0.800874	7.3281	3.26204	9.29619e-38	up	hydrolase, alpha/beta fold family domain containing protein, expressed
LOC_Os09g32360	0.551074	6.04844	3.26021	0.00187391	up	gp176, putative, expressed
LOC_Os05g07710	0.376018	3.43272	3.25563	5.34279e-18	up	WD40-like domain containing protein, putative, expressed
LOC_Os04g41810	0.393008	3.8383	3.25556	2.87877e-09	up	expressed protein
LOC_Os11g05060	0.0282019	0.233798	3.25556	0.00222013	up	expressed protein
LOC_Os09g36600	1.39252	14.1826	3.25452	1.12135e-41	up	nodulin, putative, expressed
LOC_Os02g03930	0.211584	1.80839	3.24948	4.24301e-24	up	expressed protein
LOC_Os03g63150	0.132747	1.19028	3.24843	3.94927e-20	up	powdery mildew resistance protein PM3b, putative, expressed
LOC_Os01g72009	35.3034	324.234	3.24467	2.62622e-85	up	expressed protein
LOC_Os03g16780	3.72714	40.7829	3.24432	1.50666e-13	up	ankyrin repeat family protein, putative, expressed
LOC_Os08g16130	0.99492	9.10532	3.24429	1.75076e-13	up	fiber protein Fb34, putative, expressed
LOC_Os01g45914	0.626572	5.79475	3.24336	7.14638e-09	up	expressed protein
LOC_Os01g07420	0.346015	3.2181	3.24325	3.13065e-08	up	hydrolase, alpha/beta fold family protein, putative, expressed
LOC_Os04g41450	0.207838	2.09821	3.2428	9.07412e-14	up	TGF-beta receptor, type I/II extracellular region, putative, expressed
LOC_Os07g12630	0.160084	1.35385	3.24023	1.58851e-08	up	transcription elongation factor protein, putative, expressed
LOC_Os10g33790	0.42625	3.87187	3.23623	4.70495e-16	up	expressed protein
LOC_Os03g53150	16.4738	148.247	3.23474	7.40841e-84	up	OsIAA13 - Auxin-responsive Aux/IAA gene family member, expressed
LOC_Os02g52460	0.426803	4.04837	3.23376	1.35967e-10	up	zinc knuckle domain containing protein, expressed
LOC_Os11g36190	0.116027	1.02031	3.23154	3.93078e-14	up	receptor kinase, putative, expressed
LOC_Os08g33710	5.72009	55.3986	3.22866	9.0315e-60	up	ribonuclease T2 family domain containing protein, expressed
LOC_Os07g09420	3.18136	36.3225	3.22218	1.3218e-19	up	ATPase, putative, expressed
LOC_Os11g09478	0.143925	1.27792	3.21925	9.25795e-08	up	OsFBX402 - F-box domain containing protein, expressed
LOC_Os03g17164	0.062067	0.453815	3.2178	4.59173e-08	up	kinesin-related protein, putative, expressed
LOC_Os06g09420	0.613818	5.30152	3.21676	7.14292e-18	up	B3 DNA binding domain containing protein, expressed
LOC_Os01g32364	1.73757	16.0631	3.21476	6.00374e-63	up	Os1bglu1 - beta-mannosidase/glucosidase homologue, expressed
LOC_Os02g34960	0.345144	2.98652	3.21048	7.83686e-19	up	pentatricopeptide, putative, expressed
LOC_Os08g03890	0.0284083	0.223601	3.20972	0.00818108	up	hypothetical protein
LOC_Os10g25230	0.297687	2.45759	3.20961	0.000158348	up	ZIM domain containing protein, putative, expressed
LOC_Os06g28194	14.846	181.819	3.20815	1.13585e-83	up	expressed protein
LOC_Os06g45980	1.47322	12.1314	3.20225	8.72159e-60	up	toprim domain-containing protein, putative, expressed
LOC_Os09g36030	3.16669	28.9607	3.20194	3.08534e-40	up	4-hydroxy-2-oxovalerate aldolase, putative, expressed
LOC_Os06g48210	1.47197	13.0314	3.19893	2.51868e-50	up	DEAD-box ATP-dependent RNA helicase, putative, expressed
LOC_Os05g24380	0.141934	1.04351	3.1961	0.000458764	up	retrotransposon protein, putative, unclassified, expressed
LOC_Os07g41180	1.23068	10.5724	3.1946	3.92559e-59	up	RNA-binding protein-like, putative, expressed
LOC_Os07g36710	0.08131	0.64994	3.1903	6.77698e-10	up	retrotransposon protein, putative, unclassified, expressed
LOC_Os02g30800	0.0350888	0.284637	3.18786	1.93059e-10	up	POLE1 - Putative DNA polymerase epsilon catalytic subunit, expressed
LOC_Os07g46630	1.79043	14.8468	3.18651	8.97519e-52	up	AMP deaminase, putative, expressed
LOC_Os09g17329	2.14303	17.462	3.18477	3.80999e-21	up	expressed protein
LOC_Os09g13470	0.36584	3.62517	3.18439	5.50247e-05	up	plant protein of unknown function domain containing protein, expressed
LOC_Os05g49060	28.2673	247.508	3.18427	2.08401e-51	up	uncharacterized protein ycf23, putative, expressed
LOC_Os01g59510	10.0091	90.389	3.17949	1.31447e-81	up	chloroplast ribonuclease III domain protein, putative, expressed
LOC_Os02g10120	45.0909	452.489	3.17785	4.54214e-19	up	lipoxygenase, putative, expressed
LOC_Os05g01890	0.125448	1.29527	3.17651	1.7809e-07	up	expressed protein
LOC_Os08g36020	0.215386	1.85893	3.17618	5.99712e-09	up	Disease resistance/zinc finger/chromosome condensation-like region protein, putative, expressed
LOC_Os12g22145	8.0846	82.0779	3.1749	3.95278e-40	up	expressed protein
LOC_Os04g55600	0.332369	2.89855	3.17453	0.000534159	up	expressed protein
LOC_Os02g49830	1.43399	12.522	3.16306	9.81873e-27	up	pentatricopeptide, putative, expressed
LOC_Os08g40020	0.170421	1.37878	3.16291	4.9976e-12	up	selenium binding protein, putative, expressed
LOC_Os10g24280	0.0978009	1.64846	3.1612	6.69088e-05	up	retrotransposon protein, putative, unclassified, expressed
LOC_Os10g33520	0.687869	5.81928	3.16081	5.77656e-08	up	alcohol oxidase, putative, expressed
LOC_Os02g32590	1.46175	12.2975	3.16026	2.92638e-56	up	HSF-type DNA-binding domain containing protein, expressed
LOC_Os06g23210	2.44271	22.5785	3.15773	1.24709e-09	up	ribosomal protein L30 containing protein, expressed
LOC_Os04g32620	4.81143	35.7368	3.15646	0.000152367	up	ethylene-responsive transcription factor ERF114, putative, expressed
LOC_Os03g38950	146.984	1355.47	3.15397	6.05876e-45	up	chloroplast post-illumination chlorophyll fluorescence increase protein, putative, expressed
LOC_Os01g53890	2.49554	20.9487	3.15301	2.13864e-71	up	RNA methyltransferase, TrmH family protein, putative, expressed
LOC_Os06g04510	6.93829	58.5765	3.14709	4.65622e-20	up	enolase, putative, expressed
LOC_Os07g26840	0.0682324	0.56422	3.14174	5.04382e-10	up	retrotransposon protein, putative, Ty3-gypsy subclass, expressed
LOC_Os09g21230	7.49304	62.6262	3.14093	1.48978e-77	up	AMP-binding enzyme, putative, expressed
LOC_Os01g04250	0.0685246	0.559784	3.13922	1.79148e-09	up	expressed protein
LOC_Os07g46610	0.782749	8.46971	3.13785	7.70747e-05	up	cis-zeatin O-glucosyltransferase, putative, expressed
LOC_Os10g03930	0.158521	1.26724	3.13649	4.28731e-08	up	OsFBX355 - F-box domain containing protein, expressed
LOC_Os10g36060	0.139248	1.11918	3.13482	1.44272e-15	up	protein transport protein-related, putative, expressed
LOC_Os11g05930	4.17467	33.9454	3.13275	5.38353e-81	up	response regulator receiver domain containing protein, expressed
LOC_Os11g39540	0.0648655	0.454708	3.13154	0.00187386	up	14-3-3 protein, putative, expressed
LOC_Os03g52475	0.471617	3.47221	3.13026	3.45683e-07	up	pentatricopeptide, putative, expressed
LOC_Os01g40190	0.301534	2.78831	3.12812	7.41243e-09	up	retrotransposon protein, putative, unclassified, expressed
LOC_Os11g14990	1.77744	15.003	3.12777	2.64886e-22	up	expressed protein
LOC_Os08g33740	0.335267	2.81875	3.12705	9.13203e-06	up	CSLA11 - cellulose synthase-like family A, expressed
LOC_Os09g02300	0.360917	2.65186	3.12673	0.000140132	up	expressed protein
LOC_Os12g38750	1.04143	8.85895	3.1265	2.38796e-48	up	nucleotide pyrophosphatase/phosphodiesterase, putative, expressed
LOC_Os01g62900	1.82021	14.9548	3.12489	0.000814543	up	amino acid kinase, putative, expressed
LOC_Os01g70480	0.154396	1.29757	3.11792	8.11612e-07	up	expressed protein
LOC_Os11g10400	0.270564	2.19512	3.11675	8.65188e-12	up	OsFBX419 - F-box domain containing protein, expressed
LOC_Os03g55200	0.0966768	0.728487	3.11569	6.86451e-05	up	ORC5 - Putative origin recognition complex subunit 5, expressed
LOC_Os01g19740	1023.15	9174.85	3.11562	4.56181e-23	up	calvin cycle protein CP12, putative, expressed
LOC_Os02g02800	0.254076	2.05619	3.10953	5.49782e-10	up	AGAP001222-PA, putative, expressed
LOC_Os01g54590	0.248079	2.76975	3.10728	4.8995e-05	up	ras-related protein, putative, expressed
LOC_Os01g10090	0.220394	1.91925	3.10507	0.000397782	up	pentatricopeptide, putative, expressed
LOC_Os07g20135	2.13244	18.6148	3.10484	2.31293e-21	up	expressed protein
LOC_Os03g53710	43.9851	429.821	3.10329	3.00341e-79	up	aldose 1-epimerase, putative, expressed
LOC_Os06g42470	1.08213	9.44286	3.10165	1.75797e-05	up	expressed protein
LOC_Os06g40590	0.115592	0.897949	3.10104	7.50917e-12	up	expressed protein
LOC_Os06g13000	3.35709	29.8314	3.10092	4.16161e-52	up	ankyrin repeat domain-containing protein, chloroplast precursor, putative, expressed
LOC_Os05g30660	0.0968868	0.751078	3.10053	0.000497217	up	leucine zipper protein-like, putative, expressed
LOC_Os03g12890	0.902153	8.01402	3.09955	7.76352e-06	up	aminotransferase domain containing protein, putative, expressed
LOC_Os12g13174	0.0870515	0.719623	3.094	3.23376e-12	up	expressed protein
LOC_Os04g47700	0.482504	3.74325	3.09112	1.13547e-24	up	expressed protein
LOC_Os11g41710	5.70175	48.4849	3.08959	4.01017e-76	up	cytochrome P450, putative, expressed
LOC_Os10g30410	3.59459	30.3585	3.08896	1.08897e-65	up	cytochrome P450 71D7, putative, expressed
LOC_Os02g41560	0.588278	3.4098	3.08788	3.58777e-12	up	pentatricopeptide, putative, expressed
LOC_Os04g28040	0.936339	7.79701	3.08436	2.60883e-47	up	expressed protein
LOC_Os09g30462	0.674692	5.31965	3.07966	1.18061e-13	up	expressed protein
LOC_Os09g08710	0.353182	1.81112	3.07947	9.99662e-10	up	expressed protein
LOC_Os01g56620	0.328605	2.31676	3.07864	9.91027e-27	up	pseudouridylate synthase, putative, expressed
LOC_Os03g18400	1.1124	8.87119	3.0772	4.83392e-17	up	expressed protein
LOC_Os04g52100	9.95664	77.678	3.07473	3.24166e-58	up	peptidase, M24 family protein, putative, expressed
LOC_Os11g34130	1.36705	10.997	3.07272	5.87833e-34	up	expressed protein
LOC_Os11g10740	0.273588	2.12533	3.07271	6.7389e-08	up	tetratricopeptide-like helical, putative, expressed
LOC_Os02g29630	0.0258125	0.181565	3.06946	0.00115874	up	retrotransposon protein, putative, unclassified, expressed
LOC_Os08g09715	0.0883065	0.62955	3.06445	5.29124e-05	up	F-box domain containing protein, expressed
LOC_Os01g03730	2.27554	17.9719	3.06271	2.82589e-31	up	nuclease PA3, putative, expressed
LOC_Os12g42820	0.57834	3.43324	3.06212	3.38252e-17	up	SWITCH1 splice variant S, putative, expressed
LOC_Os04g31924	1.36717	11.4587	3.05787	4.5075e-52	up	nodulin, putative, expressed
LOC_Os07g44640	0.700547	5.36656	3.05734	2.74251e-38	up	ZOS7-13 - C2H2 zinc finger protein, expressed
LOC_Os12g36170	0.0372904	0.274157	3.05716	0.000306763	up	HEAT repeat family protein, putative, expressed
LOC_Os11g07830	1.44286	16.2915	3.05583	1.12946e-22	up	dirigent, putative, expressed
LOC_Os03g54930	0.0663282	0.424832	3.05413	7.25277e-06	up	VIP4, putative, expressed
LOC_Os02g44470	0.30612	2.55585	3.0539	5.66524e-16	up	actin-depolymerizing factor, putative, expressed
LOC_Os06g07210	0.410159	3.19519	3.0508	4.80127e-30	up	ribonucleoside-diphosphate reductase large subunit, putative, expressed
LOC_Os12g07270	3.2247	25.7242	3.03478	7.90695e-45	up	bile acid sodium symporter family protein, putative, expressed
LOC_Os03g14050	3.83719	33.9489	3.03308	1.2325e-23	up	thaumatin-like protein 1 precursor, putative, expressed
LOC_Os12g42120	0.530348	3.28236	3.03262	4.67091e-19	up	PPR repeat containing protein, expressed
LOC_Os01g21520	0.771582	12.8429	3.03159	2.21069e-07	up	esterase/lipase/thioesterase family protein, putative, expressed
LOC_Os11g35050	0.0247224	0.171401	3.03133	0.00347421	up	expressed protein
LOC_Os03g16450	0.0575097	0.44221	3.03056	0.00347368	up	pentatricopeptide, putative, expressed
LOC_Os08g41780	0.328968	2.83954	3.0303	0.00985957	up	triacylglycerol lipase precursor, putative, expressed
LOC_Os01g73070	0.152365	1.19995	3.02858	5.81144e-12	up	expressed protein
LOC_Os03g19080	0.0248558	0.166595	3.02807	0.00157662	up	expressed protein
LOC_Os05g05040	2.75612	21.5429	3.0235	8.29977e-16	up	expressed protein
LOC_Os10g03850	0.470693	2.52176	3.02269	1.55029e-12	up	OsFBX352 - F-box domain containing protein, expressed
LOC_Os01g65200	1.64088	13.5607	3.02249	3.50259e-53	up	proton-dependent oligopeptide transport, putative, expressed
LOC_Os08g28830	0.269021	1.96022	3.02208	7.68668e-15	up	pentatricopeptide, putative, expressed
LOC_Os03g43860	0.39566	2.88158	3.02074	1.91028e-11	up	SNF7 domain containing protein, putative, expressed
LOC_Os04g36600	7.29523	61.6498	3.01945	3.73165e-30	up	DUF538 domain containing protein, putative, expressed
LOC_Os05g06780	14.7788	135.774	3.01863	0.000116309	up	LTPL104 - Protease inhibitor/seed storage/LTP family protein precursor, expressed
LOC_Os02g36740	3.4527	26.2919	3.01465	2.36832e-61	up	zinc finger, C3HC4 type, putative, expressed
LOC_Os06g12360	0.1772	1.29406	3.01326	1.13267e-13	up	pentatricopeptide, putative, expressed
LOC_Os08g31760	0.376007	3.10482	3.01141	3.48388e-05	up	expressed protein
LOC_Os05g08770	2.21011	17.867	3.01061	3.01609e-22	up	uncharacterized protein At4g06744 precursor, putative, expressed
LOC_Os05g04160	0.163326	1.20011	3.00903	5.97446e-08	up	pentatricopeptide containing protein, putative, expressed
LOC_Os06g05980	0.0392682	0.244643	3.0077	0.00915704	up	transporter family protein, putative, expressed
LOC_Os03g50180	0.0209883	0.111747	3.00712	0.00914844	up	retrotransposon protein, putative, unclassified, expressed
LOC_Os02g04500	0.657654	4.83966	3.007	9.74396e-23	up	S-adenosyl-L-methionine-dependent methyltransferase mraW, putative, expressed
LOC_Os02g33610	9.7351	71.2354	3.00366	4.68289e-58	up	metallo-beta-lactamase, putative, expressed
LOC_Os03g11690	0.400541	2.84476	3.00338	2.88148e-22	up	PPR repeat containing protein, expressed
LOC_Os07g33720	0.0187675	0.132327	3.00319	0.00405297	up	disease resistance protein, putative, expressed
LOC_Os01g42860	19.6749	156.785	3.00062	1.94036e-16	up	inhibitor I family protein, putative, expressed
LOC_Os04g52550	0.123834	0.990433	2.99972	1.6265e-09	up	PAZ domain-containing protein, putative, expressed
LOC_Os04g35240	1.11754	8.62421	2.99834	2.18378e-25	up	CAMK_CAMK_like.25 - CAMK includes calcium/calmodulin depedent protein kinases, expressed
LOC_Os03g46640	1.67383	13.6024	2.99753	6.7359e-14	up	deoxyuridine 5-triphosphate nucleotidohydrolase, putative, expressed
LOC_Os03g20090	0.864858	7.66451	2.99616	2.03336e-11	up	MYB family transcription factor, putative, expressed
LOC_Os02g32970	3.90288	35.3034	2.99575	1.4006e-38	up	hydrolase, alpha/beta fold family protein, putative, expressed
LOC_Os02g33705	0.454049	3.71677	2.99244	1.49231e-08	up	expressed protein
LOC_Os01g63620	11.3395	99.2345	2.99235	7.79594e-33	up	expressed protein
LOC_Os08g31690	0.291617	2.40621	2.99041	7.35452e-10	up	OsFBX291 - F-box domain containing protein, expressed
LOC_Os02g11110	16.712	133.003	2.98935	5.4742e-75	up	flavonol-3-O-glycoside-7-O-glucosyltransferase 1, putative, expressed
LOC_Os06g30820	3.70701	32.8283	2.98917	1.14219e-52	up	expressed protein
LOC_Os02g15860	17.9202	141.18	2.989	3.80115e-13	up	expressed protein
LOC_Os01g41770	0.0376201	0.245534	2.9885	0.000220574	up	leucine rich repeat protein, putative, expressed
LOC_Os06g05410	2.63555	11.3862	2.98744	0.00201839	up	expressed protein
LOC_Os03g16030	8.5082	70.7617	2.9855	9.33931e-59	up	hsp20/alpha crystallin family protein, putative, expressed
LOC_Os01g50420	0.349506	3.00132	2.97951	2.63989e-07	up	STE_MEKK_ste11_MAP3K.7 - STE kinases include homologs to sterile 7, sterile 11 and sterile 20 from yeast, expressed
LOC_Os05g45920	5.37566	41.9626	2.97707	9.92667e-69	up	S1 RNA binding domain containing protein, expressed
LOC_Os04g37570	0.701348	6.59002	2.97646	3.98714e-06	up	aspartic proteinase nepenthesin precursor, putative, expressed
LOC_Os12g05740	0.0849602	0.568181	2.97577	0.000124756	up	expressed protein
LOC_Os03g18190	0.179833	1.36468	2.97384	1.47919e-17	up	importin subunit beta, putative, expressed
LOC_Os04g59480	5.07872	46.7847	2.97142	1.27301e-51	up	POT family protein, expressed
LOC_Os08g37520	0.185953	1.26149	2.97109	1.48909e-11	up	pentatricopeptide, putative, expressed
LOC_Os04g47010	0.465135	3.01646	2.97037	4.02723e-13	up	expressed protein
LOC_Os12g29400	10.8924	100.848	2.9678	1.34544e-47	up	GRAM domain containing protein, expressed
LOC_Os03g60910	6.67835	50.071	2.96594	1.50045e-70	up	PPR repeat domain containing protein, putative, expressed
LOC_Os09g30466	4.93795	37.4711	2.9643	1.60149e-64	up	nuclear ribonuclease Z, putative, expressed
LOC_Os05g04000	3.94192	31.1144	2.96416	1.48376e-29	up	expressed protein
LOC_Os01g50030	10.0623	74.7005	2.96355	3.28015e-49	up	CPuORF25 - conserved peptide uORF-containing transcript, expressed
LOC_Os06g11980	15.8791	120.76	2.96317	4.40784e-42	up	DUF581 domain containing protein, expressed
LOC_Os07g18240	0.602558	4.47321	2.96185	4.20682e-24	up	lectin-like receptor kinase, putative, expressed
LOC_Os08g43270	0.247749	1.70763	2.95737	4.63929e-08	up	BAG domain-containing protein, putative, expressed
LOC_Os10g32540	4.82182	33.8103	2.95547	8.17217e-71	up	SAP domain containing protein, expressed
LOC_Os01g15880	0.382079	3.31354	2.95533	0.00498053	up	transposon protein, putative, unclassified, expressed
LOC_Os01g38530	1.54589	10.7684	2.94576	1.44964e-63	up	ELF3 protein, putative, expressed
LOC_Os01g42550	0.258418	1.7971	2.94523	0.000165548	up	expressed protein
LOC_Os04g48710	13.1351	97.3382	2.94468	2.3392e-72	up	expressed protein
LOC_Os01g25760	0.222481	0.526115	2.94468	1.82929e-09	up	powdery mildew resistance protein PM3F, putative, expressed
LOC_Os07g48750	0.10208	0.74318	2.94451	7.19112e-06	up	alpha-N-arabinofuranosidase, putative, expressed
LOC_Os12g25090	5.95949	44.6429	2.94368	0.00831775	up	expressed protein
LOC_Os02g56160	0.699012	6.379	2.9411	4.79151e-05	up	kelch repeat protein, putative, expressed
LOC_Os07g43990	0.290067	2.14986	2.94049	3.1684e-11	up	expressed protein
LOC_Os04g52630	0.156091	1.14243	2.94015	8.28429e-12	up	leucine-rich repeat-containing protein kinase family protein, putative, expressed
LOC_Os07g38460	0.982899	7.00164	2.93955	3.99679e-26	up	expressed protein
LOC_Os07g43810	85.813	648.917	2.93891	3.68532e-46	up	RNA recognition motif containing protein, putative, expressed
LOC_Os02g11720	7.6814	72.0254	2.93863	1.45413e-42	up	lipase, putative, expressed
LOC_Os01g32780	9.50314	69.549	2.93713	3.78315e-16	up	universal stress protein domain containing protein, putative, expressed
LOC_Os01g47570	3.56582	32.0378	2.93545	3.15581e-14	up	expressed protein
LOC_Os03g60570	1.21124	9.32808	2.9314	4.3438e-08	up	ZOS3-22 - C2H2 zinc finger protein, expressed
LOC_Os03g08140	2.10776	8.05188	2.92812	1.77914e-55	up	tubulin--tyrosine ligase-like protein 12, putative, expressed
LOC_Os04g59320	0.0334404	0.221012	2.92538	0.00638949	up	protein kinase domain containing protein, expressed
LOC_Os04g47140	3.33374	27.0279	2.92412	1.35156e-18	up	expressed protein
LOC_Os10g27110	0.632923	4.40088	2.92398	0.00153145	up	expressed protein
LOC_Os02g09790	0.0445735	0.294973	2.92331	1.81644e-06	up	disease resistance protein RPM1, putative, expressed
LOC_Os07g20100	3.54784	27.1788	2.92024	7.12788e-19	up	expressed protein
LOC_Os12g32480	0.142616	1.0014	2.91941	1.41447e-11	up	expressed protein
LOC_Os06g14670	1.25947	8.70692	2.91791	4.1133e-12	up	ODORANT1, putative, expressed
LOC_Os01g08700	27.1719	188.748	2.91644	1.93493e-36	up	GIGANTEA, putative, expressed
LOC_Os05g14240	7.3629	59.8268	2.91619	2.19693e-09	up	aquaporin protein, putative, expressed
LOC_Os03g48390	17.8496	114.908	2.91558	5.87677e-27	up	expressed protein
LOC_Os03g52370	1.24805	9.46192	2.91475	2.06189e-06	up	PIII4 - Proteinase inhibitor II family protein precursor, expressed
LOC_Os05g38480	0.0491981	0.311134	2.9123	0.00333842	up	kinesin motor domain containing protein, putative, expressed
LOC_Os01g52740	0.870406	6.48741	2.90382	2.6789e-08	up	expressed protein
LOC_Os07g14540	0.780142	5.54657	2.90361	8.29649e-16	up	vesicle-associated membrane protein, putative, expressed
LOC_Os09g10204	0.650739	4.4068	2.90326	2.73535e-13	up	expressed protein
LOC_Os07g41120	0.119289	0.719138	2.90082	2.19008e-05	up	RNA recognition motif containing protein, putative, expressed
LOC_Os03g06350	0.268019	1.8192	2.89906	7.19601e-05	up	DUF623 domain containing protein, expressed
LOC_Os02g03670	2.27536	15.3896	2.89866	3.23306e-61	up	expressed protein
LOC_Os07g48830	3.91726	29.5035	2.8943	1.27125e-14	up	glycosyl transferase 8 domain containing protein, putative, expressed
LOC_Os07g07820	0.0679211	0.432496	2.89415	0.00095507	up	expressed protein
LOC_Os12g42190	0.629521	4.64344	2.89312	5.7653e-07	up	transposon protein, putative, unclassified, expressed
LOC_Os09g29950	0.470956	3.08551	2.89206	8.32151e-27	up	OsPOP19 - Putative Prolyl Oligopeptidase homologue, expressed
LOC_Os05g07680	0.209939	1.39006	2.89014	9.93755e-07	up	KIP1, putative, expressed
LOC_Os01g65460	0.0617533	0.415659	2.88997	1.65137e-06	up	beta-galactosidase precursor, putative, expressed
LOC_Os08g01650	0.140169	0.950621	2.88758	2.25198e-09	up	Rf1, mitochondrial precursor, putative, expressed
LOC_Os10g08018	0.471729	3.96489	2.88668	0.000409847	up	expressed protein
LOC_Os05g48200	6.4082	44.0412	2.88433	3.48399e-50	up	glutamate synthase, chloroplast precursor, putative, expressed
LOC_Os01g11720	0.139947	0.89163	2.87804	6.41955e-08	up	transposable element protein, putative, containing Pfam profile: PF03004, Transposase_24, expressed
LOC_Os03g07200	4.33179	29.8893	2.87586	1.38799e-09	up	expressed protein
LOC_Os05g06150	0.234615	1.59728	2.87525	1.70891e-07	up	vegetative storage protein, putative, expressed
LOC_Os05g34240	0.151044	0.968665	2.87467	3.4679e-10	up	hAT dimerisation domain containing protein, expressed
LOC_Os03g50430	0.354067	2.23376	2.87406	3.29836e-13	up	zinc finger family protein, putative, expressed
LOC_Os03g51984	2.14218	14.934	2.87296	1.26572e-37	up	differentiation protein, putative, expressed
LOC_Os01g19548	0.763132	4.35025	2.87286	1.54249e-21	up	pentatricopeptide, putative, expressed
LOC_Os07g13540	0.240691	1.6515	2.87174	1.468e-16	up	pentatricopeptide repeat domain containing protein, putative, expressed
LOC_Os04g59430	0.375252	2.9141	2.87165	2.28352e-06	up	auxin response factor, putative, expressed
LOC_Os04g28990	0.325122	2.53297	2.8698	9.46824e-05	up	dehydrogenase, putative, expressed
LOC_Os09g26200	1.48479	11.1901	2.86724	3.08644e-08	up	ZOS9-11 - C2H2 zinc finger protein, expressed
LOC_Os05g46130	0.0309391	0.194319	2.86365	0.000335934	up	transposon protein, putative, unclassified, expressed
LOC_Os10g03910	0.215243	1.47991	2.86293	8.1055e-08	up	OsFBX354 - F-box domain containing protein, expressed
LOC_Os04g12540	1.12508	8.31291	2.86271	1.16616e-58	up	receptor-like protein kinase, putative, expressed
LOC_Os11g37200	1.0823	8.61259	2.86262	2.92143e-10	up	transmembrane BAX inhibitor motif-containing protein, putative, expressed
LOC_Os07g32550	0.452745	3.58297	2.86172	3.37789e-07	up	dimethyladenosine transferase, putative, expressed
LOC_Os01g51250	3.11748	21.4674	2.8591	3.75374e-42	up	mitochondrial carrier protein, putative, expressed
LOC_Os12g03050	0.091416	0.595894	2.85885	0.00237612	up	no apical meristem protein, putative, expressed
LOC_Os01g50970	0.418431	2.88118	2.85862	2.91617e-15	up	expressed protein
LOC_Os06g20370	0.123699	0.821627	2.85844	2.28298e-08	up	microtubule associated protein, putative, expressed
LOC_Os01g61630	4.69417	37.2599	2.85761	5.41866e-13	up	expressed protein
LOC_Os10g28600	2.19767	16.0644	2.85747	1.59856e-69	up	PPR repeat domain containing protein, putative, expressed
LOC_Os11g10040	0.54221	3.65958	2.85728	2.89479e-11	up	mTERF family protein, expressed
LOC_Os11g02240	1.18284	7.8826	2.85549	2.9473e-14	up	CAMK_KIN1/SNF1/Nim1_like.4 - CAMK includes calcium/calmodulin depedent protein kinases, expressed
LOC_Os06g40580	0.84649	6.02183	2.85336	4.39182e-06	up	expressed protein
LOC_Os06g45710	7.41709	52.7289	2.85223	2.4954e-69	up	phosphoglycerate kinase protein, putative, expressed
LOC_Os11g01836	0.204777	1.35178	2.85214	4.32155e-06	up	pentatricopeptide, putative, expressed
LOC_Os07g10350	2.15146	12.0313	2.8478	3.99912e-69	up	S1 RNA binding domain containing protein, expressed
LOC_Os11g10250	0.0941383	0.65586	2.84663	1.33484e-05	up	expressed protein
LOC_Os01g56320	0.134337	0.946026	2.8439	1.24095e-08	up	OsSub4 - Putative Subtilisin homologue, expressed
LOC_Os01g47190	18.4275	154.831	2.84146	3.06027e-65	up	phosphoglycerate mutase, putative, expressed
LOC_Os11g10000	0.152637	0.963145	2.83883	4.24302e-05	up	mTERF family protein, expressed
LOC_Os01g02010	0.450613	3.23906	2.83716	3.0903e-07	up	expressed protein
LOC_Os09g36790	1.43139	11.1865	2.83303	1.07655e-11	up	expressed protein
LOC_Os01g34560	0.362632	2.79541	2.83214	2.17102e-06	up	3-ketoacyl-CoA synthase, putative, expressed
LOC_Os07g19240	0.124663	1.03171	2.83014	5.42047e-07	up	retrotransposon protein, putative, unclassified
LOC_Os01g48500	48.5935	387.166	2.82964	3.2321e-53	up	expressed protein
LOC_Os09g33460	0.19495	1.31108	2.82916	0.000142414	up	double-stranded RNA binding motif containing protein, expressed
LOC_Os05g50640	0.253928	1.66095	2.82571	2.79552e-14	up	transposon protein, putative, unclassified, expressed
LOC_Os05g40010	2.9111	21.5419	2.82448	5.71024e-31	up	LTPL17 - Protease inhibitor/seed storage/LTP family protein precursor, expressed
LOC_Os10g25090	0.287304	1.97334	2.8223	4.56108e-15	up	STRUBBELIG-RECEPTOR FAMILY 6 precursor, putative, expressed
LOC_Os06g28124	0.787862	6.0036	2.82215	2.02255e-17	up	glycosyltransferase, putative, expressed
LOC_Os12g41715	8.95303	60.3019	2.82083	1.58288e-62	up	DEAD-box ATP-dependent RNA helicase, putative, expressed
LOC_Os12g02310	13.2763	92.4959	2.81872	5.7278e-57	up	LTPL11 - Protease inhibitor/seed storage/LTP family protein precursor, expressed
LOC_Os09g36060	1.25875	11.072	2.81687	7.5489e-22	up	endoglucanase, putative, expressed
LOC_Os01g09212	0.651544	4.95256	2.81469	0.000163099	up	retrotransposon protein, putative, Ty1-copia subclass, expressed
LOC_Os11g37970	0.246486	1.52673	2.81336	0.00601908	up	WIP5 - Wound-induced protein precursor, expressed
LOC_Os05g33400	0.377511	3.26222	2.81118	0.000923726	up	basic 7S globulin precursor, putative, expressed
LOC_Os04g48260	0.84161	5.22643	2.8103	3.50773e-20	up	zinc RING finger protein, putative, expressed
LOC_Os06g37020	0.999526	7.23684	2.80656	2.43357e-08	up	expressed protein
LOC_Os10g35160	0.115403	0.733345	2.8064	2.0369e-07	up	expressed protein
LOC_Os08g33720	15.2322	106.046	2.8046	3.64122e-51	up	lactate/malate dehydrogenase, putative, expressed
LOC_Os02g19970	0.661778	4.38338	2.80337	3.78027e-12	up	aminotransferase, classes I and II, domain containing protein, expressed
LOC_Os09g24520	0.250192	1.6805	2.803	2.19072e-10	up	pentatricopeptide, putative, expressed
LOC_Os06g39906	17.3582	108.933	2.7977	3.58197e-64	up	homeobox domain containing protein, expressed
LOC_Os08g30910	0.285989	1.76822	2.79746	2.12667e-07	up	YDG/SRA domain containing protein, expressed
LOC_Os11g10240	0.274938	1.81479	2.79695	5.78282e-11	up	OsFBX414 - F-box domain containing protein, expressed
LOC_Os01g06550	1.90641	13.0884	2.79275	3.95492e-56	up	NF-X1-type zinc finger protein, putative, expressed
LOC_Os03g12815	1.28139	6.87247	2.79253	2.57256e-07	up	expressed protein
LOC_Os05g35570	0.678862	4.56771	2.79123	4.04218e-18	up	DUF803 domain containing, putative, expressed
LOC_Os01g40094	14.2144	99.4024	2.78801	3.41571e-65	up	protein phosphatase 2C, putative, expressed
LOC_Os09g36680	10.3656	72.9179	2.78687	1.2143e-25	up	ribonuclease T2 family domain containing protein, expressed
LOC_Os09g38510	3.32951	28.5941	2.7859	2.77681e-16	up	purine permease, putative, expressed
LOC_Os02g49950	0.0718758	0.461604	2.78502	0.000213588	up	spotted leaf 11, putative, expressed
LOC_Os03g16170	11.562	90.4687	2.78234	1.52999e-58	up	protein phosphatase 2C, putative, expressed
LOC_Os05g37410	0.958703	6.19985	2.78229	7.20293e-43	up	hhH-GPD superfamily base excision DNA repair protein, expressed
LOC_Os11g10370	0.197668	1.54267	2.78039	8.85029e-08	up	OsFBX418 - F-box domain containing protein, expressed
LOC_Os02g47760	0.956109	6.13706	2.77983	8.16946e-38	up	AAA-type ATPase family protein, putative, expressed
LOC_Os12g13910	9.34475	68.2462	2.77948	1.1543e-18	up	expressed protein
LOC_Os02g57960	1.70736	10.9911	2.77862	8.67811e-53	up	Leucine Rich Repeat family protein, expressed
LOC_Os07g41420	0.845527	6.65354	2.77247	2.6994e-05	up	expressed protein
LOC_Os06g02200	0.591048	3.69592	2.77116	1.7166e-21	up	pentatricopeptide, putative, expressed
LOC_Os03g37260	1.55355	10.0055	2.76935	6.34229e-35	up	pentatricopeptide, putative, expressed
LOC_Os01g06640	1.12508	6.70265	2.76881	1.17971e-15	up	basic helix-loop-helix, putative, expressed
LOC_Os02g01610	0.243464	1.93127	2.76272	6.22885e-20	up	pentatricopeptide, putative, expressed
LOC_Os03g05240	0.662204	4.4096	2.76164	1.94606e-10	up	retrotransposon protein, putative, unclassified, expressed
LOC_Os05g50460	0.203891	1.31364	2.76093	3.70393e-09	up	pentatricopeptide, putative, expressed
LOC_Os03g59670	1.16426	8.39613	2.75999	0.00338604	up	basic helix-loop-helix, putative, expressed
LOC_Os10g42110	0.101884	0.63621	2.75823	0.000160329	up	protein kinase family protein, putative, expressed
LOC_Os07g47720	0.286459	1.78638	2.75809	1.45906e-10	up	PPR repeat domain containing protein, putative, expressed
LOC_Os03g59225	0.156037	0.999586	2.75589	2.61647e-08	up	expressed protein
LOC_Os06g04250	1.40761	11.2523	2.75458	1.38248e-09	up	phosphate-induced protein 1 conserved region domain containing protein, expressed
LOC_Os03g17140	7.96479	55.291	2.75431	5.99945e-49	up	expressed protein
LOC_Os12g13570	0.0776661	0.487576	2.75256	4.34313e-08	up	MYB family transcription factor, putative, expressed
LOC_Os01g71624	16.1351	113.851	2.7523	7.47114e-07	up	expressed protein
LOC_Os08g38610	0.971201	6.15515	2.75096	2.91995e-30	up	pentatricopeptide, putative, expressed
LOC_Os08g27800	0.0420872	0.25646	2.74332	0.000889362	up	retrotransposon protein, putative, unclassified, expressed
LOC_Os03g25790	1.34794	10.6624	2.74285	6.76337e-14	up	glycosyl hydrolases family 17 protein, expressed
LOC_Os03g18030	0.410125	2.88862	2.74275	0.00140915	up	leucoanthocyanidin dioxygenase, putative, expressed
LOC_Os01g34050	0.20753	1.16006	2.74251	4.21186e-05	up	expressed protein
LOC_Os09g19970	0.702667	4.71768	2.74186	1.05785e-05	up	expressed protein
LOC_Os03g60180	0.22854	1.37944	2.74131	7.67681e-11	up	GTPase of unknown function domain containing protein, putative, expressed
LOC_Os01g07990	0.0372904	0.215182	2.74097	3.70192e-07	up	retrotransposon protein, putative, unclassified, expressed
LOC_Os12g02385	1.17219	7.19771	2.74067	3.80148e-46	up	outer membrane protein, OMP85 family, putative, expressed
LOC_Os11g35030	0.142127	0.820325	2.73798	7.09051e-05	up	growth regulating factor protein, putative, expressed
LOC_Os03g18850	3.59793	25.4622	2.73793	4.59346e-06	up	pathogenesis-related Bet v I family protein, putative, expressed
LOC_Os03g20120	5.48111	43.2448	2.7368	5.10993e-30	up	glycosyl transferase 8 domain containing protein, putative, expressed
LOC_Os10g34320	0.444522	2.83669	2.73523	1.33083e-15	up	ribosomal L18p/L5e family protein, expressed
LOC_Os02g33020	12.6811	91.5638	2.73451	1.6877e-40	up	SOUL heme-binding protein, putative, expressed
LOC_Os08g28710	0.502046	3.45042	2.73411	1.83622e-10	up	receptor protein kinase CRINKLY4 precursor, putative, expressed
LOC_Os08g44420	0.0443634	0.253247	2.73139	0.00056665	up	kinesin-related protein, putative, expressed
LOC_Os01g52540	0.146661	0.846982	2.73128	7.88409e-10	up	B3 DNA binding domain containing protein, expressed
LOC_Os04g46160	1.87399	11.6084	2.72973	5.44593e-17	up	expressed protein
LOC_Os11g38630	0.179594	1.16918	2.72908	1.47065e-13	up	expressed protein
LOC_Os12g42700	0.075259	0.457702	2.72686	8.057e-05	up	expressed protein
LOC_Os12g06650	0.710853	4.67539	2.72513	1.25598e-18	up	tetratricopeptide-like helical, putative, expressed
LOC_Os11g19730	0.109192	0.59302	2.7228	1.1714e-08	up	expressed protein
LOC_Os09g32280	1.60828	12.6918	2.72273	7.23689e-07	up	thaumatin, putative, expressed
LOC_Os01g52970	0.693974	4.58761	2.72091	2.39295e-08	up	OsFBX22 - F-box domain containing protein, expressed
LOC_Os11g37880	0.134045	0.756095	2.72089	2.48938e-10	up	stripe rust resistance protein Yr10, putative, expressed
LOC_Os04g55640	5.45287	45.285	2.71792	4.66965e-21	up	plant-specific domain TIGR01627 family protein, expressed
LOC_Os06g15330	3.16014	23.1702	2.71751	1.02959e-35	up	CCT/B-box zinc finger protein, putative, expressed
LOC_Os05g27110	0.0640745	0.397186	2.7169	0.00065555	up	expressed protein
LOC_Os05g51420	43.1783	189.276	2.7139	3.79932e-50	up	hypersensitive-induced response protein, putative, expressed
LOC_Os03g04340	7.77906	52.9607	2.71362	2.15144e-56	up	C-methyltransferase, putative, expressed
LOC_Os09g08120	0.658084	3.57257	2.71302	1.74825e-07	up	beta-fructofuranosidase, insoluble isoenzyme 7 precursor, putative, expressed
LOC_Os03g19980	0.372232	2.37644	2.71194	1.63982e-15	up	tetratricopeptide-like helical, putative, expressed
LOC_Os02g06360	0.806678	4.40882	2.70926	6.1065e-08	up	uncharacterized protein CPn_0526/CP_0226/CPj0526/CpB0547, putative, expressed
LOC_Os02g50220	0.187888	1.14964	2.70792	0.00344356	up	expressed protein
LOC_Os02g42850	0.486014	3.29962	2.70783	4.57893e-06	up	MYB family transcription factor, putative, expressed
LOC_Os01g68840	2.27117	14.3022	2.70664	1.72149e-10	up	CRP6 - Cysteine-rich family protein precursor, expressed
LOC_Os11g02600	0.169007	0.920028	2.70654	1.05649e-05	up	OsMan08 - Endo-Beta-Mannanase, expressed
LOC_Os12g07880	1.87926	11.4318	2.70564	6.40645e-43	up	dynamin family protein, putative, expressed
LOC_Os12g09540	0.138976	0.793148	2.70559	1.05589e-05	up	phosphoribosylamine--glycine ligase, putative, expressed
LOC_Os03g10600	1.24925	6.96259	2.70455	5.65128e-61	up	expressed protein
LOC_Os01g16910	2.88979	18.228	2.70396	4.41297e-42	up	outer mitochondrial membrane porin, putative, expressed
LOC_Os02g32540	0.629447	3.82067	2.70369	2.52949e-10	up	ubiquitin carboxyl-terminal hydrolase, family 1, putative, expressed
LOC_Os12g03450	0.344827	2.18109	2.70231	1.43327e-06	up	expressed protein
LOC_Os04g38720	1.13688	7.81194	2.70119	5.21288e-12	up	no apical meristem protein, putative, expressed
LOC_Os04g49920	0.0466845	0.250472	2.69837	0.000744234	up	sensitivity to red light reduced protein 1, putative, expressed
LOC_Os03g25960	26.5445	166.503	2.69817	5.22597e-61	up	RNA recognition motif containing protein, putative, expressed
LOC_Os08g07790	1.17222	7.17037	2.69637	1.73541e-22	up	CRS2-associated factor 2, mitochondrial precursor, putative, expressed
LOC_Os06g47920	0.723646	4.17162	2.69617	2.45731e-18	up	pentatricopeptide repeat domain containing protein, putative, expressed
LOC_Os05g29170	20.6936	138.614	2.69124	2.77284e-51	up	expressed protein
LOC_Os11g07000	0.119393	0.531387	2.69119	0.00647141	up	expressed protein
LOC_Os12g30520	0.0718428	0.430328	2.69044	1.94861e-05	up	pumilio-family RNA binding repeat containing protein, expressed
LOC_Os03g44530	0.751816	4.58097	2.68832	2.08017e-22	up	GTPase of unknown function domain containing protein, putative, expressed
LOC_Os03g51459	4.37263	28.4514	2.688	4.01638e-22	up	expressed protein
LOC_Os05g18950	0.704581	4.12218	2.68722	1.50921e-13	up	pentatricopeptide, putative, expressed
LOC_Os02g38970	0.183516	1.15032	2.68595	1.34606e-05	up	expressed protein
LOC_Os06g32610	1.14536	7.1819	2.68591	1.80743e-06	up	expressed protein
LOC_Os07g12160	1.27264	7.68103	2.68435	3.40027e-23	up	KHG/KDPG aldolase, putative, expressed
LOC_Os01g51790	0.162705	1.00225	2.68316	0.000310471	up	expressed protein
LOC_Os03g17500	0.959783	4.6422	2.68178	3.07648e-24	up	expressed protein
LOC_Os07g48850	0.235029	1.29631	2.68043	2.4831e-19	up	PPR repeat containing protein, expressed
LOC_Os01g60250	0.162323	0.977218	2.67745	9.19797e-10	up	pentatricopeptide, putative, expressed
LOC_Os03g29950	6.72077	44.0822	2.67566	1.86019e-58	up	glucose-6-phosphate 1-dehydrogenase, chloroplast precursor, putative, expressed
LOC_Os04g11890	0.138736	0.778285	2.67499	0.0024511	up	OsFBX121 - F-box domain containing protein, expressed
LOC_Os03g56400	0.936573	5.95497	2.6747	1.45359e-21	up	pentatricopeptide, putative, expressed
LOC_Os10g38470	7.58018	51.3177	2.67469	2.4092e-41	up	glutathione S-transferase, putative, expressed
LOC_Os03g50500	4.22183	30.9037	2.67157	1.68803e-48	up	PPR repeat domain containing protein, putative, expressed
LOC_Os12g06560	0.290199	1.71085	2.6715	8.96883e-17	up	expressed protein
LOC_Os12g39980	0.00873673	0.0456975	2.66937	0.0074377	up	kinesin motor domain containing protein, putative, expressed
LOC_Os07g33310	0.587772	3.47083	2.66932	1.09572e-08	up	MATE efflux family protein, putative, expressed
LOC_Os08g35350	0.0806221	0.429695	2.66931	2.48857e-05	up	expressed protein
LOC_Os12g32970	1.14528	8.26178	2.66572	0.000231363	up	membrane associated DUF588 domain containing protein, putative, expressed
LOC_Os04g48070	0.710348	4.52664	2.66031	4.92075e-20	up	homeobox and START domains containing protein, putative, expressed
LOC_Os06g47220	6.66264	43.5093	2.65975	2.03213e-10	up	expressed protein
LOC_Os08g42440	3.14431	19.7798	2.65889	1.28862e-41	up	CCT/B-box zinc finger protein, putative, expressed
LOC_Os02g43670	1.52761	9.48364	2.6583	6.98833e-34	up	transferase family protein, putative, expressed
LOC_Os08g43190	162.108	1060.44	2.65368	1.01808e-33	up	dehydrogenase, putative, expressed
LOC_Os12g01850	0.301377	1.73992	2.64828	1.02328e-10	up	pentatricopeptide, putative, expressed
LOC_Os08g34000	0.540636	3.33151	2.64481	0.00854568	up	glycosyl transferase family 1 protein, putative, expressed
LOC_Os04g48270	5.10049	32.0943	2.64415	2.16868e-22	up	OsFBX148 - F-box domain containing protein, expressed
LOC_Os09g20330	1.115	7.47462	2.64363	0.000148971	up	annexin, putative, expressed
LOC_Os07g19520	0.245152	2.1752	2.64307	0.00855061	up	expressed protein
LOC_Os02g44230	0.089927	0.445272	2.63936	0.00523214	up	CPuORF22 - conserved peptide uORF-containing transcript, expressed
LOC_Os03g63260	0.517082	2.59228	2.63844	8.0126e-25	up	pentatricopeptide, putative, expressed
LOC_Os12g08725	0.0357072	0.177435	2.63836	0.000459897	up	retrotransposon protein, putative, unclassified, expressed
LOC_Os03g04390	1.25667	7.34995	2.63593	5.56261e-45	up	pentatricopeptide, putative, expressed
LOC_Os01g58630	0.333066	1.87537	2.63385	2.68355e-10	up	pentatricopeptide repeat, putative, expressed
LOC_Os01g60640	0.185202	1.06405	2.63344	3.3167e-05	up	WRKY21, expressed
LOC_Os08g41090	7.58917	44.2629	2.63272	3.5652e-60	up	peroxidase precursor, putative, expressed
LOC_Os03g50120	1.65563	9.89063	2.63248	3.21309e-31	up	zinc finger family protein, putative, expressed
LOC_Os01g56010	1.06595	7.50904	2.63047	1.28984e-06	up	serpin domain containing protein, putative, expressed
LOC_Os02g07960	1.48902	8.68615	2.62875	5.02775e-51	up	STRUBBELIG-RECEPTOR FAMILY 3 precursor, putative, expressed
LOC_Os01g43220	0.292517	1.66615	2.62762	2.0642e-11	up	chitinase domain-containing protein 1 precursor, putative, expressed
LOC_Os09g25050	0.215132	1.28306	2.62508	2.06693e-09	up	PPR repeat domain containing protein, putative, expressed
LOC_Os02g01800	0.0894906	0.525753	2.6246	2.85508e-06	up	receptor-like protein kinase precursor, putative, expressed
LOC_Os05g07790	0.578196	3.44103	2.62179	3.82035e-15	up	DNA binding protein, putative, expressed
LOC_Os06g36900	0.193275	1.05295	2.61844	0.000223708	up	retrotransposon protein, putative, unclassified
LOC_Os01g48300	28.6266	180.772	2.61735	6.07035e-30	up	ATP synthase protein I related, putative, expressed
LOC_Os04g55780	0.813174	4.09584	2.61577	9.94038e-05	up	expressed protein
LOC_Os10g05230	3.82046	21.3528	2.61451	3.34965e-47	up	zinc finger, C3HC4 type domain containing protein, expressed
LOC_Os07g46990	17.944	105.234	2.61367	0.00920314	up	copper/zinc superoxide dismutase, putative, expressed
LOC_Os04g41520	0.296322	2.06905	2.61315	0.00194267	up	retrotransposon protein, putative, unclassified, expressed
LOC_Os01g74170	0.0913156	0.495211	2.60782	0.000924094	up	expressed protein
LOC_Os06g33520	1.83075	10.4415	2.6074	1.38765e-54	up	DEAD/DEAH box helicase, putative, expressed
LOC_Os10g07480	0.124658	0.6797	2.60575	7.11907e-09	up	plant protein of unknown function DUF869 domain containing protein, expressed
LOC_Os10g03660	0.460193	2.74734	2.60502	1.27615e-09	up	OsFBX345 - F-box domain containing protein, expressed
LOC_Os03g02070	1.67429	9.05084	2.60421	1.83546e-10	up	heavy-metal-associated domain-containing protein, putative, expressed
LOC_Os03g52380	1.58799	10.2237	2.60408	5.14728e-05	up	PIII5 - Proteinase inhibitor II family protein precursor, expressed
LOC_Os05g32730	0.424991	2.45624	2.60343	9.64407e-08	up	tetratricopeptide-like helical, putative, expressed
LOC_Os03g57200	1.00734	6.83439	2.60031	6.88546e-05	up	glutathione S-transferase, putative, expressed
LOC_Os09g26210	4.69824	31.0971	2.59902	8.83985e-15	up	ZOS9-12 - C2H2 zinc finger protein, expressed
LOC_Os03g56800	8.64855	52.0996	2.59783	1.14094e-58	up	CBS domain containing membrane protein, putative, expressed
LOC_Os09g12310	0.351411	1.78733	2.59591	6.83848e-09	up	ubiquitin-conjugating enzyme domain containing protein, expressed
LOC_Os01g49710	2.26744	14.9277	2.59591	4.84218e-10	up	glutathione S-transferase, putative, expressed
LOC_Os02g08364	2.06228	11.2937	2.59432	3.03805e-46	up	protein phosphatase 2C, putative, expressed
LOC_Os01g63160	0.22659	1.23051	2.59209	9.08903e-06	up	MYB family transcription factor, putative, expressed
LOC_Os07g31194	0.167321	1.19486	2.59116	0.000678999	up	expressed protein
LOC_Os04g02880	0.625227	3.48004	2.59035	4.48717e-06	up	expressed protein
LOC_Os08g41540	0.0369509	0.179156	2.58976	0.00165786	up	ubiquitin carboxyl-terminal hydrolase family protein, expressed
LOC_Os01g62610	0.210531	0.995159	2.58954	3.96042e-05	up	peptidyl-prolyl cis-trans isomerase, FKBP-type, putative, expressed
LOC_Os07g29410	354.761	2386.66	2.58898	4.04469e-28	up	thioredoxin, putative, expressed
LOC_Os05g49370	3.74845	27.3289	2.58791	5.90464e-11	up	DUF1645 domain containing protein, putative, expressed
LOC_Os02g51930	11.2637	75.75	2.587	0.000171183	up	cytokinin-O-glucosyltransferase 2, putative, expressed
LOC_Os08g28790	2.3288	15.781	2.58562	1.78985e-06	up	dirigent, putative, expressed
LOC_Os08g36330	0.149818	0.820299	2.58394	3.41135e-07	up	POLE2B - Putative DNA polymerase epsilon complex subunit, expressed
LOC_Os11g12760	1.31321	8.82773	2.58227	2.51085e-06	up	O-methyltransferase, putative, expressed
LOC_Os11g11340	0.351939	1.99606	2.58126	9.62346e-18	up	CIP111, putative, expressed
LOC_Os01g67240	0.116512	0.661458	2.58015	0.000143881	up	formin-like protein 1 precursor, putative, expressed
LOC_Os09g07120	2.45442	13.9648	2.57997	6.11221e-56	up	DNA-directed RNA polymerase 1B, mitochondrial precursor, putative, expressed
LOC_Os10g09240	55.9331	387.52	2.57925	8.49672e-55	up	expressed protein
LOC_Os01g02040	0.460755	2.61118	2.57514	1.39274e-06	up	retrotransposon protein, putative, unclassified, expressed
LOC_Os05g43910	2.58807	15.7593	2.57502	1.81022e-38	up	cytochrome P450, putative, expressed
LOC_Os03g14420	1.04547	6.80675	2.57392	1.05374e-09	up	cytochrome P450, putative, expressed
LOC_Os01g59530	35.6642	209.35	2.57374	1.35367e-57	up	OsCML1 - Calmodulin-related calcium sensor protein, expressed
LOC_Os12g13380	0.466763	2.57082	2.57055	2.79847e-08	up	adenylate kinase, putative, expressed
LOC_Os04g30320	0.0838114	0.434204	2.57037	0.00483817	up	F-box/LRR-repeat protein 14, putative, expressed
LOC_Os09g15810	7.19194	37.8422	2.56831	6.94007e-47	up	bifunctional protein folD, putative, expressed
LOC_Os07g01230	0.105898	0.558123	2.56603	0.00786884	up	expressed protein
LOC_Os05g24550	66.6964	377.799	2.56343	3.62229e-34	up	Papain family cysteine protease domain containing protein, expressed
LOC_Os03g06890	0.079219	0.40501	2.56235	1.06421e-07	up	DUF593 domain containing protein, expressed
LOC_Os09g39740	3.36777	18.294	2.56211	5.74549e-49	up	ACT domain containing protein, expressed
LOC_Os11g02310	0.149142	0.788335	2.5613	1.41004e-09	up	pentatricopeptide, putative, expressed
LOC_Os01g13570	18.9577	106.542	2.55878	3.31456e-57	up	phosphoglycerate mutase, putative, expressed
LOC_Os02g43330	4.02187	25.1878	2.55682	1.77971e-26	up	homeobox associated leucine zipper, putative, expressed
LOC_Os05g40050	0.102104	0.55894	2.55649	0.00137034	up	receptor-like protein kinase 2 precursor, putative, expressed
LOC_Os11g26030	0.642626	3.6467	2.55448	1.50907e-11	up	GTPase of unknown function domain containing protein, putative, expressed
LOC_Os01g51400	0.529001	3.5067	2.55414	1.43309e-05	up	Leucine Rich Repeat family protein, expressed
LOC_Os05g24140	0.324758	2.49242	2.55222	1.55916e-06	up	tetracycline transporter-like protein 1, putative, expressed
LOC_Os01g05600	0.106232	0.554987	2.55094	4.17912e-07	up	NBS-LRR disease resistance protein, putative, expressed
LOC_Os04g16450	9.45608	58.8392	2.55074	3.38872e-07	up	aquaporin protein, putative, expressed
LOC_Os06g37510	1.5041	9.44599	2.54889	1.12454e-06	up	tetraspanin family protein, putative, expressed
LOC_Os12g38100	8.50291	61.8144	2.54883	4.45351e-12	up	membrane associated DUF588 domain containing protein, putative, expressed
LOC_Os02g28180	0.0443911	0.185645	2.54314	0.00900679	up	transposon protein, putative, unclassified, expressed
LOC_Os02g08320	1.44149	10.098	2.5419	1.60408e-05	up	haemolysin-III, putative, expressed
LOC_Os01g57490	1.86897	10.2732	2.54063	5.54666e-30	up	D-mannose binding lectin family protein, expressed
LOC_Os05g32710	1.64667	9.34252	2.54062	3.26808e-10	up	Alpha amylase, catalytic domain containing protein, expressed
LOC_Os03g48050	5.03566	27.9711	2.53919	4.01025e-35	up	RNA methyltransferase, TrmH family protein, putative, expressed
LOC_Os01g07110	0.16163	0.869236	2.53831	1.17042e-14	up	BRCA2 repeat family protein, expressed
LOC_Os01g72520	0.352527	2.14731	2.53516	1.79795e-05	up	phosphoesterase family protein, putative, expressed
LOC_Os10g25020	0.859088	3.28366	2.53312	0.000105562	up	red chlorophyll catabolite reductase, putative, expressed
LOC_Os06g35470	2.18382	12.2652	2.53222	4.24288e-32	up	L1P family of ribosomal proteins domain containing protein, expressed
LOC_Os03g50780	0.258307	1.43674	2.53183	1.9481e-06	up	PHD-finger domain containing protein, putative, expressed
LOC_Os04g50860	10.0785	54.7094	2.5318	4.5498e-18	up	expressed protein
LOC_Os04g51280	55.6893	326.551	2.53165	1.17683e-53	up	DAG protein, chloroplast precursor, putative, expressed
LOC_Os05g32610	0.513614	2.65353	2.53043	1.51762e-37	up	required to maintain repression 1, putative, expressed
LOC_Os01g65560	5.25437	32.4319	2.5295	2.4006e-24	up	snRK1-interacting protein 1, putative, expressed
LOC_Os06g08650	0.163518	0.854476	2.52856	3.37814e-08	up	pentatricopeptide, putative, expressed
LOC_Os07g09384	0.518572	3.59346	2.52771	1.11054e-08	up	expressed protein
LOC_Os07g15940	0.517149	3.02384	2.52751	1.77434e-11	up	legume lectins beta domain containing protein, expressed
LOC_Os03g08600	1.05547	7.30855	2.52747	1.26381e-09	up	glycosyl transferase, putative, expressed
LOC_Os02g04670	0.726517	4.14154	2.52544	3.09321e-24	up	glucan endo-1,3-beta-glucosidase precursor, putative, expressed
LOC_Os02g43560	0.13199	0.915943	2.52323	0.0063305	up	WRKY34, expressed
LOC_Os02g07360	11.6565	64.5288	2.52228	5.88829e-56	up	pentatricopeptide containing protein, putative, expressed
LOC_Os06g41550	1.03783	9.36292	2.52206	2.90999e-05	up	hypothetical protein
LOC_Os12g43230	0.0237279	0.121881	2.52142	0.000118762	up	retrotransposon protein, putative, Ty3-gypsy subclass, expressed
LOC_Os02g56580	1.05638	6.1403	2.521	0.0017771	up	P21-Rho-binding domain containing protein, putative, expressed
LOC_Os10g38920	0.222685	1.23283	2.5196	0.00053979	up	protein kinase domain containing protein, expressed
LOC_Os03g60690	0.211839	1.13625	2.51926	4.51071e-09	up	pentatricopeptide, putative, expressed
LOC_Os03g61600	3.12497	16.4227	2.51588	6.35799e-29	up	phosphoribosylformylglycinamidine synthase, putative, expressed
LOC_Os09g10600	2.57861	13.9276	2.51384	1.9753e-41	up	enoyl-acyl-carrier-protein reductase NADH, chloroplast precursor, expressed
LOC_Os05g41310	0.345189	1.77678	2.51228	3.24413e-13	up	disease resistance protein RGA2, putative, expressed
LOC_Os10g30640	3.23648	17.3073	2.51184	3.50773e-20	up	translin, putative, expressed
LOC_Os09g24800	1.12626	8.39848	2.50855	8.41643e-08	up	MYB family transcription factor, putative, expressed
LOC_Os08g37630	11.704	79.6597	2.5048	0.000824245	up	elastin precursor, putative, expressed
LOC_Os03g40560	0.107793	0.503217	2.50271	1.37139e-05	up	retrotransposon protein, putative, unclassified, expressed
LOC_Os09g38400	4.95711	22.6799	2.50237	4.81694e-36	up	prostatic spermine-binding protein precursor, putative, expressed
LOC_Os02g54920	1.04834	5.63158	2.50081	0.000940594	up	expressed protein
LOC_Os12g03730	3.74706	11.8046	2.49973	1.69443e-06	up	zinc finger DHHC domain-containing protein, putative, expressed
LOC_Os12g12880	3.6901	20.4993	2.49827	2.4636e-11	up	expressed protein
LOC_Os06g13020	0.860765	4.86633	2.49695	4.25432e-25	up	DNA polymerase lambda, putative, expressed
LOC_Os10g39830	0.558183	2.73841	2.49633	4.2244e-10	up	expressed protein
LOC_Os05g49170	4.33519	23.3663	2.49583	2.50083e-26	up	cold acclimation protein WCOR413, putative, expressed
LOC_Os01g44394	0.473571	2.58332	2.49102	2.9771e-08	up	mitotic checkpoint protein, putative, expressed
LOC_Os11g42500	0.277231	1.3855	2.48679	0.00510327	up	dirigent, putative, expressed
LOC_Os04g53760	0.209626	1.11044	2.48509	9.13444e-10	up	kinesin motor domain containing protein, putative, expressed
LOC_Os09g26310	0.320609	1.78918	2.4838	0.00229831	up	hypro1, putative, expressed
LOC_Os07g37310	6.39847	40.631	2.48293	1.09686e-26	up	uncharacterized secreted protein, putative, expressed
LOC_Os01g15130	0.328604	1.79453	2.48063	0.0062863	up	hydrolase, alpha/beta fold family domain containing protein, expressed
LOC_Os03g60560	5.02954	30.3328	2.48056	2.61541e-17	up	ZOS3-21 - C2H2 zinc finger protein, expressed
LOC_Os06g11060	1.80639	12.2743	2.47943	0.000512696	up	expressed protein
LOC_Os01g65640	0.618308	3.4973	2.47872	7.37165e-06	up	expressed protein
LOC_Os06g24190	10.3909	62.7525	2.47769	1.31007e-14	up	expressed protein
LOC_Os11g11500	0.461608	2.5002	2.47314	9.87377e-07	up	serpin domain containing protein, putative, expressed
LOC_Os03g40550	2.61047	12.7558	2.46891	1.18667e-49	up	kinase, pfkB family, putative, expressed
LOC_Os01g55020	2.53999	13.3858	2.46859	2.148e-08	up	expressed protein
LOC_Os05g46000	2.61687	10.8618	2.46627	1.92681e-17	up	ras-related protein, putative, expressed
LOC_Os07g37210	1.24471	8.02357	2.46606	1.17332e-06	up	MYB family transcription factor, putative, expressed
LOC_Os04g19260	0.208379	1.45562	2.46463	5.67228e-05	up	retrotransposon protein, putative, unclassified, expressed
LOC_Os02g07800	2.22473	11.8204	2.46406	2.09009e-17	up	transcription factor, putative, expressed
LOC_Os12g32544	0.320531	1.5858	2.46093	2.53688e-11	up	expressed protein
LOC_Os04g44530	6.52227	34.2618	2.45898	9.96822e-54	up	expressed protein
LOC_Os07g48660	1.15231	6.74972	2.45803	2.28065e-06	up	bZIP transcription factor domain containing protein, expressed
LOC_Os07g17390	2.66391	14.4316	2.4564	3.82647e-17	up	PsbP, putative, expressed
LOC_Os01g41740	0.513018	3.2783	2.45327	3.19437e-06	up	expressed protein
LOC_Os03g55470	0.277848	1.44376	2.45206	8.27809e-07	up	expressed protein
LOC_Os01g67364	0.321153	1.62196	2.45159	1.85725e-05	up	retrotransposon protein, putative, Ty3-gypsy subclass, expressed
LOC_Os11g17070	0.517833	4.65275	2.4507	5.46073e-11	up	expressed protein
LOC_Os02g53230	0.0474624	0.457843	2.45032	0.00137027	up	transcription elongation factor SPT5 homolog 1, putative, expressed
LOC_Os03g63660	0.242131	0.879021	2.44894	0.00100029	up	expressed protein
LOC_Os09g11240	12.6282	74.8863	2.44818	2.14893e-41	up	expressed protein
LOC_Os05g35910	0.335511	4.47369	2.44699	2.55689e-08	up	expressed protein
LOC_Os02g41840	1.31471	7.81599	2.44494	4.26228e-07	up	DUF584 domain containing protein, putative, expressed
LOC_Os08g44530	4.95815	25.0566	2.44207	1.19949e-50	up	dihydroxy-acid dehydratase, putative, expressed
LOC_Os08g09270	36.5833	139.208	2.4405	1.60261e-44	up	pentatricopeptide, putative, expressed
LOC_Os08g34640	0.0367006	0.177202	2.43732	0.00470335	up	receptor-like protein kinase precursor, putative, expressed
LOC_Os03g56270	0.238286	1.17247	2.43679	8.11365e-07	up	receptor protein kinase CLAVATA1 precursor, putative, expressed
LOC_Os06g17920	0.0607228	0.305234	2.43657	0.000138675	up	NBS-LRR disease resistance protein, putative, expressed
LOC_Os04g03980	0.180152	0.87762	2.43539	0.00470335	up	flavin monooxygenase, putative, expressed
LOC_Os06g10560	0.139022	0.697998	2.42755	3.35997e-07	up	leaf senescence related protein, putative, expressed
LOC_Os01g49010	0.338224	1.4654	2.42711	7.16894e-07	up	ORC4 - Putative origin recognition complex subunit 4, expressed
LOC_Os12g03601	0.637031	3.13236	2.42638	0.00335929	up	expressed protein
LOC_Os07g10820	0.427778	2.21177	2.42446	1.28886e-07	up	transporter-related, putative, expressed
LOC_Os08g12840	3.48323	17.9949	2.42302	6.74496e-24	up	FabA-like domain containing protein, expressed
LOC_Os09g27700	0.249983	1.24463	2.41966	2.03222e-10	up	microtubule associated protein, putative, expressed
LOC_Os09g38772	4.19932	22.013	2.41763	2.39852e-36	up	MOSC domain-containing protein, mitochondrial precursor, putative, expressed
LOC_Os10g06610	1.31807	5.51567	2.41594	1.24534e-45	up	expressed protein
LOC_Os07g35380	0.183024	0.90492	2.41339	9.623e-06	up	TKL_IRAK_DUF26-lc.16 - DUF26 kinases have homology to DUF26 containing loci, expressed
LOC_Os07g01490	4.36995	22.0105	2.41053	2.76231e-51	up	kinesin motor domain containing protein, putative, expressed
LOC_Os02g07740	2.06654	9.36194	2.40984	4.15822e-32	up	RNA binding protein, putative, expressed
LOC_Os03g37690	0.0915211	0.450495	2.40911	4.13678e-05	up	retrotransposon protein, putative, unclassified
LOC_Os08g41860	2.93077	18.6905	2.40636	2.3258e-31	up	expressed protein
LOC_Os03g55430	0.59517	3.13455	2.40446	0.000259125	up	expressed protein
LOC_Os05g09600	2.18942	9.62479	2.40442	2.21462e-22	up	GA11916-PA, putative, expressed
LOC_Os08g44770	37.3596	204.776	2.40381	5.61184e-11	up	copper/zinc superoxide dismutase, putative, expressed
LOC_Os01g19380	0.457533	1.78978	2.4028	4.97842e-13	up	pentatricopeptide, putative, expressed
LOC_Os09g06920	0.015443	0.0734201	2.40014	0.00855061	up	transposon protein, putative, CACTA, En/Spm sub-class, expressed
LOC_Os05g26194	2.8766	15.5327	2.39435	3.54834e-07	up	expressed protein
LOC_Os04g41300	1.58473	7.88599	2.39264	1.10864e-14	up	ribosome recycling factor, putative, expressed
LOC_Os06g41710	0.106442	0.522873	2.39111	0.000481704	up	CW-type Zinc Finger, putative, expressed
LOC_Os02g40500	4.44534	22.9194	2.39109	9.1032e-15	up	OsGrx_C2.1 - glutaredoxin subgroup I, expressed
LOC_Os08g40180	0.140144	0.701985	2.39006	0.000782888	up	3-hydroxy-3-methylglutaryl-coenzyme A reductase, putative, expressed
LOC_Os09g11500	0.0938905	0.5478	2.38421	0.00012673	up	retrotransposon protein, putative, unclassified, expressed
LOC_Os11g14980	0.555717	2.75074	2.38243	1.32937e-07	up	pentatricopeptide, putative, expressed
LOC_Os06g30370	2.88898	16.2549	2.38162	0.0091978	up	osMFT1 MFT-Like1 homologous to Mother of FT and TFL1 gene; contains Pfam profile PF01161: Phosphatidylethanolamine-binding protein, expressed
LOC_Os10g34820	0.294692	1.42613	2.38077	1.79156e-10	up	CDT1B - Putative DNA replication initiation protein, expressed
LOC_Os03g25450	1.35638	6.31905	2.38076	1.47065e-27	up	h/ACA ribonucleoprotein complex subunit 4, putative, expressed
LOC_Os01g57960	3.34442	16.7615	2.37538	8.26658e-46	up	retrotransposon protein, putative, unclassified, expressed
LOC_Os04g27820	0.403987	2.27697	2.37497	0.0096974	up	expressed protein
LOC_Os05g03750	11.7499	57.1903	2.37481	5.34808e-33	up	expressed protein
LOC_Os05g41750	0.138584	0.588561	2.374	6.29001e-08	up	RecF/RecN/SMC N terminal domain containing protein, expressed
LOC_Os03g52810	0.62337	3.56704	2.37308	4.31901e-15	up	retrotransposon protein, putative, unclassified, expressed
LOC_Os01g63150	2.89673	15.3245	2.373	2.22882e-24	up	retrotransposon protein, putative, Ty3-gypsy subclass, expressed
LOC_Os07g31390	0.365676	1.86308	2.3707	0.000655618	up	beta-expansin precursor, putative, expressed
LOC_Os01g62910	0.721617	3.46302	2.3707	3.37869e-21	up	CRR2, putative, expressed
LOC_Os01g59760	1.12372	5.67753	2.36966	5.11405e-13	up	bZIP transcription factor, putative, expressed
LOC_Os11g31310	0.0592446	0.305545	2.36509	3.82155e-05	up	retrotransposon protein, putative, Ty3-gypsy subclass, expressed
LOC_Os12g30620	0.451863	2.1446	2.36486	4.21046e-12	up	tetratricopeptide-like helical, putative, expressed
LOC_Os01g59980	7.23043	34.8663	2.3648	2.7198e-48	up	zinc finger family protein, putative, expressed
LOC_Os02g55134	10.2127	51.5006	2.36343	3.78599e-30	up	cytochrome c oxidase copper chaperone, putative, expressed
LOC_Os09g37240	0.405754	1.98248	2.36268	2.21308e-11	up	glutathione S-transferase, C-terminal domain containing protein, expressed
LOC_Os04g03740	2.18415	12.2922	2.36184	6.06712e-11	up	expressed protein
LOC_Os06g04840	0.250499	0.978159	2.36068	2.03886e-05	up	leucine rich repeat protein, putative, expressed
LOC_Os04g48060	1.23117	5.94305	2.36041	2.91832e-13	up	RFC2 - Putative clamp loader of PCNA, replication factor C subunit 2, expressed
LOC_Os11g35090	0.282861	1.36054	2.36016	1.56514e-07	up	kinesin motor domain containing protein, putative, expressed
LOC_Os01g16450	0.451827	2.51891	2.35798	0.000736356	up	peroxidase precursor, putative, expressed
LOC_Os10g02970	0.0869624	0.343681	2.35571	2.01003e-05	up	Leucine rich repeat N-terminal domain containing protein, putative, expressed
LOC_Os05g45100	0.413145	2.12864	2.35542	0.000309935	up	anthocyanidin 5,3-O-glucosyltransferase, putative, expressed
LOC_Os06g50080	1.32519	6.16538	2.35336	4.19169e-11	up	DUF581 domain containing protein, expressed
LOC_Os04g58504	0.188348	0.913679	2.35236	9.687e-06	up	choline transporter-related, putative, expressed
LOC_Os08g42960	0.92561	4.43178	2.35098	7.52132e-09	up	ankyrin repeat-containing protein, putative, expressed
LOC_Os02g48830	0.105511	0.491749	2.35004	0.000135197	up	microtubule associated protein, putative, expressed
LOC_Os03g55970	14.4508	68.8803	2.34817	8.08751e-47	up	uncharacterized protein ycf44, putative, expressed
LOC_Os10g39170	0.507845	2.81865	2.34759	0.00687646	up	peroxidase precursor, putative, expressed
LOC_Os02g24280	0.103105	0.477158	2.34664	0.00286558	up	transposon protein, putative, unclassified, expressed
LOC_Os11g40590	5.07998	25.2671	2.34633	2.78261e-49	up	DUF1399 containing protein, putative, expressed
LOC_Os08g04400	1.61025	7.69995	2.34608	2.34134e-31	up	pentatricopeptide repeat domain containing protein, putative, expressed
LOC_Os12g22620	0.846998	4.30295	2.34577	1.7765e-11	up	endonuclease/Exonuclease/phosphatase family protein, expressed
LOC_Os01g68650	2.86381	18.9638	2.34499	0.00298429	up	plant-specific domain TIGR01615 family protein, expressed
LOC_Os09g37070	1.15285	5.56912	2.34492	3.24413e-13	up	pentatricopeptide, putative, expressed
LOC_Os01g13280	0.742781	3.67093	2.34426	4.15085e-12	up	ubiquitin conjugating enzyme protein, putative, expressed
LOC_Os09g31970	0.397971	2.0111	2.34393	1.09373e-07	up	3-hydroxy-3-methylglutaryl-coenzyme A reductase, putative, expressed
LOC_Os02g10650	1.4381	6.81908	2.34281	9.00125e-24	up	CRAL/TRIO domain containing protein, expressed
LOC_Os11g48080	2.513	13.827	2.33974	4.82719e-11	up	SOR/SNZ family protein, putative, expressed
LOC_Os11g05000	0.140736	0.529826	2.33879	0.000150881	up	expressed protein
LOC_Os02g30410	17.0237	79.1583	2.33875	1.10714e-47	up	expressed protein
LOC_Os05g22990	0.777748	3.75208	2.33845	1.57558e-24	up	expressed protein
LOC_Os05g42270	0.474505	1.72816	2.33808	3.17601e-05	up	acyltransferase, putative, expressed
LOC_Os06g07770	0.380961	1.76565	2.33567	1.56459e-12	up	expressed protein
LOC_Os08g38990	0.175597	0.840217	2.33499	4.6075e-06	up	WRKY30, expressed
LOC_Os04g56970	2.1316	10.384	2.33363	1.48767e-26	up	tubulin/FtsZ domain containing protein, putative, expressed
LOC_Os04g40700	2.3854	11.8778	2.33256	9.71189e-39	up	steroid nuclear receptor, ligand-binding, putative, expressed
LOC_Os03g11320	2.08209	10.285	2.33179	3.77214e-34	up	heparanase-like protein precursor, putative, expressed
LOC_Os04g51110	3.58481	17.8279	2.33082	8.63952e-38	up	WD repeat-containing protein, putative, expressed
LOC_Os03g55280	4.47795	20.909	2.33074	1.62157e-35	up	semialdehyde dehydrogenase, NAD binding domain containing protein, putative, expressed
LOC_Os03g16460	5.85913	28.6219	2.33021	1.56842e-48	up	expressed protein
LOC_Os11g03160	0.0638347	0.280557	2.32945	0.000928811	up	glycosyl transferase, family 8, putative, expressed
LOC_Os07g33910	0.306597	1.51677	2.32843	2.14181e-05	up	transporter family protein, putative, expressed
LOC_Os08g15000	0.232339	1.00936	2.32802	0.00628108	up	pentatricopeptide repeat domain containing protein, putative, expressed
LOC_Os10g21460	0.159095	0.727162	2.32766	0.00234281	up	expressed protein
LOC_Os06g21210	11.865	52.8339	2.32693	1.04253e-22	up	glycine rich protein family protein, putative, expressed
LOC_Os01g42280	2.00795	9.36509	2.32672	1.94645e-35	up	pentatricopeptide, putative, expressed
LOC_Os11g09110	0.47695	2.28342	2.32581	1.95274e-07	up	receptor-like protein kinase 5 precursor, putative, expressed
LOC_Os03g53340	0.570598	3.07289	2.32238	5.71658e-07	up	HSF-type DNA-binding domain containing protein, expressed
LOC_Os01g13300	1.34919	6.23982	2.32209	4.11063e-28	up	B3 DNA binding domain containing protein, expressed
LOC_Os01g19160	0.332626	1.50292	2.32201	2.80563e-06	up	protein kinase domain containing protein, expressed
LOC_Os06g08280	1.40469	6.77883	2.32141	1.23698e-36	up	protein kinase domain containing protein, expressed
LOC_Os01g43040	1.5684	7.68365	2.32035	8.29333e-21	up	amino acid transporter, putative, expressed
LOC_Os12g10184	5.47965	27.853	2.32001	1.52003e-48	up	pentatricopeptide, putative, expressed
LOC_Os06g42800	0.373071	1.06938	2.31941	2.13503e-08	up	STRUBBELIG-RECEPTOR FAMILY 8 precursor, putative, expressed
LOC_Os11g15520	0.504924	2.39425	2.31815	5.489e-13	up	OsSub62 - Putative Subtilisin homologue, expressed
LOC_Os03g38580	0.781882	3.61294	2.31781	9.2488e-15	up	pentatricopeptide, putative, expressed
LOC_Os12g23760	0.365174	1.58169	2.31504	2.74901e-10	up	growth regulator related protein, putative, expressed
LOC_Os02g29380	2.96118	13.6794	2.31496	3.53392e-48	up	expressed protein
LOC_Os04g32110	6.79091	39.1662	2.31467	0.000682615	up	ACT domain containing protein, expressed
LOC_Os08g25390	4.96318	23.5903	2.31466	5.9867e-48	up	bifunctional aspartokinase/homoserine dehydrogenase, chloroplast precursor, putative, expressed
LOC_Os02g42710	0.288304	1.29706	2.31364	0.00192942	up	C2 domain containing protein, putative, expressed
LOC_Os11g32650	38.1355	202.603	2.31036	3.99392e-07	up	chalcone synthase, putative, expressed
LOC_Os08g44180	0.0982853	0.405362	2.30846	0.0036507	up	expressed protein
LOC_Os05g37950	3.87986	18.5414	2.30832	7.71108e-35	up	guanylyl cyclase, putative, expressed
LOC_Os02g03420	0.816765	3.83296	2.3083	1.30939e-16	up	pentatricopeptide repeat-containing protein, putative, expressed
LOC_Os07g37620	1.00259	5.16946	2.30687	2.26644e-08	up	fiber expressed protein, putative, expressed
LOC_Os05g27910	0.334982	1.37842	2.30669	0.000186941	up	hypothetical protein
LOC_Os01g15000	6.11122	30.5339	2.3065	0.000545021	up	lipase, putative, expressed
LOC_Os02g57010	22.7619	114.471	2.30645	6.02494e-25	up	RNA recognition motif containing protein, putative, expressed
LOC_Os03g62539	0.267792	1.15327	2.30597	0.00997918	up	expressed protein
LOC_Os05g08450	0.110588	0.518589	2.30396	0.0099878	up	expressed protein
LOC_Os08g13380	1.24618	6.22384	2.30276	0.000485359	up	expressed protein
LOC_Os06g02360	0.84794	4.00434	2.30194	0.000649766	up	Skp1 family, dimerisation domain containing protein, expressed
LOC_Os09g38310	0.128785	0.59279	2.30133	2.92086e-05	up	pentatricopeptide, putative, expressed
LOC_Os06g08660	0.2541	1.16825	2.30066	5.21948e-09	up	pentatricopeptide, putative, expressed
LOC_Os06g06990	1.61112	8.56046	2.29947	0.00524155	up	expressed protein
LOC_Os02g43770	0.630282	3.49742	2.29886	8.03609e-05	up	DUF630/DUF632 domains containing protein, putative, expressed
LOC_Os06g47950	0.662658	3.01072	2.29885	2.50303e-09	up	tetratricopeptide-like helical, putative, expressed
LOC_Os02g53120	0.572861	2.35801	2.29874	2.01526e-29	up	Peptidase family C50, putative, expressed
LOC_Os11g06680	0.501689	2.29233	2.29813	2.56587e-16	up	expressed protein
LOC_Os06g03570	2.19672	9.62938	2.29757	8.68422e-35	up	pentatricopeptide, putative, expressed
LOC_Os03g55990	5.91924	30.8653	2.29457	2.31702e-25	up	homeobox domain containing protein, expressed
LOC_Os02g45270	1.97654	9.8635	2.29404	7.44091e-07	up	expressed protein
LOC_Os10g35730	1.64328	7.44464	2.29295	2.15192e-18	up	pentatricopeptide repeat domain containing protein, putative, expressed
LOC_Os07g23244	3.59894	17.1209	2.29122	5.28139e-25	up	ribosomal protein L23 family protein, putative, expressed
LOC_Os04g35770	0.502904	2.40874	2.28944	2.87514e-06	up	pectinesterase, putative, expressed
LOC_Os05g46510	13.4343	70.3721	2.28674	1.77538e-42	up	polygalacturonase, putative, expressed
LOC_Os12g33210	0.076519	0.334854	2.2853	0.00131549	up	OsFBL59 - F-box domain and LRR containing protein, expressed
LOC_Os05g46240	3.18668	15.0922	2.28528	0.000188786	up	green ripe-like, putative, expressed
LOC_Os01g27449	0.445245	2.20848	2.28505	0.0080121	up	expressed protein
LOC_Os09g35740	0.374404	1.64433	2.28354	0.000261294	up	expressed protein
LOC_Os02g37920	1.52072	6.99454	2.28217	3.12074e-29	up	expressed protein
LOC_Os12g34094	1.01685	5.48455	2.2803	5.70595e-42	up	NADH-ubiquinone oxidoreductase chain 4, putative, expressed
LOC_Os09g38980	2.30654	10.3611	2.27929	1.32331e-37	up	T-complex protein, putative, expressed
LOC_Os09g37740	0.885064	4.30741	2.27915	9.94684e-05	up	ribosomal L18p/L5e family protein, putative, expressed
LOC_Os06g46995	0.264349	1.20359	2.27795	0.000608333	up	armadillo/beta-catenin repeat family protein, putative, expressed
LOC_Os06g47130	1.56322	7.26496	2.27698	2.27031e-08	up	C2 domain containing protein, expressed
LOC_Os04g58100	0.0947749	0.440494	2.27643	0.00335761	up	expressed protein
LOC_Os03g15270	5.311	30.2617	2.27571	6.64533e-16	up	gibberellin receptor GID1L2, putative, expressed
LOC_Os06g22070	3.35417	14.9362	2.27535	6.62033e-26	up	mitochondrial glycoprotein, putative, expressed
LOC_Os10g02770	0.473972	2.29066	2.27337	5.53397e-06	up	glycosyl hydrolases family 16, putative, expressed
LOC_Os05g43920	2.57847	12.126	2.27062	1.89589e-37	up	auxin response factor 14, putative, expressed
LOC_Os07g27310	0.138014	0.588144	2.27061	8.50648e-05	up	CRAL/TRIO domain containing protein, expressed
LOC_Os03g57720	0.191191	0.734755	2.26994	0.00147803	up	aldehyde oxidase 2, putative, expressed
LOC_Os02g44290	1.28722	5.45786	2.26935	2.92215e-15	up	phosphatase, putative, expressed
LOC_Os08g10440	0.192295	0.88758	2.26934	6.11275e-07	up	NBS-LRR disease resistance protein, putative, expressed
LOC_Os02g10400	0.950254	4.49296	2.26879	2.39916e-12	up	expressed protein
LOC_Os12g07030	1.16616	6.01362	2.26829	1.69443e-06	up	expressed protein
LOC_Os05g06460	1.16925	5.29284	2.26732	3.0192e-20	up	dihydrolipoyl dehydrogenase, putative, expressed
LOC_Os09g24240	0.64584	2.84076	2.26546	2.9414e-16	up	pentatricopeptide, putative, expressed
LOC_Os07g36450	6.14155	27.9825	2.26466	6.9207e-36	up	PPR repeat domain containing protein, putative, expressed
LOC_Os04g58280	19.127	102.98	2.26463	5.5525e-41	up	stem-specific protein TSJT1, putative, expressed
LOC_Os02g46990	1.6484	7.41645	2.26001	2.37683e-30	up	AAA-type ATPase family protein, putative, expressed
LOC_Os10g30080	7.39706	24.3323	2.25953	6.75682e-39	up	xylosyltransferase, putative, expressed
LOC_Os01g13260	0.26016	1.18578	2.25889	6.71509e-06	up	cyclin-A1, putative, expressed
LOC_Os02g06540	0.55755	2.7088	2.25885	4.86331e-05	up	transporter family protein, putative, expressed
LOC_Os09g10201	1.88852	9.5651	2.25876	0.000552701	up	expressed protein
LOC_Os12g03430	0.79861	4.18071	2.2579	5.96185e-08	up	Mpv17 / PMP22 family domain containing protein, expressed
LOC_Os02g37910	1.37122	6.17289	2.25488	2.26464e-19	up	expressed protein
LOC_Os11g07050	0.192869	0.837807	2.2538	2.57786e-06	up	FHA domain containing protein, putative, expressed
LOC_Os05g49684	4.75252	24.9079	2.2526	1.43342e-06	up	expressed protein
LOC_Os03g14250	0.0824043	0.350953	2.25184	2.21518e-05	up	plant protein of unknown function DUF869 domain containing protein, expressed
LOC_Os05g01230	0.260229	1.11996	2.25067	9.90088e-08	up	zinc finger, C3HC4 type domain containing protein, expressed
LOC_Os05g30980	0.921902	3.54289	2.24828	8.56926e-14	up	RNA recognition motif containing protein, putative, expressed
LOC_Os03g05300	16.7833	91.4424	2.24786	2.17215e-15	up	cyclin-dependent kinases regulatory subunit 1, putative, expressed
LOC_Os07g28614	13.9308	70.5214	2.24609	7.88563e-21	up	expressed protein
LOC_Os09g12660	8.52373	37.8289	2.24519	0.000293767	up	glucose-1-phosphate adenylyltransferase large subunit, chloroplast precursor, putative, expressed
LOC_Os05g42210	1.85519	8.68582	2.24502	5.94385e-05	up	serine/threonine-protein kinase receptor precursor, putative, expressed
LOC_Os09g32210	0.568204	2.57878	2.24222	8.13481e-18	up	pumilio-family RNA binding repeat containing protein, expressed
LOC_Os02g11870	4.6101	24.2368	2.24191	1.08825e-10	up	expressed protein
LOC_Os03g41700	0.0920004	0.406205	2.2416	1.30746e-05	up	retrotransposon protein, putative, Ty3-gypsy subclass, expressed
LOC_Os05g35520	2.64633	11.6069	2.24141	4.24639e-18	up	deoxynucleoside kinase family, putative, expressed
LOC_Os02g54490	0.556008	2.39474	2.24088	1.24786e-16	up	nucleotide binding protein, putative, expressed
LOC_Os06g16290	9.19877	42.6829	2.24088	4.70799e-32	up	ribosomal protein L7Ae, putative, expressed
LOC_Os11g21910	0.280617	1.70176	2.23763	3.99953e-05	up	retrotransposon protein, putative, Ty3-gypsy subclass
LOC_Os02g55560	3.5065	15.5211	2.23573	8.41371e-32	up	protein phosphatase 2C, putative, expressed
LOC_Os08g09720	0.155022	0.586915	2.23396	0.00252845	up	OsFBX272 - F-box domain containing protein, expressed
LOC_Os01g50616	2.23177	9.94866	2.23362	1.13223e-28	up	phosphatidylinositol transfer, putative, expressed
LOC_Os09g31498	0.752355	3.46916	2.23264	7.47114e-07	up	dihydroflavonol-4-reductase, putative, expressed
LOC_Os06g47930	0.426184	1.81415	2.23242	0.000108378	up	expressed protein
LOC_Os04g20749	0.958999	4.71341	2.23188	8.15789e-08	up	expressed protein
LOC_Os03g52390	16.6718	79.5238	2.23134	0.00247442	up	PIII1 - Proteinase inhibitor II family protein precursor, expressed
LOC_Os05g46290	3.70271	15.6978	2.23127	1.37168e-41	up	T-complex protein, putative, expressed
LOC_Os08g27140	1.54987	7.19224	2.22856	1.16316e-06	up	expressed protein
LOC_Os01g04460	1.04989	4.73131	2.22765	6.07745e-15	up	Ser/Thr protein kinase, putative, expressed
LOC_Os12g01740	0.214588	0.938744	2.2272	1.45489e-06	up	serine/threonine-protein kinase, putative, expressed
LOC_Os05g41880	0.136688	0.550386	2.22634	2.97537e-05	up	mutS domain V family protein, expressed
LOC_Os09g25190	0.43352	2.05952	2.22485	0.000947409	up	protein binding protein, putative, expressed
LOC_Os06g28280	0.224381	0.822792	2.22391	0.00441371	up	retrotransposon protein, putative, unclassified, expressed
LOC_Os04g35600	0.510112	2.43994	2.2235	1.97326e-16	up	OsPDIL1-2 protein disulfide isomerase PDIL1-2, expressed
LOC_Os07g38490	2.17945	9.8045	2.22309	2.70228e-23	up	GDP-fucose protein-O-fucosyltransferase 2, putative, expressed
LOC_Os08g10620	0.475269	1.84998	2.22238	0.000288448	up	expressed protein
LOC_Os03g22120	9.00972	40.0986	2.21977	9.5674e-44	up	sucrose synthase, putative, expressed
LOC_Os01g71690	1.518	6.68025	2.21736	4.24004e-17	up	recA protein, expressed
LOC_Os02g11130	9.93472	55.6626	2.21586	1.69821e-40	up	cytokinin-O-glucosyltransferase 3, putative, expressed
LOC_Os05g02530	210.544	969.469	2.21556	1.01453e-21	up	glutathione S-transferase, N-terminal domain containing protein, expressed
LOC_Os12g44340	0.914192	3.9676	2.21505	9.84432e-19	up	ATMAP70 protein, putative, expressed
LOC_Os02g55250	1.2019	5.47134	2.21365	1.60792e-07	up	BHLH transcription factor, putative, expressed
LOC_Os01g12710	29.7011	128.307	2.21297	1.07509e-33	up	oxidoreductase, short chain dehydrogenase/reductase family domain containing protein, expressed
LOC_Os12g01900	0.140214	0.672411	2.21275	0.000499997	up	retrotransposon protein, putative, unclassified, expressed
LOC_Os07g34006	0.564607	2.70325	2.21152	0.00688363	up	transporter family protein, putative, expressed
LOC_Os02g09380	1.53933	6.84956	2.21072	5.39456e-12	up	expressed protein
LOC_Os05g04310	0.312652	0.966555	2.21004	0.00105769	up	expressed protein
LOC_Os07g12900	1.22511	6.15119	2.20852	1.58721e-11	up	cadmium/zinc-transporting ATPase, putative, expressed
LOC_Os04g03760	0.205894	14.6826	2.20754	4.17288e-05	up	expressed protein
LOC_Os04g56100	26.0776	134.569	2.205	1.42331e-27	up	one cut domain family member 3, putative, expressed
LOC_Os03g09170	1.24608	6.31971	2.20458	8.94372e-05	up	ethylene-responsive transcription factor, putative, expressed
LOC_Os01g56330	0.592718	2.65225	2.20366	1.34096e-11	up	TKL_IRAK_CrRLK1L-1.5 - The CrRLK1L-1 subfamily has homology to the CrRLK1L homolog, expressed
LOC_Os06g29700	0.415107	1.92082	2.20275	0.000175895	up	OsFBD11 - F-box and FBD domain containing protein, expressed
LOC_Os03g37240	1.41756	6.43356	2.20119	1.88031e-22	up	retrotransposon protein, putative, unclassified, expressed
LOC_Os01g58690	2.28312	10.4159	2.19963	1.54189e-16	up	endonuclease/exonuclease/phosphatase family domain containing protein, expressed
LOC_Os09g26620	65.5599	288.424	2.19961	6.08956e-05	up	auxin-repressed protein, putative, expressed
LOC_Os07g38290	3.43813	16.6083	2.19816	9.72637e-09	up	plastocyanin-like domain containing protein, putative, expressed
LOC_Os06g19750	13.85	65.6831	2.198	1.14813e-35	up	expressed protein
LOC_Os02g49820	9.23706	39.1799	2.19758	5.68196e-44	up	RNA recognition motif family protein, expressed
LOC_Os02g51810	0.462984	2.02251	2.19718	3.55621e-09	up	expressed protein
LOC_Os06g24540	1.65768	7.18683	2.19649	4.10634e-30	up	expressed protein
LOC_Os03g11680	0.168332	0.7389	2.19493	0.0074441	up	ZOS3-05 - C2H2 zinc finger protein, expressed
LOC_Os04g34610	53.5236	264.675	2.19452	6.1046e-34	up	expressed protein
LOC_Os04g39780	0.227555	0.92132	2.19063	1.77866e-09	up	AMP-binding enzyme family protein, expressed
LOC_Os01g48140	0.352081	1.47252	2.18737	1.88586e-09	up	pentatricopeptide containing protein, putative, expressed
LOC_Os11g05080	0.310871	1.33852	2.18662	7.61601e-07	up	powdery mildew resistant protein 5, putative, expressed
LOC_Os02g37254	0.715006	2.93622	2.1852	0.00631529	up	expressed protein
LOC_Os10g30100	5.23396	22.7138	2.18482	1.11296e-43	up	3-5 exonuclease family protein, putative, expressed
LOC_Os10g35640	0.146326	0.60669	2.18281	2.21903e-05	up	Rf1, mitochondrial precursor, putative, expressed
LOC_Os02g33560	0.52993	2.33631	2.18243	2.41006e-06	up	expressed protein
LOC_Os08g35700	0.286878	1.20383	2.18223	3.22344e-08	up	Leucine Rich Repeat family protein, expressed
LOC_Os04g36800	5.55674	24.8474	2.1818	6.70043e-37	up	3-oxoacyl-synthase, putative, expressed
LOC_Os04g41110	0.267997	1.11265	2.18128	3.1257e-09	up	Rad21 / Rec8 like protein, putative, expressed
LOC_Os04g53700	1.27296	5.38622	2.18	2.33699e-18	up	zinc finger protein, putative, expressed
LOC_Os12g39420	8.02271	35.2263	2.178	2.56304e-43	up	nucleobase-ascorbate transporter, putative, expressed
LOC_Os05g08970	1.80383	7.55876	2.17503	3.33067e-16	up	SSRP1-like FACT complex subunit, putative, expressed
LOC_Os04g35170	6.81779	28.1214	2.17139	4.42009e-35	up	expressed protein
LOC_Os03g01750	35.8128	151.91	2.17088	9.53807e-34	up	dual specificity protein phosphatase, putative, expressed
LOC_Os06g51060	12.6603	69.3025	2.16936	2.46699e-06	up	CHIT8 - Chitinase family protein precursor, expressed
LOC_Os02g05600	0.206547	0.848693	2.16921	0.00147269	up	expressed protein
LOC_Os03g06290	3.0272	17.928	2.16872	4.28495e-13	up	OsSub27 - Putative Subtilisin homologue, expressed
LOC_Os12g41620	3.47492	14.6735	2.16753	3.88247e-41	up	WD domain, G-beta repeat domain containing protein, expressed
LOC_Os04g12480	1.19751	4.91617	2.16486	1.68472e-25	up	pumilio-family RNA binding repeat containing protein, expressed
LOC_Os03g05840	1.1818	4.98259	2.16257	6.5431e-06	up	FAD dependent oxidoreductase domain containing protein, expressed
LOC_Os03g02480	2.86271	12.8833	2.15894	9.2728e-22	up	inner membrane protein, putative, expressed
LOC_Os05g25040	0.297438	0.977695	2.15875	0.000410378	up	expressed protein
LOC_Os10g39936	6.38938	33.3469	2.15816	1.63301e-07	up	zinc finger, C3HC4 type domain containing protein, expressed
LOC_Os12g24020	12.4974	57.032	2.1578	0.000453453	up	rhodanese-like domain containing protein, putative, expressed
LOC_Os04g06770	6.90745	29.1151	2.15738	1.2697e-41	up	argonaute, putative, expressed
LOC_Os03g07190	17.985	76.0103	2.15626	2.29358e-28	up	expressed protein
LOC_Os07g42420	0.559848	2.32878	2.15415	0.000834855	up	3-oxoacyl-synthase, putative, expressed
LOC_Os03g09830	0.731671	3.27596	2.14952	1.37911e-07	up	expressed protein
LOC_Os10g26720	1.01863	3.77634	2.14763	3.82825e-07	up	exonuclease, putative, expressed
LOC_Os03g46310	4.39599	18.0952	2.14564	4.51501e-22	up	expressed protein
LOC_Os11g03670	1.61216	6.93576	2.1441	2.64836e-12	up	Mpv17 / PMP22 family domain containing protein, expressed
LOC_Os11g31320	0.288907	1.12933	2.14396	0.00113462	up	retrotransposon protein, putative, unclassified
LOC_Os03g57840	14.3875	63.4615	2.14232	2.69856e-41	up	peptidase M50, mammalian sterol-regulatory element binding protein, putative, expressed
LOC_Os05g46380	0.215286	0.912678	2.14159	0.00223192	up	OsFBX174 - F-box domain containing protein, expressed
LOC_Os07g46770	0.363506	1.45537	2.13901	2.66466e-05	up	expressed protein
LOC_Os09g04660	0.132986	0.54773	2.13868	2.75049e-06	up	retrotransposon protein, putative, unclassified, expressed
LOC_Os05g01120	1.10169	4.55966	2.13737	9.13797e-10	up	cytochrome P450, putative, expressed
LOC_Os05g01256	0.320161	1.20835	2.13671	5.67305e-06	up	helix-loop-helix DNA-binding domain containing protein, expressed
LOC_Os09g32470	0.411404	1.86789	2.13611	0.00299465	up	membrane protein, putative, expressed
LOC_Os01g55450	5.68148	24.5495	2.13594	6.32063e-41	up	CAMK_KIN1/SNF1/Nim1_like.11 - CAMK includes calcium/calmodulin depedent protein kinases, expressed
LOC_Os10g07400	0.191306	0.809816	2.13529	4.48512e-08	up	disease resistance RPP13-like protein 1, putative, expressed
LOC_Os03g43540	0.235362	1.0873	2.13373	4.94105e-06	up	expressed protein
LOC_Os05g05490	0.311311	1.26262	2.13345	3.39246e-05	up	pentatricopeptide, putative, expressed
LOC_Os11g02450	4.0138	17.05	2.13335	5.992e-19	up	elongation factor P, putative, expressed
LOC_Os06g44540	1.03776	4.41395	2.13188	1.16696e-10	up	HOTHEAD precursor, putative, expressed
LOC_Os01g72240	6.18895	25.9341	2.13114	5.69421e-39	up	uridine 5-monophosphate synthase, putative, expressed
LOC_Os03g35640	0.286035	1.13322	2.1298	0.00126138	up	retrotransposon protein, putative, unclassified, expressed
LOC_Os06g06850	0.157373	0.660441	2.12924	1.49684e-05	up	resistance protein LR10, putative, expressed
LOC_Os08g01430	2.84172	12.6612	2.12614	8.94189e-20	up	OsFBX260 - F-box domain containing protein, expressed
LOC_Os07g42770	3.67772	15.1716	2.12206	1.70486e-34	up	CAMK_CAMK_like.35 - CAMK includes calcium/calmodulin depedent protein kinases, expressed
LOC_Os03g59160	1.04351	4.20592	2.1192	1.55452e-07	up	elongation factor P, putative, expressed
LOC_Os09g39020	0.101873	0.406424	2.11815	0.000738944	up	N-rich protein, putative, expressed
LOC_Os06g13560	1.51436	6.04839	2.11779	1.68332e-09	up	SAM dependent carboxyl methyltransferase, putative, expressed
LOC_Os06g20410	2.48413	11.9009	2.11738	6.73741e-34	up	BAH domain containing protein, expressed
LOC_Os01g05010	6.87329	28.5867	2.11721	6.11743e-30	up	mitochondrial glycoprotein, putative, expressed
LOC_Os10g21784	1.05202	4.72081	2.11669	0.00469689	up	expressed protein
LOC_Os12g13660	0.364592	1.46312	2.1165	5.69395e-14	up	expressed protein
LOC_Os03g55164	4.67549	18.9098	2.11633	1.1666e-34	up	WRKY4, expressed
LOC_Os07g05040	5.93494	26.6357	2.11618	3.31681e-18	up	cadmium-induced protein, putative, expressed
LOC_Os08g23730	11.4864	45.8854	2.11418	6.70209e-40	up	class I glutamine amidotransferase, putative, expressed
LOC_Os06g17390	0.0923904	0.365538	2.11392	0.00117001	up	auxin-independent growth promoter protein, putative, expressed
LOC_Os05g34780	0.0845934	0.367359	2.11282	0.00117067	up	retrotransposon protein, putative, Ty3-gypsy subclass, expressed
LOC_Os06g36220	1.88686	6.10164	2.11167	3.35514e-14	up	OsFBX198 - F-box domain containing protein, expressed
LOC_Os09g32080	1.00472	4.33986	2.11121	7.29179e-08	up	CHIT13 - Chitinase family protein precursor, expressed
LOC_Os06g46730	0.237799	0.882691	2.11016	7.74113e-05	up	expressed protein
LOC_Os07g01540	0.362855	1.51565	2.10899	1.09015e-09	up	Ser/Thr protein phosphatase family protein, putative, expressed
LOC_Os03g27870	0.576704	2.24187	2.10873	1.78672e-13	up	transposon protein, putative, CACTA, En/Spm sub-class, expressed
LOC_Os01g34490	0.117313	0.505915	2.10848	0.00954038	up	retrotransposon protein, putative, unclassified, expressed
LOC_Os09g32010	0.191537	0.832026	2.10783	0.000116281	up	ternary complex factor MIP1, putative, expressed
LOC_Os06g21330	3.68055	14.9518	2.10678	7.18353e-34	up	ABB1 - Ankyrin repeat region with 2 Bric-a-Brac, Tramtrack, Broad Complex BTB domains, expressed
LOC_Os10g04625	2.4785	11.0297	2.10512	0.000205934	up	expressed protein
LOC_Os04g33700	0.792362	3.22819	2.10454	6.22272e-12	up	ABC transmembrane transporter domain containing protein, expressed
LOC_Os01g67520	0.266832	1.0199	2.10124	4.25228e-05	up	VTC2, putative, expressed
LOC_Os03g12820	13.6678	59.2176	2.09984	0.000715254	up	ATP8, putative, expressed
LOC_Os10g26700	1.09911	4.37767	2.09842	0.00626364	up	YGL010w, putative, expressed
LOC_Os08g41100	4.92199	20.6236	2.09736	7.28648e-29	up	CHIT12 - Chitinase family protein precursor, expressed
LOC_Os06g23040	7.93416	35.7868	2.09718	7.66354e-26	up	expressed protein
LOC_Os11g29490	2.51705	10.3642	2.09676	2.78083e-34	up	plasma membrane ATPase, putative, expressed
LOC_Os06g11990	0.646286	2.47356	2.09646	2.11775e-20	up	expressed protein
LOC_Os06g46940	1.72465	6.99711	2.09534	8.91874e-28	up	Os6bglu25 - beta-glucosidase homologue, similar to Os3bglu6, expressed
LOC_Os05g32110	1.19315	4.97052	2.09368	1.44406e-14	up	COBRA, putative, expressed
LOC_Os01g04630	12.8591	52.2213	2.09197	2.4366e-40	up	muconate cycloisomerase, putative, expressed
LOC_Os07g10400	0.54496	2.07194	2.0919	1.47878e-12	up	pentatricopeptide, putative, expressed
LOC_Os01g41030	2.15168	9.06294	2.09076	1.06474e-14	up	ribosomal protein L25, putative, expressed
LOC_Os01g52130	0.178556	0.744999	2.08923	0.00144678	up	sulfate transporter, putative, expressed
LOC_Os03g07340	4.71237	22.0276	2.08894	3.35157e-10	up	ribosomal L18p/L5e family protein, putative, expressed
LOC_Os01g05060	33.4924	136.009	2.08874	2.53034e-38	up	mitochondrial glycoprotein, putative, expressed
LOC_Os11g03970	2.47963	9.1336	2.08682	4.08652e-35	up	CAMK_KIN1/SNF1/Nim1_like.5 - CAMK includes calcium/calmodulin depedent protein kinases, expressed
LOC_Os04g57890	11.4776	53.0772	2.08645	1.23832e-21	up	oligosaccharyl transferase, putative, expressed
LOC_Os01g18630	36.9256	143.509	2.08483	4.3835e-31	up	aspartic proteinase oryzasin-1 precursor, putative, expressed
LOC_Os07g46600	3.72034	14.9526	2.08397	4.35763e-33	up	RNA pseudouridine synthase, putative, expressed
LOC_Os09g27030	186.476	774.766	2.08092	2.5326e-12	up	oryzain gamma chain precursor, putative, expressed
LOC_Os08g36490	0.336984	1.17146	2.08034	8.80122e-06	up	kinetochore protein, putative, expressed
LOC_Os03g37470	5.32542	23.1557	2.07987	1.44439e-15	up	MATE efflux family protein, putative, expressed
LOC_Os05g30970	0.587211	2.43412	2.07977	1.24543e-09	up	copine, putative, expressed
LOC_Os01g36610	0.218033	0.832378	2.07807	0.00697882	up	expressed protein
LOC_Os06g07550	1.61308	6.54383	2.07649	1.05945e-26	up	PPR repeat domain containing protein, putative, expressed
LOC_Os03g54910	0.807408	3.51572	2.07222	0.00133414	up	X8 domain containing protein, expressed
LOC_Os01g04260	3.06664	12.2926	2.06957	1.71948e-07	up	fatty acid hydroxylase, putative, expressed
LOC_Os03g43420	119.66	447.04	2.06916	5.67551e-37	up	single-stranded DNA-binding protein, putative, expressed
LOC_Os04g42200	8.77867	41.3584	2.06588	3.71682e-10	up	expressed protein
LOC_Os08g31100	0.387895	1.58611	2.06585	2.41495e-06	up	retrotransposon protein, putative, unclassified
LOC_Os06g06400	0.392434	1.4038	2.06571	1.63851e-11	up	NBS-LRR type disease resistance protein, putative, expressed
LOC_Os08g37690	1.8633	8.02788	2.06548	1.13526e-06	up	expressed protein
LOC_Os03g60730	0.394954	1.49745	2.06357	9.40844e-11	up	transposon protein, putative, unclassified, expressed
LOC_Os07g39090	0.850314	3.34087	2.06241	5.95049e-19	up	pentatricopeptide repeat domain containing protein, putative, expressed
LOC_Os08g17655	3.60483	15.7083	2.06193	1.98622e-09	up	expressed protein
LOC_Os10g31856	2.51698	7.26948	2.06056	7.2813e-27	up	midasin-related, putative, expressed
LOC_Os11g09280	16.5129	67.5226	2.0605	1.4899e-37	up	OsPDIL1-1 protein disulfide isomerase PDIL1-1, expressed
LOC_Os07g47100	2.11783	8.49867	2.05863	4.75662e-19	up	transporter, monovalent cation:proton antiporter-2 family, putative, expressed
LOC_Os07g32620	1.19046	5.98894	2.05748	0.00033648	up	anthocyanidin 5,3-O-glucosyltransferase, putative, expressed
LOC_Os03g60190	0.645448	1.86584	2.05588	3.16925e-10	up	oxidoreductase, 2OG-Fe oxygenase family protein, putative, expressed
LOC_Os04g33460	15.1094	58.8235	2.05343	6.35938e-07	up	1,4-alpha-glucan-branching enzyme 2, chloroplast precursor, putative, expressed
LOC_Os05g40700	5.87145	23.7166	2.05318	1.82726e-27	up	transmembrane protein 56, putative, expressed
LOC_Os06g43020	1.30275	4.75031	2.0501	0.00160275	up	expressed protein
LOC_Os01g08860	42.0622	291.853	2.04721	8.07761e-38	up	hsp20/alpha crystallin family protein, putative, expressed
LOC_Os11g03460	0.356885	1.35426	2.04502	2.18613e-08	up	Mad3/BUB1 homology region 1 domain containing protein, expressed
LOC_Os05g35580	4.08479	18.4176	2.04432	4.10399e-15	up	amidophosphoribosyltransferase, chloroplast precursor, putative, expressed
LOC_Os09g19560	5.11295	19.6341	2.04301	1.28074e-33	up	methyltransferase, putative, expressed
LOC_Os11g42800	0.132097	0.470658	2.04265	0.000957291	up	kinesin motor domain containing protein, putative, expressed
LOC_Os03g45920	0.789175	3.38981	2.0426	0.0001651	up	tubulin/FtsZ domain containing protein, putative, expressed
LOC_Os03g62090	0.275633	1.0843	2.04245	1.28159e-08	up	CESA5 - cellulose synthase, expressed
LOC_Os11g20689	1.92528	7.45005	2.04227	6.38236e-13	up	exosome complex exonuclease, putative, expressed
LOC_Os12g42150	6.2375	25.2021	2.04122	6.53965e-21	up	WD domain, G-beta repeat domain containing protein, expressed
LOC_Os01g60260	3.40894	13.2912	2.03949	1.00561e-25	up	KH domain containing protein, putative, expressed
LOC_Os09g23720	0.173558	0.66023	2.03836	0.00471779	up	expressed protein
LOC_Os08g09230	0.137005	0.502207	2.03815	5.53369e-09	up	starch synthase III, putative, expressed
LOC_Os12g06910	1.84605	7.11539	2.03704	3.27994e-32	up	nucleolar protein family 6, putative, expressed
LOC_Os05g39150	1.87677	7.84726	2.03331	7.72565e-11	up	expressed protein
LOC_Os10g04120	0.360772	1.38176	2.03105	2.32031e-16	up	powdery mildew resistance protein PM3b, putative, expressed
LOC_Os01g72930	0.119673	0.441015	2.03053	0.00126436	up	pentatricopeptide, putative, expressed
LOC_Os03g55776	36.9455	148.673	2.03043	7.11113e-34	up	expressed protein
LOC_Os11g28600	42.8596	202.479	2.02906	2.07688e-36	up	expressed protein
LOC_Os03g32040	0.335551	1.4133	2.02574	0.000449438	up	phenazine biosynthesis protein, putative, expressed
LOC_Os03g38359	4.69605	18.2032	2.02537	0.000346959	up	expressed protein
LOC_Os01g43460	0.763717	3.55547	2.02308	0.000130153	up	C4-dicarboxylate transporter/malic acid transport protein, expressed
LOC_Os09g36040	67.8721	253.25	2.02274	4.56269e-27	up	rhodanese-like domain containing protein, putative, expressed
LOC_Os03g11510	0.905527	3.4527	2.02233	3.17031e-10	up	mitochondrial carrier protein, putative, expressed
LOC_Os06g28820	0.643608	1.45452	2.0223	4.1207e-06	up	cycloartenol synthase, putative, expressed
LOC_Os11g36930	0.185343	0.711677	2.02222	7.84099e-05	up	ZOS11-05 - C2H2 zinc finger protein, expressed
LOC_Os12g34010	0.338606	0.740896	2.02157	0.000568376	up	expressed protein
LOC_Os12g10660	3.36768	11.84	2.02152	5.02196e-05	up	B-box zinc finger family protein, putative, expressed
LOC_Os07g32590	14.2828	54.6501	2.02129	6.76551e-38	up	peptidase, M24 family protein, putative, expressed
LOC_Os07g01810	0.756135	3.55116	2.02105	0.00353864	up	potassium channel protein, putative, expressed
LOC_Os10g35450	0.769118	2.97093	2.02079	7.67129e-11	up	serine/threonine-protein kinase, putative, expressed
LOC_Os07g40290	4.72163	22.5526	2.0199	2.90753e-18	up	OsGH3.8 - Probable indole-3-acetic acid-amido synthetase, expressed
LOC_Os02g54030	0.845095	3.10275	2.01803	6.72612e-09	up	polygalacturonase, putative, expressed
LOC_Os01g32090	0.0765416	0.298644	2.01786	8.94168e-06	up	PPR repeat domain containing protein, putative, expressed
LOC_Os07g23900	1.00705	4.04165	2.01681	1.05684e-09	up	OsFBX234 - F-box domain containing protein, expressed
LOC_Os09g27010	1.52439	6.03086	2.01602	8.9005e-11	up	tyrosine protein kinase domain containing protein, putative, expressed
LOC_Os03g21530	3.32102	12.2678	2.01581	8.07761e-38	up	AARP2CN domain containing protein, expressed
LOC_Os07g49390	1.66705	5.90126	2.01568	1.10039e-07	up	P-protein, putative, expressed
LOC_Os03g21660	1.72392	6.50546	2.01522	8.90039e-29	up	transposon protein, putative, unclassified, expressed
LOC_Os03g21030	8.51281	36.4151	2.01373	4.31415e-09	up	no apical meristem protein, putative, expressed
LOC_Os03g24844	4.18746	19.2965	2.01305	2.62325e-26	up	expressed protein
LOC_Os03g51240	1.49489	7.14818	2.01273	3.5156e-05	up	glycosyl hydrolases family 17, putative, expressed
LOC_Os01g68524	1.34784	3.46747	2.01224	3.3663e-12	up	pentatricopeptide, putative, expressed
LOC_Os10g35290	3.51662	12.7014	2.01067	2.88502e-35	up	DNA-directed RNA polymerase I subunit RPA2, putative, expressed
LOC_Os03g63060	0.632283	2.48778	2.01016	9.62459e-07	up	P21-Rho-binding domain containing protein, putative, expressed
LOC_Os03g63910	11.4816	100.652	2.00923	3.35554e-30	up	PPR repeat domain containing protein, putative, expressed
LOC_Os08g42560	5.48782	20.9106	2.00902	4.20184e-37	up	tRNA synthetase class II core domain containing protein, expressed
LOC_Os01g09280	5.67051	22.5176	2.00798	2.04905e-06	up	myb-related transcription activator, putative, expressed
LOC_Os03g11910	6.73629	25.8064	2.00655	7.21537e-37	up	DnaK family protein, putative, expressed
LOC_Os01g53750	0.390475	1.41875	2.00637	0.000109579	up	glucan endo-1,3-beta-glucosidase precursor, putative, expressed
LOC_Os01g56460	4.03829	15.9299	2.00633	1.62939e-16	up	mitochondrial glycoprotein, putative, expressed
LOC_Os02g38580	0.197789	0.725004	2.00628	0.00268406	up	protein phosphatase 2C, putative, expressed
LOC_Os02g48210	0.688739	2.2794	2.00594	5.36644e-07	up	lectin-like protein kinase, putative, expressed
LOC_Os01g58300	0.0710341	0.256395	2.00558	0.00714056	up	expressed protein
LOC_Os05g20440	1.01331	5.01599	2.00277	1.85352e-07	up	retrotransposon protein, putative, unclassified, expressed
LOC_Os11g24120	2.17517	9.05084	2.00218	7.88727e-14	up	expressed protein
LOC_Os01g15890	0.407727	1.83495	1.99718	0.000191576	up	retrotransposon protein, putative, unclassified, expressed
LOC_Os02g42585	3.17002	14.1383	1.99688	5.08387e-10	up	AP2 domain containing protein, expressed
LOC_Os12g37090	1.55187	5.73421	1.9956	1.22399e-28	up	expressed protein
LOC_Os06g02830	0.93596	4.08339	1.99481	3.64484e-05	up	expressed protein
LOC_Os10g25780	5.73959	22.0621	1.99458	5.2613e-35	up	FAD-linked oxidoreductase protein, putative, expressed
LOC_Os05g14940	0.239	0.894495	1.99308	2.55064e-05	up	transposon protein, putative, unclassified, expressed
LOC_Os03g48310	1.5241	5.78248	1.9923	6.96036e-15	up	plasma membrane ATPase, putative, expressed
LOC_Os05g34460	14.9089	56.0114	1.99071	1.79866e-33	up	OsDegp7 - Putative Deg protease homologue, expressed
LOC_Os10g03540	3.91386	15.7037	1.99042	1.17207e-08	up	ribosomal protein L7Ae, putative, expressed
LOC_Os11g07440	0.82373	3.24381	1.98978	7.22148e-11	up	plant neutral invertase domain containing protein, expressed
LOC_Os05g41080	0.593714	1.91915	1.98972	0.00530727	up	histone H3, putative, expressed
LOC_Os09g29080	5.72742	20.2401	1.98868	4.38403e-16	up	expressed protein
LOC_Os05g49610	35.5036	139.851	1.98835	3.36636e-33	up	ubiquitin carboxyl-terminal hydrolase, family 1, putative, expressed
LOC_Os06g39875	0.840431	3.23288	1.98615	0.000661249	up	ras-related protein, putative, expressed
LOC_Os03g48540	0.849154	3.28438	1.98188	2.85096e-13	up	expressed protein
LOC_Os02g33830	0.728283	2.51302	1.97914	4.69572e-05	up	expressed protein
LOC_Os04g21880	0.277787	0.98016	1.97886	9.16764e-11	up	expressed protein
LOC_Os01g71700	7.25232	24.9103	1.97676	1.58346e-26	up	amino acid permease family protein, putative, expressed
LOC_Os04g55680	0.514881	2.20287	1.97546	0.00483835	up	indole-3-acetate beta-glucosyltransferase, putative, expressed
LOC_Os12g13100	0.509003	1.94972	1.97485	0.00590084	up	WW domain containing protein, expressed
LOC_Os05g48880	1.51716	6.09479	1.97411	1.07482e-09	up	expressed protein
LOC_Os06g19410	0.443972	1.46256	1.97369	4.05498e-10	up	retrotransposon protein, putative, unclassified, expressed
LOC_Os03g11340	2.44595	9.11942	1.97123	2.79726e-20	up	leucine-rich repeat resistance protein, putative, expressed
LOC_Os01g52100	0.382248	1.43264	1.9702	0.0017395	up	DUF581 domain containing protein, expressed
LOC_Os12g10470	0.937224	3.45378	1.96875	8.16602e-19	up	expressed protein
LOC_Os01g61320	10.3216	38.3229	1.96848	9.19877e-35	up	thioredoxin, putative, expressed
LOC_Os11g27329	0.615758	2.69596	1.96805	5.87398e-05	up	OsSCP62 - Putative Serine Carboxypeptidase homologue, expressed
LOC_Os02g50010	19.2752	71.9477	1.96715	2.04143e-34	up	APO, putative, expressed
LOC_Os12g26940	0.125232	0.473854	1.96684	0.00668455	up	CHASE domain containing protein, expressed
LOC_Os10g20235	3.99814	9.83551	1.96626	3.94985e-08	up	expressed protein
LOC_Os05g03920	2.80245	11.2853	1.96548	3.8289e-06	up	TKL_IRAK_DUF26-lf.3 - DUF26 kinases have homology to DUF26 containing loci, expressed
LOC_Os03g60340	1.25717	5.28199	1.96516	0.00025284	up	leaf senescence related protein, putative, expressed
LOC_Os03g45344	0.626377	2.36562	1.96468	0.000235767	up	expressed protein
LOC_Os05g24150	0.708512	3.28871	1.96403	5.17007e-15	up	tetratricopeptide-like helical, putative, expressed
LOC_Os01g42090	2.59185	11.6797	1.96389	2.62896e-07	up	nodulin MtN3 family protein, putative, expressed
LOC_Os06g03790	4.00343	15.6307	1.96385	3.26753e-12	up	39S ribosomal protein L47, mitochondrial precursor, putative, expressed
LOC_Os01g73950	2.42858	9.12212	1.96325	2.71644e-21	up	PPR repeat containing protein, expressed
LOC_Os12g13340	0.870865	3.11355	1.96114	5.61573e-18	up	expressed protein
LOC_Os02g12120	0.320881	1.41854	1.96062	1.54752e-06	up	retrotransposon protein, putative, unclassified, expressed
LOC_Os06g11400	0.941353	3.51527	1.96031	0.00113326	up	expressed protein
LOC_Os03g18840	1.99856	7.20552	1.95986	6.90122e-16	up	NUC189 domain containing protein, expressed
LOC_Os01g19670	1.13203	6.89809	1.95871	0.00654057	up	expressed protein
LOC_Os09g36220	40.608	146.391	1.95859	2.10652e-23	up	response regulator receiver domain containing protein, expressed
LOC_Os10g36880	0.0915774	0.32089	1.95677	0.000625098	up	kinesin motor domain containing protein, putative, expressed
LOC_Os05g41500	5.72145	24.6497	1.95614	4.27946e-08	up	expressed protein
LOC_Os02g27100	1.23253	5.04776	1.95539	3.97795e-07	up	expressed protein
LOC_Os07g02930	0.196992	0.724852	1.95521	0.0080006	up	OsFBX210 - F-box domain containing protein, expressed
LOC_Os05g14310	7.80335	30.2878	1.95401	7.80882e-12	up	expressed protein
LOC_Os02g38494	1.37567	4.8887	1.95224	1.6099e-11	up	protein phosphatase 2C, putative, expressed
LOC_Os02g49510	0.373107	1.38922	1.95161	9.09321e-06	up	amino acid transporter, putative, expressed
LOC_Os11g03680	0.67005	2.72221	1.95154	0.000765155	up	OsFBX395 - F-box domain containing protein, expressed
LOC_Os05g38210	1.20246	4.40907	1.94829	1.52137e-07	up	mitochondrial glycoprotein, putative, expressed
LOC_Os05g48060	1.73453	6.91387	1.94682	5.55568e-14	up	phosphatidylserine synthase, putative, expressed
LOC_Os08g23430	4.39657	15.7254	1.94601	1.79172e-35	up	starch binding domain containing protein, putative, expressed
LOC_Os01g43120	20.1245	73.8136	1.9455	1.73014e-31	up	DEAD/DEAH box helicase, putative, expressed
LOC_Os11g03780	1.91935	6.92271	1.94511	1.63298e-25	up	alpha-N-arabinofuranosidase, putative, expressed
LOC_Os02g49230	0.863741	3.15396	1.94498	9.06485e-13	up	CCT/B-box zinc finger protein, putative, expressed
LOC_Os02g51860	0.664309	2.40877	1.93998	1.44537e-10	up	dehydration response related protein, putative, expressed
LOC_Os11g01740	0.346874	1.27895	1.93984	1.74962e-06	up	serine/threonine-protein kinase, putative, expressed
LOC_Os05g04750	0.540046	1.91447	1.93976	0.000113149	up	OsFBX157 - F-box domain containing protein, expressed
LOC_Os09g36350	1.46809	5.45298	1.93865	4.36056e-14	up	endoglucanase, putative, expressed
LOC_Os02g50280	4.49371	16.1703	1.93787	1.76361e-27	up	pentatricopeptide, putative, expressed
LOC_Os05g46950	1.43165	5.49572	1.93748	1.01435e-07	up	expressed protein
LOC_Os05g03060	0.150689	0.518835	1.93694	0.00368197	up	expressed protein
LOC_Os01g06000	1.063	3.02438	1.93587	5.57692e-15	up	PPR repeat containing protein, expressed
LOC_Os02g31230	0.362564	1.44402	1.93481	0.000179176	up	expressed protein
LOC_Os01g74030	1.30488	4.70041	1.93325	2.78537e-23	up	pumilio-family RNA binding protein, putative, expressed
LOC_Os06g44230	7.8136	28.0433	1.93217	8.99271e-30	up	DNA-directed RNA polymerase 3A, chloroplast precursor, putative, expressed
LOC_Os04g41970	2.72397	12.469	1.93201	3.01632e-11	up	endoglucanase, putative, expressed
LOC_Os02g11760	1.31171	4.7851	1.9315	1.24043e-26	up	pleiotropic drug resistance protein, putative, expressed
LOC_Os01g01740	0.259923	1.01203	1.93149	0.00233156	up	protein kinase domain containing protein, expressed
LOC_Os03g06330	6.42348	22.63	1.93125	3.29986e-12	up	tyrosine protein kinase domain containing protein, putative, expressed
LOC_Os07g14850	0.573713	2.09428	1.93122	4.81525e-12	up	CESA6 - cellulose synthase, expressed
LOC_Os12g05210	3.48514	14.7893	1.93104	1.09163e-05	up	expressed protein
LOC_Os11g10340	0.701937	2.48253	1.93101	1.80786e-08	up	OsFBX417 - F-box domain containing protein, expressed
LOC_Os05g48040	1.6677	6.05082	1.93024	1.70252e-14	up	MATE efflux family protein, putative, expressed
LOC_Os01g06280	5.39561	23.2962	1.92883	9.03897e-27	up	TKL_IRAK_CrRLK1L-1.4 - The CrRLK1L-1 subfamily has homology to the CrRLK1L homolog, expressed
LOC_Os02g12220	0.407571	1.70998	1.92721	0.00337247	up	retrotransposon protein, putative, unclassified, expressed
LOC_Os05g33460	3.08485	11.6664	1.92635	3.59725e-12	up	mTERF domain containing protein, expressed
LOC_Os01g24940	0.260775	0.907975	1.92482	0.00020167	up	poly synthetase 2-A, putative, expressed
LOC_Os10g07380	0.801624	3.30139	1.92435	6.88942e-05	up	expressed protein
LOC_Os03g28170	6.06526	26.5071	1.9241	5.04319e-05	up	expressed protein
LOC_Os08g09210	4.10816	14.6541	1.92381	6.63437e-29	up	phosphoribosylamine--glycine ligase, putative, expressed
LOC_Os06g23360	0.877402	3.50574	1.9233	0.00406877	up	LTPL70 - Protease inhibitor/seed storage/LTP family protein precursor, expressed
LOC_Os07g36230	1.48815	6.36713	1.92321	8.44886e-06	up	BTBN15 - Bric-a-Brac, Tramtrack, Broad Complex BTB domain with non-phototropic hypocotyl 3 NPH3 and coiled-coil domains, expressed
LOC_Os01g14050	4.31217	15.0592	1.92199	2.51713e-15	up	C2 domain containing protein, putative, expressed
LOC_Os02g49240	1.06627	4.06863	1.92185	0.000154123	up	expressed protein
LOC_Os09g24900	2.30125	8.25636	1.92023	2.07911e-13	up	methyltransferase, putative, expressed
LOC_Os12g07300	3.31554	11.1793	1.92017	6.40205e-33	up	N-acetyltransferase 10, putative, expressed
LOC_Os10g30300	5.1798	16.5563	1.91856	2.00801e-07	up	TRM112, putative, expressed
LOC_Os08g33690	1.38998	5.12526	1.91785	0.0059938	up	expressed protein
LOC_Os01g16290	6.28908	21.9733	1.91723	1.07144e-24	up	DNA gyrase subunit B, chloroplast/mitochondrial precursor, putative, expressed
LOC_Os02g53520	0.314288	1.11462	1.91707	3.1776e-08	up	kinesin motor domain containing protein, putative, expressed
LOC_Os10g37340	12.9424	50.5332	1.91643	1.97709e-30	up	cystathionine gamma-synthase, putative, expressed
LOC_Os02g43870	0.653398	2.38211	1.9158	1.2096e-05	up	inactive receptor kinase At2g26730 precursor, putative, expressed
LOC_Os12g05330	0.653943	2.29567	1.91542	0.000181425	up	protein of unknown function containing protein, expressed
LOC_Os04g12560	0.480751	1.73171	1.91525	5.43677e-08	up	receptor-like protein kinase, putative, expressed
LOC_Os11g08569	0.173478	0.608318	1.91493	0.000510243	up	cycloartenol synthase, putative, expressed
LOC_Os03g55620	0.268718	0.949445	1.91347	0.00371678	up	CAMK_CAMK_like_Aur_like.2 - CAMK includes calcium/calmodulin depedent protein kinases, expressed
LOC_Os12g03950	0.459745	1.66655	1.91345	2.48271e-05	up	major facilitator superfamily antiporter, putative, expressed
LOC_Os05g18850	1.90098	7.31818	1.91282	1.14306e-12	up	endoribonuclease Dicer, putative, expressed
LOC_Os03g08560	0.14504	0.510042	1.91088	0.00287492	up	plasma membrane ATPase, putative, expressed
LOC_Os04g33770	0.221775	0.709251	1.9104	0.0013481	up	nucleoside-diphosphate-sugar epimerase, putative, expressed
LOC_Os10g21418	2.86793	10.0286	1.90856	5.94266e-27	up	NADPH-dependent oxidoreductase, putative, expressed
LOC_Os05g34490	0.390517	1.35022	1.9082	3.04124e-07	up	expressed protein
LOC_Os09g08910	0.585027	2.12206	1.90468	3.98136e-14	up	ATP synthase, putative, expressed
LOC_Os02g09940	47.4681	201.682	1.90455	1.68089e-07	up	peroxiredoxin, putative, expressed
LOC_Os01g01670	4.65654	16.1236	1.90414	8.96265e-20	up	expressed protein
LOC_Os12g16670	0.789598	3.04331	1.90311	6.18189e-05	up	expressed protein
LOC_Os03g51470	0.942271	3.39268	1.90187	0.000174083	up	expressed protein
LOC_Os08g42550	1.75148	8.43944	1.90185	6.00113e-15	up	AP2 domain containing protein, expressed
LOC_Os08g39480	2.51884	10.3779	1.90007	0.00410418	up	expressed protein
LOC_Os04g34600	43.3296	177.964	1.89775	1.47278e-33	up	abscisic stress-ripening, putative, expressed
LOC_Os11g04710	0.790221	2.78423	1.89753	3.50905e-06	up	cytochrome P450, putative, expressed
LOC_Os08g17320	1.8824	7.81384	1.89618	1.96859e-07	up	protein kinase family protein, putative, expressed
LOC_Os04g23630	0.203763	0.656968	1.89617	6.72354e-05	up	expressed protein
LOC_Os01g53880	3.49803	12.3352	1.89538	3.79802e-07	up	OsIAA6 - Auxin-responsive Aux/IAA gene family member, expressed
LOC_Os05g28730	0.330445	1.0932	1.89502	0.00496124	up	zinc finger, C3HC4 type domain containing protein, expressed
LOC_Os09g26920	0.614101	2.71177	1.89367	0.000722245	up	OsSub57 - Putative Subtilisin homologue, expressed
LOC_Os08g32160	1.24693	4.97349	1.89358	0.000482797	up	oxidoreductase, 2OG-FeII oxygenase domain containing protein, putative, expressed
LOC_Os01g19490	1.6092	5.61715	1.89352	8.82484e-19	up	pentatricopeptide, putative, expressed
LOC_Os07g01340	3.51953	13.754	1.89336	2.80959e-14	up	gibberellin 2-beta-dioxygenase 7, putative, expressed
LOC_Os06g02170	3.00913	10.8842	1.89167	2.85765e-13	up	DNAJ heat shock N-terminal domain-containing protein, putative, expressed
LOC_Os02g04760	1.15597	5.09008	1.89167	1.57639e-13	up	cycloartenol synthase, putative, expressed
LOC_Os01g70860	2.37377	7.82631	1.88951	3.28461e-05	up	esterase, putative, expressed
LOC_Os03g28080	11.8699	57.3604	1.88762	2.0112e-05	up	ring-H2 zinc finger protein, putative, expressed
LOC_Os08g14770	1.81452	6.24739	1.88654	2.79009e-22	up	aminotransferase, putative, expressed
LOC_Os01g16040	7.42699	26.0492	1.88545	1.08095e-32	up	mitochondrial carrier protein, putative, expressed
LOC_Os01g48850	1.16687	4.4672	1.88351	1.45345e-07	up	auxin-responsive protein, putative, expressed
LOC_Os12g32610	3.10442	12.3669	1.8826	3.89306e-05	up	expressed protein
LOC_Os02g43540	49.1874	193.4	1.88247	2.19833e-33	up	retrotransposon protein, putative, unclassified, expressed
LOC_Os01g36540	0.416019	1.41335	1.88239	0.0045317	up	pentatricopeptide, putative, expressed
LOC_Os07g02280	2.82293	10.6656	1.88177	2.23108e-13	up	pentatricopeptide, putative, expressed
LOC_Os01g74152	0.275166	0.965376	1.88105	0.00890139	up	haloacid dehalogenase-like hydrolase family protein, putative, expressed
LOC_Os08g09200	34.9706	112.959	1.88038	2.12495e-23	up	aconitate hydratase protein, putative, expressed
LOC_Os04g51454	47.7437	190.457	1.87748	7.65575e-15	up	expressed protein
LOC_Os05g04540	1.48473	5.61208	1.87557	0.000387628	up	expressed protein
LOC_Os02g30470	3.05359	11.7646	1.87491	7.17056e-07	up	expressed protein
LOC_Os02g54790	0.712099	2.51482	1.87441	0.00376715	up	expressed protein
LOC_Os03g56850	0.485871	1.6673	1.87302	1.21732e-08	up	pentatricopeptide, putative, expressed
LOC_Os12g40780	0.600301	2.36494	1.87053	9.41604e-06	up	ankyrin repeat domain-containing protein 44, putative, expressed
LOC_Os01g67570	22.7757	79.7041	1.86863	5.94315e-29	up	PDE312/PTAC10, putative, expressed
LOC_Os10g16974	0.986387	3.6412	1.8655	0.000139484	up	cytochrome P450, putative, expressed
LOC_Os03g19570	0.888526	2.93745	1.86541	7.51935e-16	up	fip1 motif family protein, expressed
LOC_Os05g32120	2.28333	7.55307	1.86381	1.22703e-10	up	alpha 1,3-xylosyltransferase, putative, expressed
LOC_Os07g27359	0.170975	0.461516	1.86241	0.00454717	up	expressed protein
LOC_Os07g34598	0.196837	0.625374	1.86231	0.000267313	up	tyrosyl-DNA phosphodiesterase 1, putative, expressed
LOC_Os01g35050	3.38822	11.5609	1.86221	2.73107e-29	up	early-responsive to dehydration protein-related, putative, expressed
LOC_Os09g09800	0.771499	3.22477	1.86168	6.25246e-19	up	retrotransposon protein, putative, unclassified, expressed
LOC_Os04g54550	4.02297	14.3567	1.86051	0.000207421	up	AT5MAT, putative, expressed
LOC_Os08g01120	1.09376	4.26933	1.85916	1.53976e-05	up	sulfate transporter, putative, expressed
LOC_Os06g29180	16.3272	56.3863	1.85905	1.97551e-32	up	erythronate-4-phosphate dehydrogenase domain containing protein, expressed
LOC_Os06g27910	1.01158	4.22508	1.85829	0.00170911	up	oleosin, putative, expressed
LOC_Os03g52820	1.9223	8.19853	1.85802	1.42846e-08	up	retrotransposon protein, putative, unclassified, expressed
LOC_Os09g01610	0.47413	1.65879	1.8579	0.000461483	up	clumping factor B, putative, expressed
LOC_Os11g47930	5.8597	14.141	1.85599	5.17896e-31	up	alpha-hemolysin, putative, expressed
LOC_Os10g05540	2.76666	9.22099	1.85535	2.86141e-11	up	OsFBX373 - F-box domain containing protein, expressed
LOC_Os02g52360	0.596245	1.91958	1.8553	1.44068e-06	up	peptidyl-prolyl cis-trans isomerase CYP40, putative, expressed
LOC_Os01g13210	40.6162	134.962	1.85466	1.25997e-30	up	salt stress root protein RS1, putative, expressed
LOC_Os05g02310	2.13709	7.08308	1.85364	2.50797e-09	up	soluble inorganic pyrophosphatase, putative, expressed
LOC_Os07g41200	0.111378	0.389872	1.8536	0.00415204	up	expressed protein
LOC_Os08g45130	0.886364	3.44341	1.8511	0.000142808	up	histone-lysine N-methyltransferase, putative, expressed
LOC_Os10g17454	17.8823	60.1236	1.85066	2.47499e-32	up	RNA recognition motif containing protein, expressed
LOC_Os04g53380	1.08055	3.64022	1.84828	3.63339e-30	up	expressed protein
LOC_Os03g44380	6.40762	26.5579	1.84787	3.92351e-20	up	9-cis-epoxycarotenoid dioxygenase 1, chloroplast precursor, putative, expressed
LOC_Os05g05300	0.314673	1.07403	1.84654	1.12154e-07	up	CRS1/YhbY domain containing protein, putative, expressed
LOC_Os11g32270	3.12087	11.3902	1.84542	7.26613e-08	up	N-rich protein, putative, expressed
LOC_Os03g19490	0.68606	2.35218	1.84485	6.21092e-08	up	expressed protein
LOC_Os12g41390	7.10114	24.2265	1.84393	1.60927e-30	up	homocysteine S-methyltransferase protein, putative, expressed
LOC_Os06g01790	9.40979	33.4427	1.84367	2.50684e-14	up	expressed protein
LOC_Os07g48700	0.285326	0.896294	1.84311	1.20327e-07	up	expressed protein
LOC_Os04g51150	15.0953	58.6646	1.84223	0.000445775	up	transposon protein, putative, unclassified, expressed
LOC_Os04g55850	3.67561	12.9151	1.84076	2.47776e-13	up	nuclease PA3, putative, expressed
LOC_Os06g43620	3.05459	10.5892	1.84062	2.68325e-12	up	haemolysin-III, putative, expressed
LOC_Os09g21450	2.99062	11.8549	1.83945	7.53313e-14	up	cyclin, putative, expressed
LOC_Os12g34018	0.207615	0.951341	1.83924	0.00104186	up	ATP synthase protein YMF19, putative, expressed
LOC_Os04g43710	5.47109	21.9439	1.83858	3.33548e-09	up	CAMK_CAMK_like.3 - CAMK includes calcium/calmodulin depedent protein kinases, expressed
LOC_Os03g20640	34.0886	112.967	1.83834	6.64332e-31	up	expressed protein
LOC_Os05g30990	0.465191	1.71718	1.83764	4.48843e-05	up	zinc finger protein, putative, expressed
LOC_Os12g41950	2.31527	8.09256	1.83635	9.18191e-26	up	auxin response factor, putative, expressed
LOC_Os09g34150	0.28958	1.01131	1.83622	2.96494e-05	up	NBS-LRR disease resistance protein, putative, expressed
LOC_Os05g40720	0.328187	1.08649	1.83491	0.000102314	up	glycosyl transferase, family 8, putative, expressed
LOC_Os06g37640	3.04916	10.0502	1.83457	6.89767e-32	up	expressed protein
LOC_Os01g22900	23.9038	83.8773	1.83341	1.5047e-26	up	neutral/alkaline invertase, putative, expressed
LOC_Os03g49350	1.60167	6.6048	1.83325	4.57497e-07	up	lipozygenase protein, putative, expressed
LOC_Os07g01480	1.11371	4.13879	1.83299	2.26671e-05	up	oxygen evolving enhancer protein 3 domain containing protein, expressed
LOC_Os06g41120	36.2212	150.267	1.83178	1.48099e-06	up	expressed protein
LOC_Os05g41910	0.541524	1.73393	1.83168	4.30203e-07	up	expressed protein
LOC_Os12g37740	0.360502	1.16418	1.83095	4.56495e-08	up	resistance protein LR10, putative, expressed
LOC_Os04g38620	4.01949	13.2918	1.83084	3.37869e-21	up	NAP domain containing protein, putative, expressed
LOC_Os02g18840	1.83366	6.24324	1.82994	6.57179e-20	up	phosphatidylinositol 3- and 4-kinase family protein, putative, expressed
LOC_Os10g26690	1.44802	5.12861	1.82683	0.000553534	up	structural constituent of ribosome, putative, expressed
LOC_Os01g61170	5.6903	18.3101	1.82667	1.71346e-07	up	prenylated rab acceptor, putative, expressed
LOC_Os07g13520	0.937958	3.17377	1.82589	8.93745e-06	up	expressed protein
LOC_Os05g12730	0.507675	1.63645	1.82554	4.69825e-09	up	expressed protein
LOC_Os08g23140	2.8775	7.64687	1.82553	1.69464e-16	up	expressed protein
LOC_Os02g29464	0.886429	2.93576	1.82492	4.07616e-23	up	RecF/RecN/SMC N terminal domain containing protein, expressed
LOC_Os04g59130	6.05274	21.3927	1.82463	6.29885e-27	up	OsFBT6 - F-box and tubby domain containing protein, expressed
LOC_Os05g43230	15.533	52.8448	1.82411	1.42982e-31	up	oryzain alpha chain precursor, putative, expressed
LOC_Os08g06880	0.938392	3.09455	1.82372	7.46472e-05	up	expressed protein
LOC_Os02g32660	0.32521	1.08758	1.82216	4.64382e-06	up	1,4-alpha-glucan-branching enzyme, chloroplast precursor, putative, expressed
LOC_Os06g20200	3.98796	14.6196	1.82184	3.24248e-13	up	gibberellin receptor GID1L2, putative, expressed
LOC_Os02g05540	0.241779	0.746205	1.82067	4.3702e-07	up	expressed protein
LOC_Os12g39630	11.3651	36.5506	1.81909	8.13104e-31	up	CAMK_CAMK_like.49 - CAMK includes calcium/calmodulin depedent protein kinases, expressed
LOC_Os08g25280	0.465155	1.55907	1.81774	4.83375e-11	up	pentatricopeptide, putative, expressed
LOC_Os03g11874	0.595671	1.88264	1.81727	4.01882e-11	up	expressed protein
LOC_Os08g27824	1.28907	4.18438	1.81686	4.29891e-15	up	NOL1/NOP2/sun family protein, putative, expressed
LOC_Os05g10480	7.36357	25.4093	1.81676	1.34366e-10	up	expressed protein
LOC_Os03g10460	0.812113	2.72898	1.81618	2.37211e-09	up	expressed protein
[truncated: 4,907 more rows]
