# Supplementary material for: Co-overexpression of the Constitutively Active Form of OsbZIP46 and ABA-Activated Protein Kinase SAPK6 Improves Drought and Temperature Stress Resistance in Rice
Source: Front Plant Sci. 2017 Jun 26;8:1102. doi: 10.3389/fpls.2017.01102 (PMC5483469; doi:10.3389/fpls.2017.01102)
Supplement: Supplementary file 5 [file Data_Sheet_5.XLSX]

## Sheet: Sheet 1, List of Group I genes
Supplementary File 4. Drought-specifically up-regulated genes in XL22 compared to CA1-OE (Group I genes). Sheet 1, list of the Group I genes. Sheet 2, top 20 significantly enriched GO terms of the Group I genes. Sheet 3, KEGG pathway enrichment of the Group I genes. Sheet 4, the combined score of each PPI pair in the predicted PPI network of the Group I genes.
MSU Locus	Annotation
LOC_Os01g33070	pentatricopeptide repeat protein PPR868-14, putative, expressed
LOC_Os03g08350	ubiquitin carboxyl-terminal hydrolase, family 1, putative, expressed
LOC_Os04g02640	3-ketoacyl-CoA synthase 6, putative, expressed
LOC_Os04g39680	anthranilate phosphoribosyltransferase, putative, expressed
LOC_Os05g28830	PMR5, putative, expressed
LOC_Os05g44260	DUF584 domain containing protein, putative, expressed
LOC_Os07g12880	transposon protein, putative, Pong sub-class, expressed
LOC_Os07g34520	isocitrate lyase, putative, expressed
LOC_Os07g44280	dirigent, putative, expressed
LOC_Os07g44670	retrotransposon protein, putative, unclassified, expressed
LOC_Os07g44850	gibberellin receptor GID1L2, putative, expressed
LOC_Os08g35760	Cupin domain containing protein, expressed
LOC_Os09g13650	microtubule-associated protein, putative, expressed
LOC_Os09g17360	expressed protein
LOC_Os09g36590	retrotransposon protein, putative, LINE subclass, expressed
LOC_Os10g38160	glutathione S-transferase, putative, expressed
LOC_Os11g09418	OsFBX399 - F-box domain containing protein, expressed
LOC_Os11g17300	transposon protein, putative, unclassified, expressed
LOC_Os11g31380	no apical meristem protein, putative, expressed
LOC_Os11g43590	kelch repeat protein, putative, expressed
LOC_Os12g02470	WRKY65, expressed
LOC_Os01g68610	pentatricopeptide repeat protein PPR1106-17, putative, expressed
LOC_Os12g06070	expressed protein
LOC_Os10g40920	pentatricopeptide, putative, expressed
LOC_Os05g49740	EMB2744, putative, expressed
LOC_Os09g24680	pentatricopeptide, putative, expressed
LOC_Os01g40720	pentatricopeptide, putative, expressed
LOC_Os10g36190	PPR repeat domain containing protein, putative, expressed
LOC_Os08g31860	expressed protein
LOC_Os01g58100	polyphenol oxidase, putative, expressed
LOC_Os04g48490	fasciclin-like arabinogalactan protein, putative, expressed
LOC_Os09g13470	plant protein of unknown function domain containing protein, expressed
LOC_Os01g52830	DUF1264 domain containing protein, putative, expressed
LOC_Os09g38110	RING-H2 finger protein, putative, expressed
LOC_Os10g39850	zinc finger, C3HC4 type domain containing protein, expressed
LOC_Os12g12080	retrotransposon protein, putative, Ty3-gypsy subclass, expressed
LOC_Os10g33250	WAX2, putative, expressed
LOC_Os10g23240	expressed protein
LOC_Os03g25490	cytochrome P450 72A1, putative, expressed
LOC_Os03g39650	cytochrome P450, putative, expressed
LOC_Os09g38710	HEAT repeat family protein, putative, expressed
LOC_Os08g39730	cytochrome P450, putative, expressed
LOC_Os04g42260	protein phosphatase 2C, putative, expressed
LOC_Os01g72370	helix-loop-helix DNA-binding domain containing protein, expressed
LOC_Os11g38150	expressed protein
LOC_Os01g39550	retrotransposon protein, putative, Ty1-copia subclass, expressed
LOC_Os08g09750	OsFBL44 - F-box domain and LRR containing protein, expressed
LOC_Os10g28630	homocysteine S-methyltransferase protein, putative, expressed
LOC_Os07g15570	pentatricopeptide, putative, expressed
LOC_Os12g13640	glycosyltransferase, putative, expressed
LOC_Os12g02290	LTPL23 - Protease inhibitor/seed storage/LTP family protein precursor, expressed
LOC_Os02g43640	retrotransposon protein, putative, unclassified, expressed
LOC_Os07g08320	RNA recognition motif containing protein, expressed
LOC_Os07g01370	peroxidase precursor, putative, expressed
LOC_Os10g30150	universal stress protein domain containing protein, putative, expressed
LOC_Os01g16030	ADP-ribosylation factor, putative, expressed
LOC_Os05g43110	GDSL-like lipase/acylhydrolase, putative, expressed
LOC_Os12g36170	HEAT repeat family protein, putative, expressed
LOC_Os07g02970	expressed protein
LOC_Os07g22250	retrotransposon protein, putative, Ty3-gypsy subclass, expressed
LOC_Os03g57200	glutathione S-transferase, putative, expressed
LOC_Os05g48270	auxin-responsive protein, putative, expressed
LOC_Os04g35490	expressed protein
LOC_Os04g49650	DUF581 domain containing protein, expressed
LOC_Os01g42040	ubiquitin-conjugating enzyme, putative, expressed
LOC_Os06g50400	expansin precursor, putative, expressed
LOC_Os10g03760	OsFBX350 - F-box domain containing protein, expressed
LOC_Os06g05980	transporter family protein, putative, expressed
LOC_Os05g37980	PSF1 - Putative GINS complex subunit, expressed
LOC_Os01g63580	glycerol-3-phosphate acyltransferase, putative, expressed
LOC_Os09g39730	Core histone H2A/H2B/H3/H4 domain containing protein, putative, expressed
LOC_Os11g36140	receptor-like protein kinase 2 precursor, putative, expressed
LOC_Os11g24530	pentatricopeptide, putative, expressed
LOC_Os01g45659	expressed protein
LOC_Os06g02360	Skp1 family, dimerisation domain containing protein, expressed
LOC_Os04g43519	expressed protein
LOC_Os05g45170	glucosyl transferase, putative, expressed
LOC_Os03g36279	retrotransposon protein, putative, Ty3-gypsy subclass, expressed
LOC_Os04g40990	malate synthase, glyoxysomal, putative, expressed
LOC_Os04g54610	expressed protein
LOC_Os07g03810	lectin-like receptor kinase 7, putative, expressed
LOC_Os02g02500	remorin family protein, putative, expressed
LOC_Os11g02130	peroxidase precursor, putative, expressed
LOC_Os06g44310	tetraspanin family protein, putative, expressed
LOC_Os01g41730	serine/threonine-protein kinase, putative, expressed
LOC_Os05g45100	anthocyanidin 5,3-O-glucosyltransferase, putative, expressed
LOC_Os01g57020	expressed protein
LOC_Os05g31670	AWPM-19-like membrane family protein, putative, expressed
LOC_Os04g06590	expressed protein
LOC_Os07g23570	cytochrome P450 72A1, putative, expressed
LOC_Os11g02540	WRKY50, expressed
LOC_Os02g34380	retrotransposon protein, putative, LINE subclass, expressed
LOC_Os07g39810	lipase class 3 family protein, putative, expressed
LOC_Os07g43604	expressed protein
LOC_Os06g35960	HSF-type DNA-binding domain containing protein, expressed
LOC_Os10g22070	glutathione S-transferase, putative, expressed
LOC_Os05g36260	soluble inorganic pyrophosphatase, putative, expressed
LOC_Os04g19114	retrotransposon protein, putative, Ty3-gypsy subclass, expressed
LOC_Os04g01710	cysteine proteinase At4g11310 precursor, putative, expressed
LOC_Os04g46400	AP2 domain containing protein, expressed
LOC_Os11g04660	strictosidine synthase, putative, expressed
LOC_Os04g58070	aspartic proteinase nepenthesin precursor, putative, expressed
LOC_Os03g15180	PH domain containing protein, expressed
LOC_Os02g17930	expressed protein
LOC_Os07g35300	TKL_IRAK_DUF26-lc.11 - DUF26 kinases have homology to DUF26 containing loci, expressed
LOC_Os04g58100	expressed protein
LOC_Os02g09410	cytochrome P450, putative, expressed
LOC_Os07g34510	retrotransposon protein, putative, unclassified, expressed
LOC_Os01g12440	AP2 domain containing protein, expressed
LOC_Os01g47780	fasciclin domain containing protein, expressed
LOC_Os01g30980	retrotransposon protein, putative, unclassified, expressed
LOC_Os05g37190	ZOS5-08 - C2H2 zinc finger protein, expressed
LOC_Os12g37519	retrotransposon protein, putative, unclassified, expressed
LOC_Os03g19350	OsLonP1 - Putative Lon protease homologue, expressed
LOC_Os04g27670	terpene synthase family, metal binding domain containing protein, expressed
LOC_Os02g06310	expressed protein
LOC_Os05g05040	expressed protein
LOC_Os03g25380	pentatricopeptide, putative, expressed
LOC_Os04g13160	OsFBD9 - F-box and FBD domain containing protein, expressed
LOC_Os08g17110	expressed protein
LOC_Os03g01980	KIP1, putative, expressed
LOC_Os01g39830	beta-galactosidase, putative, expressed
LOC_Os09g31442	expressed protein
LOC_Os02g41510	MYB family transcription factor, putative, expressed
LOC_Os09g01650	peptidyl-prolyl cis-trans isomerase, FKBP-type, putative, expressed
LOC_Os01g64250	hemerythrin family protein, expressed
LOC_Os01g11130	RNA recognition motif containing protein, putative, expressed
LOC_Os07g48360	helicase conserved C-terminal domain containing protein, expressed
LOC_Os10g24280	retrotransposon protein, putative, unclassified, expressed
LOC_Os12g37690	MYB family transcription factor, putative, expressed
LOC_Os07g25810	retrotransposon protein, putative, unclassified, expressed
LOC_Os12g17160	flavonol sulfotransferase, putative, expressed
LOC_Os11g38610	expressed protein
LOC_Os06g46960	nucleic acid binding protein, putative, expressed
LOC_Os03g13300	glutamate decarboxylase, putative, expressed
LOC_Os03g49524	anthocyanidin 3-O-glucosyltransferase, putative, expressed
LOC_Os02g07170	MYB family transcription factor, putative, expressed
LOC_Os11g43760	lipase class 3 family protein, putative, expressed
LOC_Os06g46160	expressed protein
LOC_Os01g10090	pentatricopeptide, putative, expressed
LOC_Os05g28570	expressed protein
LOC_Os01g66010	amino acid transporter, putative, expressed
LOC_Os03g54910	X8 domain containing protein, expressed
LOC_Os05g38480	kinesin motor domain containing protein, putative, expressed
LOC_Os06g41540	expressed protein
LOC_Os10g03620	OsFBX344 - F-box domain containing protein, expressed
LOC_Os04g48416	OsSub45 - Putative Subtilisin homologue, expressed
LOC_Os12g22210	retrotransposon protein, putative, unclassified, expressed
LOC_Os10g36300	retrotransposon protein, putative, unclassified, expressed
LOC_Os05g37970	universal stress protein domain containing protein, putative, expressed
LOC_Os02g28030	expressed protein
LOC_Os02g37480	glycine-rich cell wall structural protein precursor, putative, expressed
LOC_Os02g56100	ribonucleoside-diphosphate reductase large subunit, putative, expressed
LOC_Os12g39980	kinesin motor domain containing protein, putative, expressed
LOC_Os06g18130	retrotransposon protein, putative, LINE subclass, expressed
LOC_Os11g44340	calmodulin binding protein, putative, expressed
LOC_Os04g33820	OsFBX132 - F-box domain containing protein, expressed
LOC_Os09g19880	expressed protein
LOC_Os01g02940	glycosyltransferase protein, putative, expressed
LOC_Os09g25784	auxin-induced protein 5NG4, putative, expressed
LOC_Os02g48190	expressed protein
LOC_Os04g35020	CSLH2 - cellulose synthase-like family H, expressed
LOC_Os11g26880	RALFL14 - Rapid ALkalinization Factor RALF family protein precursor, expressed
LOC_Os03g57780	protein kinase, putative, expressed
LOC_Os01g54090	expressed protein
LOC_Os07g09914	expressed protein
LOC_Os12g16130	transposon protein, putative, unclassified, expressed
LOC_Os06g45184	retrotransposon protein, putative, Ty3-gypsy subclass, expressed
LOC_Os02g15560	transposon protein, putative, Mutator sub-class, expressed
LOC_Os09g25190	protein binding protein, putative, expressed
LOC_Os08g14310	expressed protein
LOC_Os03g58800	ATPase, putative, expressed
LOC_Os02g11680	glucosyltransferase, putative, expressed
LOC_Os04g43680	MYB family transcription factor, putative, expressed
LOC_Os11g15720	expressed protein
LOC_Os02g05830	ribulose bisphosphate carboxylase small chain, chloroplast precursor, putative, expressed
LOC_Os08g07320	expressed protein
LOC_Os11g03910	zinc finger DHHC domain-containing protein, putative, expressed
LOC_Os10g38920	protein kinase domain containing protein, expressed
LOC_Os09g36880	GDSL-like lipase/acylhydrolase, putative, expressed
LOC_Os04g27800	expressed protein
LOC_Os01g04580	Ser/Thr protein kinase, putative, expressed
LOC_Os10g30760	pentatricopeptide, putative, expressed
LOC_Os08g30770	ABC transporter, ATP-binding protein, putative, expressed
LOC_Os01g18240	MYB family transcription factor, putative, expressed
LOC_Os01g53840	protein kinase family protein, putative, expressed
LOC_Os09g32320	growth regulator related protein, putative, expressed
LOC_Os09g34870	pentatricopeptide, putative, expressed
LOC_Os07g31390	beta-expansin precursor, putative, expressed
LOC_Os12g05740	expressed protein
LOC_Os10g25400	GDSL-like lipase/acylhydrolase, putative, expressed
LOC_Os06g06610	expressed protein
LOC_Os05g04000	expressed protein
LOC_Os06g47830	RPA2C - Putative single-stranded DNA binding complex subunit 2, expressed
LOC_Os10g30210	expressed protein
LOC_Os05g24380	retrotransposon protein, putative, unclassified, expressed
LOC_Os06g07670	expressed protein
LOC_Os04g32960	TUDOR protein with multiple SNc domains, putative, expressed
LOC_Os03g02874	retrotransposon protein, putative, Ty3-gypsy subclass, expressed
LOC_Os07g26570	expressed protein
LOC_Os03g01240	CCR4-Not complex component, Not1domain containing protein, expressed
LOC_Os03g52380	PIII5 - Proteinase inhibitor II family protein precursor, expressed
LOC_Os08g33910	no apical meristem protein, putative, expressed
LOC_Os03g57640	gibberellin receptor GID1L2, putative, expressed
LOC_Os12g32620	OsWLIM1 - LIM domain protein, putative actin-binding protein and transcription factor, expressed
LOC_Os03g48230	expressed protein
LOC_Os01g72930	pentatricopeptide, putative, expressed
LOC_Os01g29330	expressed protein
LOC_Os11g02350	LTPL25 - Protease inhibitor/seed storage/LTP family protein precursor, expressed
LOC_Os11g31320	retrotransposon protein, putative, unclassified
LOC_Os08g10330	SHR5-receptor-like kinase, putative, expressed
LOC_Os04g23620	D-mannose binding lectin family protein, expressed
LOC_Os05g34780	retrotransposon protein, putative, Ty3-gypsy subclass, expressed
LOC_Os10g11889	expressed protein
LOC_Os06g20370	microtubule associated protein, putative, expressed
LOC_Os08g09730	OsFBX273 - F-box domain containing protein, expressed
LOC_Os01g64910	anthocyanidin 5,3-O-glucosyltransferase, putative, expressed
LOC_Os08g08230	kinesin-like protein, identical, putative, expressed
LOC_Os01g01840	helix-loop-helix DNA-binding domain containing protein, expressed
LOC_Os09g10620	seed maturation protein LEA 4, putative, expressed
LOC_Os01g34560	3-ketoacyl-CoA synthase, putative, expressed
LOC_Os07g33720	disease resistance protein, putative, expressed
LOC_Os08g27800	retrotransposon protein, putative, unclassified, expressed
LOC_Os08g02030	transferase family protein, putative, expressed
LOC_Os02g38970	expressed protein
LOC_Os03g06840	GRF zinc finger family protein, expressed
LOC_Os06g26090	retrotransposon protein, putative, unclassified
LOC_Os01g04460	Ser/Thr protein kinase, putative, expressed
LOC_Os06g08060	leucoanthocyanidin dioxygenase, putative, expressed
LOC_Os01g39600	expressed protein
LOC_Os05g03050	DNA repair protein Rad51, putative, expressed
LOC_Os02g38580	protein phosphatase 2C, putative, expressed
LOC_Os01g06740	ribosome inactivating protein, putative, expressed
LOC_Os07g01480	oxygen evolving enhancer protein 3 domain containing protein, expressed
LOC_Os06g03970	receptor-like protein kinase 5 precursor, putative, expressed
LOC_Os08g34780	adenylyl cyclase-associated protein, putative, expressed
LOC_Os11g07050	FHA domain containing protein, putative, expressed
LOC_Os07g31194	expressed protein
LOC_Os12g03050	no apical meristem protein, putative, expressed
LOC_Os07g28470	coiled-coil domain-containing protein 111, putative, expressed
LOC_Os01g23600	expressed protein
LOC_Os01g02010	expressed protein
LOC_Os06g12560	zinc finger, C3HC4 type, domain containing protein, expressed
LOC_Os04g30320	F-box/LRR-repeat protein 14, putative, expressed
LOC_Os01g52130	sulfate transporter, putative, expressed
LOC_Os02g28180	transposon protein, putative, unclassified, expressed
LOC_Os11g01460	expressed protein
LOC_Os04g34290	protein kinase, putative, expressed
LOC_Os02g33420	ATPase, AAA family protein, expressed
LOC_Os09g29660	white-brown complex homolog protein 11, putative, expressed
LOC_Os01g56810	cytokinin dehydrogenase precursor, putative, expressed
LOC_Os02g54720	expressed protein
LOC_Os02g12090	expressed protein
LOC_Os02g49240	expressed protein
LOC_Os12g37260	lipoxygenase 2.1, chloroplast precursor, putative, expressed
LOC_Os07g47370	pentatricopeptide, putative, expressed
LOC_Os09g26210	ZOS9-12 - C2H2 zinc finger protein, expressed
LOC_Os01g53750	glucan endo-1,3-beta-glucosidase precursor, putative, expressed
LOC_Os04g58840	Eukaryotic aspartyl protease domain containing protein, expressed
LOC_Os03g28330	sucrose synthase, putative, expressed
LOC_Os01g53820	expressed protein
LOC_Os05g31744	expressed protein
LOC_Os04g51140	E2F-related protein, putative, expressed
LOC_Os03g17850	glycosyltransferase family 43 protein, putative, expressed
LOC_Os03g40560	retrotransposon protein, putative, unclassified, expressed
LOC_Os01g74170	expressed protein
LOC_Os12g42190	transposon protein, putative, unclassified, expressed
LOC_Os12g03601	expressed protein
LOC_Os07g26750	expressed protein
LOC_Os01g42410	pleiotropic drug resistance protein, putative, expressed
LOC_Os10g28000	glutathione reductase, putative, expressed
LOC_Os02g12010	receptor-like protein kinase precursor, putative, expressed
LOC_Os04g59420	expressed protein
LOC_Os02g12070	expressed protein
LOC_Os11g05410	Ser/Thr protein phosphatase family protein, putative, expressed
LOC_Os12g26940	CHASE domain containing protein, expressed
LOC_Os08g10620	expressed protein
LOC_Os05g50080	zinc finger C-x8-C-x5-C-x3-H type family protein, expressed
LOC_Os01g62380	fasciclin-like arabinogalactan protein, putative, expressed
LOC_Os02g57400	2-phosphoglycerate kinase-related, putative, expressed
LOC_Os01g65110	POT family protein, expressed
LOC_Os03g01320	LTPL116 - Protease inhibitor/seed storage/LTP family protein precursor, expressed
LOC_Os01g55100	slTCP3, putative, expressed
LOC_Os01g40480	anthranilate phosphoribosyltransferase, putative, expressed
LOC_Os07g12590	OsFBX225 - F-box domain containing protein, expressed
LOC_Os06g08460	exo70 exocyst complex subunit, putative, expressed
LOC_Os08g01120	sulfate transporter, putative, expressed
LOC_Os12g17690	retrotransposon protein, putative, unclassified, expressed
LOC_Os12g06270	retrotransposon protein, putative, unclassified, expressed
LOC_Os12g39520	OsFBDUF66 - F-box and DUF domain containing protein, expressed
LOC_Os06g46970	wound induced protein, putative, expressed
LOC_Os06g28550	nmrA-like family domain containing protein, expressed
LOC_Os09g39020	N-rich protein, putative, expressed
LOC_Os01g73024	expressed protein
LOC_Os05g04310	expressed protein
LOC_Os06g06130	glutamate receptor, putative, expressed
LOC_Os01g04520	Ser/Thr protein kinase, putative, expressed
LOC_Os09g06540	retrotransposon protein, putative, unclassified, expressed
LOC_Os01g43851	cytochrome P450 72A1, putative, expressed
LOC_Os06g22660	EMB1303, putative, expressed
LOC_Os04g27210	transposon protein, putative, CACTA, En/Spm sub-class, expressed
LOC_Os03g37470	MATE efflux family protein, putative, expressed
LOC_Os01g64300	DUF584 domain containing protein, putative, expressed
LOC_Os05g41500	expressed protein
LOC_Os06g02830	expressed protein
LOC_Os08g33740	CSLA11 - cellulose synthase-like family A, expressed
LOC_Os02g20040	loricrin, putative, expressed
LOC_Os09g32670	UDP-glucuronate 4-epimerase, putative, expressed
LOC_Os02g38490	expressed protein
LOC_Os03g59650	BRCA1 C Terminus domain containing protein, expressed
LOC_Os06g11400	expressed protein
LOC_Os08g31670	transporter, putative, expressed
LOC_Os10g31330	retrotransposon protein, putative, unclassified, expressed
LOC_Os12g37160	expressed protein
LOC_Os07g01750	MATE efflux family protein, putative, expressed
LOC_Os01g24120	hypothetical protein
LOC_Os03g24960	ulp1 protease family, C-terminal catalytic domain containing protein, expressed
LOC_Os09g02270	cyclase family protein, putative, expressed
LOC_Os02g09810	amino acid transporter, putative, expressed
LOC_Os10g38600	glutathione S-transferase GSTU6, putative, expressed
LOC_Os03g22700	cyclin-dependent kinase C-2, putative, expressed
LOC_Os01g61620	protein kinase family protein, putative, expressed
LOC_Os12g24550	expressed protein
LOC_Os08g37690	expressed protein
LOC_Os09g32080	CHIT13 - Chitinase family protein precursor, expressed
LOC_Os02g37160	heavy metal transport/detoxification protein, putative, expressed
LOC_Os07g41230	esterase, putative, expressed
LOC_Os02g54790	expressed protein
LOC_Os04g16734	maturase K, putative, expressed
LOC_Os03g24560	ompA/MotB, putative, expressed
LOC_Os07g15930	legume lectins beta domain containing protein, expressed
LOC_Os07g44410	WD40-like Beta Propeller Repeat family protein, expressed
LOC_Os08g35319	expressed protein
LOC_Os05g05980	DNA directed RNA polymerase, 7 kDa subunit domain containing protein, expressed
LOC_Os10g06630	peptidyl-prolyl cis-trans isomerase, putative, expressed
LOC_Os11g05290	stress responsive A/B Barrel domain containing protein, expressed
LOC_Os02g06400	growth regulator related protein, putative, expressed
LOC_Os07g19140	retrotransposon protein, putative, unclassified, expressed
LOC_Os11g05160	DNA binding protein, putative, expressed
LOC_Os02g30470	expressed protein
LOC_Os07g26990	expressed protein
LOC_Os01g54700	retrotransposon protein, putative, unclassified, expressed
LOC_Os05g46470	expressed protein
LOC_Os09g11500	retrotransposon protein, putative, unclassified, expressed
LOC_Os03g37690	retrotransposon protein, putative, unclassified
LOC_Os04g58504	choline transporter-related, putative, expressed
LOC_Os12g02310	LTPL11 - Protease inhibitor/seed storage/LTP family protein precursor, expressed
LOC_Os10g38590	glutathione S-transferase, N-terminal domain containing protein, expressed
LOC_Os12g26860	retrotransposon protein, putative, Ty3-gypsy subclass, expressed
LOC_Os10g18700	expressed protein
LOC_Os02g48940	expressed protein
LOC_Os01g27160	cullin, putative, expressed
LOC_Os11g36930	ZOS11-05 - C2H2 zinc finger protein, expressed
LOC_Os01g53240	BURP domain containing protein, expressed
LOC_Os05g01570	auxin-induced protein 5NG4, putative, expressed
LOC_Os07g46280	Os7bglu26 - beta-mannosidase/glucosidase/exoglucanase, expressed
LOC_Os12g43230	retrotransposon protein, putative, Ty3-gypsy subclass, expressed
LOC_Os02g18150	expressed protein
LOC_Os02g03900	metal transporter Nramp6, putative, expressed
LOC_Os02g42300	expressed protein
LOC_Os01g12660	AAA-type ATPase family protein, putative, expressed
LOC_Os08g27870	EARLY flowering protein, putative, expressed
LOC_Os04g20070	tropinone reductase 2, putative, expressed
LOC_Os04g44250	cytokinin-O-glucosyltransferase 3, putative, expressed
LOC_Os03g54930	VIP4, putative, expressed
LOC_Os04g52110	late embryogenesis abundant protein, group 3, putative, expressed
LOC_Os03g38790	expressed protein
LOC_Os02g22480	glycosyltransferase, putative, expressed
LOC_Os12g13720	Plant PDR ABC transporter associated domain containing protein, expressed
LOC_Os04g52370	UTP--glucose-1-phosphate uridylyltransferase, putative, expressed
LOC_Os04g50760	ara54-like RING finger protein, putative, expressed
LOC_Os06g15990	aldehyde dehydrogenase, putative, expressed
LOC_Os12g37580	ABC transporter, ATP-binding protein, putative, expressed
LOC_Os01g09860	retrotransposon protein, putative, unclassified, expressed
LOC_Os01g67090	IQ calmodulin-binding motif domain containing protein, expressed
LOC_Os05g03210	OsFBDUF23 - F-box and DUF domain containing protein, expressed
LOC_Os09g36580	thaumatin, putative, expressed
LOC_Os02g09990	expressed protein
LOC_Os11g10110	expressed protein
LOC_Os04g55780	expressed protein
LOC_Os02g33705	expressed protein
LOC_Os09g25970	expressed protein
LOC_Os01g46120	GDSL-like lipase/acylhydrolase, putative, expressed
LOC_Os06g44180	NAD dependent epimerase/dehydratase family protein, putative, expressed
LOC_Os06g21530	expressed protein
LOC_Os05g47770	serine/threonine-protein kinase At1g18390 precursor, putative, expressed
LOC_Os08g44360	male sterility protein 2, putative, expressed
LOC_Os12g04570	expressed protein
LOC_Os11g29360	pentatricopeptide, putative, expressed
LOC_Os06g11240	12-oxophytodienoate reductase, putative, expressed
LOC_Os09g38660	expressed protein
LOC_Os03g62080	mRNA-decapping enzyme, putative, expressed
LOC_Os02g45310	dehydration response related protein, putative, expressed
LOC_Os03g58600	PAZ domain containing protein, putative, expressed
LOC_Os02g55070	expressed protein
LOC_Os07g47620	universal stress protein domain containing protein, putative, expressed
LOC_Os01g06500	PHLOEM 2-LIKE A5, putative, expressed
LOC_Os06g38660	expressed protein
LOC_Os06g46930	ribosomal protein L24, putative, expressed
LOC_Os01g61070	heavy metal-associated domain containing protein, expressed
LOC_Os06g30950	transporter-related, putative, expressed
LOC_Os04g14410	expressed protein
LOC_Os02g27000	ATP-binding region, ATPase-like domain containing protein, expressed
LOC_Os12g42160	kinesin motor domain containing protein, putative, expressed
LOC_Os01g37670	OsFBX15 - F-box domain containing protein, expressed
LOC_Os07g33050	expressed protein
LOC_Os01g14140	X8 domain containing protein, expressed
LOC_Os11g37700	pleiotropic drug resistance protein, putative, expressed
LOC_Os02g48080	cysteine-rich receptor-like protein kinase 7 precursor, putative, expressed
LOC_Os01g36090	DNA-damage-repair/toleration protein DRT102, putative, expressed
LOC_Os03g02762	PPR repeat domain containing protein, putative, expressed
LOC_Os05g30700	expressed protein
LOC_Os11g07940	expressed protein
LOC_Os05g44560	kinesin motor domain containing protein, expressed
LOC_Os05g51040	tesmin/TSO1-like CXC domain containing protein, expressed
LOC_Os06g04340	expressed protein
LOC_Os01g07590	universal stress protein domain containing protein, putative, expressed
LOC_Os05g44900	expressed protein
LOC_Os02g41954	gibberellin 2-beta-dioxygenase 7, putative, expressed
LOC_Os01g27750	bifunctional 3-dehydroquinate dehydratase/shikimate dehydrogenase,chloroplast precursor, putative, expressed
LOC_Os07g05470	AIR9 protein, putative, expressed
LOC_Os01g52530	phosphoribosyl transferase, putative, expressed
LOC_Os06g44640	expressed protein
LOC_Os11g18830	survival motor neuron containing protein, expressed
LOC_Os03g15260	expressed protein
LOC_Os08g28080	coatomer subunit delta, putative, expressed
LOC_Os01g73780	chloroplast outer envelope 24 kD protein, putative, expressed
LOC_Os05g50490	X8 domain containing protein, expressed
LOC_Os09g23540	dehydrogenase, putative, expressed
LOC_Os01g57350	diacylglycerol kinase, putative, expressed
LOC_Os07g41060	dihydroflavonol-4-reductase, putative, expressed
LOC_Os05g50380	glucose-1-phosphate adenylyltransferase large subunit, chloroplast precursor, putative, expressed
LOC_Os04g58470	choline transporter-related, putative, expressed
LOC_Os11g44800	expressed protein
LOC_Os05g11950	GDSL-like lipase/acylhydrolase, putative, expressed
LOC_Os12g33165	expressed protein
LOC_Os07g14850	CESA6 - cellulose synthase, expressed
LOC_Os12g37600	glycerol-3-phosphate acyltransferase, putative, expressed
LOC_Os02g49880	CCT/B-box zinc finger protein, putative, expressed
LOC_Os05g09580	expressed protein
LOC_Os02g25870	elongation factor Tu, putative, expressed
LOC_Os11g06410	homeodomain, putative, expressed
LOC_Os03g50180	retrotransposon protein, putative, unclassified, expressed
LOC_Os12g42960	expressed protein
LOC_Os04g57560	amine oxidase, flavin-containing, domain containing protein, expressed
LOC_Os11g29520	NBS-LRR disease resistance protein, putative, expressed
LOC_Os01g26970	expressed protein
LOC_Os02g53520	kinesin motor domain containing protein, putative, expressed
LOC_Os09g16440	transposon protein, putative, unclassified, expressed
LOC_Os07g15700	transposon protein, putative, unclassified
LOC_Os11g03130	E2F-related protein, putative, expressed
LOC_Os01g18220	expressed protein
LOC_Os06g17830	oxidoreductase, 2OG-Fe oxygenase family protein, putative, expressed
LOC_Os01g34880	callose synthase, putative, expressed
LOC_Os08g12780	chloroplast envelope membrane protein, putative, expressed
LOC_Os01g71240	calcium-transporting ATPase, plasma membrane-type, putative, expressed
LOC_Os02g39930	OsTIL-1 Temperature-induced lipocalin-1, expressed
LOC_Os10g37210	FAD dependent oxidoreductase domain containing protein, expressed
LOC_Os09g37330	OsSAUR39 - Auxin-responsive SAUR gene family member, expressed
LOC_Os04g47680	Ser/Thr-rich protein T10 in DGCR region, putative, expressed
LOC_Os03g21250	glycosyl transferase, family 8, putative, expressed
LOC_Os12g25090	expressed protein
LOC_Os07g39190	expressed protein
LOC_Os03g24040	seven in absentia protein family domain containing protein, expressed
LOC_Os10g21346	chloroplast 30S ribosomal protein S3, putative, expressed
LOC_Os05g02060	mitochondrial import inner membrane translocase subunit Tim17, putative, expressed
LOC_Os05g17849	expressed protein
LOC_Os11g05820	transposon protein, putative, Mutator sub-class, expressed
LOC_Os11g45740	MYB family transcription factor, putative, expressed
LOC_Os02g42910	expressed protein
LOC_Os04g40050	ribonuclease H2 subunit B, putative, expressed
LOC_Os09g39620	protein kinase family protein, putative, expressed
LOC_Os11g42720	retrotransposon protein, putative, unclassified, expressed
LOC_Os11g39540	14-3-3 protein, putative, expressed
LOC_Os05g45954	AP2 domain containing protein, expressed
LOC_Os04g55650	oryzain alpha chain precursor, putative, expressed
LOC_Os07g42160	HD domain containing protein, putative, expressed
LOC_Os07g38000	cytochrome c, putative, expressed
LOC_Os04g43420	PTAC5, putative, expressed
LOC_Os02g02540	glutamate receptor, putative, expressed
LOC_Os09g06560	WD domain, G-beta repeat domain containing protein, expressed
LOC_Os01g12950	ubiquitin-conjugating enzyme, putative, expressed
LOC_Os06g45890	MYB family transcription factor, putative, expressed
LOC_Os08g15090	diacylglycerol kinase catalytic domain family protein, expressed
LOC_Os01g58890	cysteine proteinase inhibitor precursor protein, putative, expressed
LOC_Os12g41780	glycosyl transferase family 17 protein, putative, expressed
LOC_Os11g07450	zinc finger, C3HC4 type domain containing protein, expressed
LOC_Os03g02980	CAMK_CAMK_like_ULKh_APGy.1 - CAMK includes calcium/calmodulin depedent protein kinases, expressed
LOC_Os12g18200	endonuclease/exonuclease/phosphatase family domain containing protein, expressed
LOC_Os11g04894	expressed protein
LOC_Os12g05260	phytosulfokines precursor, putative, expressed
LOC_Os03g54040	ribosomal protein L6, putative, expressed
LOC_Os04g26240	OsFBDUF21 - F-box and DUF domain containing protein, expressed
LOC_Os04g11820	white-brown complex homolog protein, putative, expressed
LOC_Os09g35670	expressed protein
LOC_Os12g04720	expressed protein
LOC_Os02g42890	cytochrome b561, putative, expressed
LOC_Os12g14480	cysteine-rich receptor-like protein kinase 23 precursor, putative, expressed
LOC_Os12g43600	RNA recognition motif containing protein, expressed
LOC_Os06g37010	metal cation transporter, putative, expressed
LOC_Os01g02880	fructose-bisphospate aldolase isozyme, putative, expressed
LOC_Os12g12260	diacylglycerol kinase 1, putative, expressed
LOC_Os08g40930	Alpha amylase, catalytic domain containing protein, expressed
LOC_Os02g42200	transcription factor-related, putative, expressed
LOC_Os03g51680	fanconi anemia L, putative, expressed
LOC_Os09g31486	DnaK family protein, putative, expressed
LOC_Os12g41350	meiotic asynaptic mutant 1, putative, expressed
LOC_Os06g37610	Cyclopropane-fatty-acyl-phospholipid synthase, putative, expressed
LOC_Os02g39970	regulatory subunit, putative, expressed
LOC_Os06g04480	expressed protein
LOC_Os10g21360	N-dimethylguanosine tRNA methyltransferase, putative, expressed
LOC_Os04g54830	expressed protein
LOC_Os01g35330	circumsporozoite protein precursor, putative, expressed
LOC_Os04g45860	transposon protein, putative, unclassified, expressed
LOC_Os04g52614	SHR5-receptor-like kinase, putative, expressed
LOC_Os01g67550	FAD binding domain containing protein, expressed
LOC_Os09g28480	expressed protein
LOC_Os04g33310	expressed protein
LOC_Os04g21660	AAA-type ATPase family protein, putative, expressed
LOC_Os11g06740	syntaxin 6, putative, expressed
LOC_Os07g23110	poly synthetase 1, putative, expressed
LOC_Os03g06710	PPR repeat domain containing protein, putative, expressed
LOC_Os04g58210	N-acetylglucosaminyl-phosphatidylinositol de-N-acetylase, putative, expressed
LOC_Os03g61730	heat shock protein DnaJ, putative, expressed
LOC_Os01g51190	expressed protein
LOC_Os09g27420	formate--tetrahydrofolate ligase, putative, expressed
LOC_Os03g57560	piwi domain containing protein, expressed
LOC_Os10g03780	OsFBX351 - F-box domain containing protein, expressed
LOC_Os04g47370	coiled-coil domain-containing protein 124, putative, expressed
LOC_Os11g01480	MYB family transcription factor, putative, expressed
LOC_Os02g44380	WD domain containing protein, putative, expressed
LOC_Os12g16410	isoflavone reductase, putative, expressed
LOC_Os03g16400	expressed protein
LOC_Os07g07480	HNH endonuclease domain-containing protein, putative, expressed
LOC_Os07g18230	lectin-like receptor kinase, putative, expressed
LOC_Os11g34320	regulator of chromosome condensation, putative, expressed
LOC_Os08g40430	mTERF domain containing protein, expressed
LOC_Os03g39230	OTU-like cysteine protease family protein, putative, expressed
LOC_Os03g11780	expressed protein
LOC_Os08g15650	expressed protein
LOC_Os02g19550	lectin-like receptor kinase, putative, expressed
LOC_Os04g38680	transmembrane amino acid transporter protein, putative, expressed
LOC_Os04g54320	expressed protein
LOC_Os04g58850	harpin-induced protein 1 domain containing protein, expressed
LOC_Os07g15500	expressed protein
LOC_Os07g03130	PDV2, putative, expressed
LOC_Os07g29200	mycolic acid methyl transferase, putative, expressed
LOC_Os10g01550	transposon protein, putative, unclassified, expressed
LOC_Os01g73800	expressed protein
LOC_Os07g42440	hydroxyacid oxidase 1, putative, expressed
LOC_Os07g11739	cytochrome P450, putative, expressed
LOC_Os01g05960	receptor kinase, putative, expressed
LOC_Os08g33810	lipoate protein ligase, putative, expressed
LOC_Os09g26870	BRCA1 C Terminus domain containing protein, expressed
LOC_Os10g40260	expressed protein
LOC_Os02g09220	cytochrome P450, putative, expressed
LOC_Os05g28520	MRH1, putative, expressed
LOC_Os01g62040	ruvB-like, putative, expressed
LOC_Os07g29480	transposon protein, putative, CACTA, En/Spm sub-class, expressed
LOC_Os11g05480	transcription factor, putative, expressed
LOC_Os12g32374	histone deacetylase 6, putative, expressed
LOC_Os01g51920	phosphotransferase, putative, expressed
LOC_Os05g05320	PPR repeat domain containing protein, putative, expressed
LOC_Os01g52550	ABC transporter, ATP-binding protein, putative, expressed
LOC_Os01g22870	expressed protein
LOC_Os03g07820	exostosin family protein, putative, expressed
LOC_Os08g06630	RNA polymerase sigma factor, putative, expressed
LOC_Os09g19940	cwfJ-like family protein, putative, expressed
LOC_Os06g41690	retrotransposon protein, putative, unclassified, expressed
LOC_Os08g15460	preprotein translocase subunit secY, putative, expressed
LOC_Os05g48970	zinc finger, C3HC4 type domain containing protein, expressed
LOC_Os01g16940	MazG nucleotide pyrophosphohydrolase domain containing protein, expressed
LOC_Os10g29240	expressed protein
LOC_Os09g38330	MORN repeat domain containing protein, expressed
LOC_Os06g20320	peptidyl-prolyl cis-trans isomerase, FKBP-type, putative, expressed
LOC_Os10g31030	EMB1691, putative, expressed
LOC_Os09g29070	glucose-6-phosphate isomerase, putative, expressed
LOC_Os10g37840	CCB2, putative, expressed
LOC_Os01g62230	Core histone H2A/H2B/H3/H4 domain containing protein, putative, expressed
LOC_Os02g14929	T-complex protein, putative, expressed
LOC_Os02g05890	EMB1303, putative, expressed
LOC_Os04g25100	transposon protein, putative, unclassified, expressed
LOC_Os01g52594	expressed protein
LOC_Os03g29760	nuclear transcription factor Y subunit, putative, expressed
LOC_Os10g37430	expressed protein
LOC_Os08g31000	expressed protein
LOC_Os04g40340	expressed protein
LOC_Os03g57349	expressed protein
LOC_Os05g27950	DUF538 domain containing protein, putative, expressed
LOC_Os06g12790	ras-related protein, putative, expressed
LOC_Os02g03410	CAMK_CAMK_like.12 - CAMK includes calcium/calmodulin depedent protein kinases, expressed
LOC_Os03g08550	STRUBBELIG-RECEPTOR FAMILY 6 precursor, putative, expressed
LOC_Os04g41490	DNA-directed RNA polymerase III subunit RPC1, putative, expressed
LOC_Os01g43100	protein phosphatase 2C, putative, expressed
LOC_Os01g47840	S-locus-like receptor protein kinase, putative, expressed
LOC_Os07g35670	hypothetical protein
LOC_Os01g02830	receptor-like kinase ARK1AS, putative, expressed
LOC_Os04g41800	expressed protein
LOC_Os05g31290	acyl carrier protein, putative, expressed
LOC_Os01g57560	serine/threonine-protein kinase receptor precursor, putative, expressed
LOC_Os09g36810	beta-galactosidase precursor, putative, expressed
LOC_Os02g53050	tetratricopeptide-like helical, putative, expressed
LOC_Os10g40020	oxidoreductase, short chain dehydrogenase/reductase family domain containing family, expressed
LOC_Os01g70200	exostosin family domain containing protein, expressed
LOC_Os09g32150	expressed protein
LOC_Os05g28720	PPR repeat containing protein, expressed
LOC_Os06g02210	bark storage protein A precursor, putative, expressed
LOC_Os07g47140	CCT/B-box zinc finger protein, putative, expressed
LOC_Os05g37130	glycosyl hydrolases family 17, putative, expressed
LOC_Os04g49610	expressed protein
LOC_Os05g43470	outer membrane protein, OMP85 family, putative, expressed
LOC_Os06g04350	expressed protein
LOC_Os07g29420	DNA-directed RNA polymerase III subunit RPC8, putative, expressed
LOC_Os03g15850	josephin, putative, expressed
LOC_Os05g33110	endo-1,3;1,4-beta-D-glucanase precursor, putative, expressed
LOC_Os03g15120	imidazole glycerol phosphate synthase hisHF, chloroplast precursor, putative, expressed
LOC_Os09g07820	exosome complex exonuclease, putative, expressed
LOC_Os01g10150	CK1_CaseinKinase_1a.1 - CK1 includes the casein kinase 1 kinases, expressed
LOC_Os04g40430	surfeit locus protein, putative, expressed
LOC_Os01g48370	OsFBT1 - F-box and tubby domain containing protein, expressed
LOC_Os01g58039	uncharacterized protein ycf70, putative, expressed
LOC_Os05g18470	CRAL/TRIO domain containing protein, expressed
LOC_Os02g10140	bZIP transcription factor domain containing protein, expressed
LOC_Os01g15350	zinc finger C-x8-C-x5-C-x3-H type family protein, expressed
LOC_Os08g38710	uncharacterized glycosyltransferase, putative, expressed
LOC_Os01g63060	phosphatidic acid phosphatase-related, putative, expressed
LOC_Os09g36080	cytochrome P450, putative, expressed
LOC_Os06g08900	glutamate receptor 2.6 precursor, putative, expressed
LOC_Os06g42770	type II intron maturase protein, putative, expressed
LOC_Os02g02860	glutamyl-tRNA synthetase, putative, expressed
LOC_Os10g22330	clathrin adaptor complex small chain domain containing protein, expressed
LOC_Os04g44620	hus1-like protein, expressed
LOC_Os03g62490	prohibitin-2, putative, expressed
LOC_Os02g05370	retrotransposon protein, putative, Ty3-gypsy subclass, expressed
LOC_Os06g42000	peroxiredoxin, putative, expressed
LOC_Os05g44130	gamma-glutamyl hydrolase precursor, putative, expressed
LOC_Os03g29864	retrotransposon protein, putative, unclassified, expressed
LOC_Os01g67750	expressed protein
LOC_Os09g23160	annexin, putative, expressed
LOC_Os07g28460	transposon protein, putative, unclassified, expressed
LOC_Os02g34560	plant neutral invertase domain containing protein, expressed
LOC_Os07g38060	expressed protein
LOC_Os09g27734	expressed protein
LOC_Os10g35990	DEAD-box ATP-dependent RNA helicase, putative, expressed
LOC_Os11g35360	actin polymerization factor, putative, expressed

## Sheet: Sheet 2, GO Enrichment
Sheet 2, top 20 significantly enriched GO terms of the Group I genes.
Summarized GO Term	GO ID	GO Term	Ontology	Items	p-value	MSU Locus
Response to Salt Stress	GO:0009651	response to salt stress	Biological Process	55	1.55533e-06	LOC_Os05g05320;LOC_Os12g03601;LOC_Os07g47140;LOC_Os06g20370;LOC_Os05g37130;LOC_Os06g42000;LOC_Os12g42160;LOC_Os02g49880;LOC_Os01g61070;LOC_Os07g23110;LOC_Os02g10140;LOC_Os01g40480;LOC_Os05g38480;LOC_Os06g03970;LOC_Os12g24550;LOC_Os11g07050;LOC_Os09g06560;LOC_Os08g27870;LOC_Os02g07170;LOC_Os01g62040;LOC_Os01g53750;LOC_Os09g38710;LOC_Os01g27160;LOC_Os12g26940;LOC_Os11g05480;LOC_Os11g01480
Response to Abscisic Acid	GO:0009737	response to abscisic acid	Biological Process	42	4.97665e-05	LOC_Os05g49740;LOC_Os12g06070;LOC_Os03g25380;LOC_Os07g15570;LOC_Os10g30760;LOC_Os07g47370;LOC_Os01g40720;LOC_Os02g53050;LOC_Os01g68610;LOC_Os01g10090;LOC_Os09g24680;LOC_Os08g15090
Regulation of Plant-type Hypersensitive Response	GO:0010363	regulation of plant-type hypersensitive response	Biological Process	31	0.000289463	LOC_Os12g24550;LOC_Os11g07050;LOC_Os08g44360;LOC_Os09g06560;LOC_Os01g16030;LOC_Os03g57560;LOC_Os12g42160;LOC_Os06g42000;LOC_Os01g61070;LOC_Os01g53750;LOC_Os07g23110;LOC_Os03g58600;LOC_Os10g28630;LOC_Os12g39980;LOC_Os05g37130;LOC_Os01g05960
Regulation of Flower Development	GO:0009909	regulation of flower development	Biological Process	26	2.00638e-07	LOC_Os12g26940;LOC_Os08g44360;LOC_Os11g05290;LOC_Os07g07480;LOC_Os10g38600;LOC_Os09g29660;LOC_Os01g34560;LOC_Os01g67750;LOC_Os01g66010;LOC_Os02g28180;LOC_Os05g28830;LOC_Os01g06500;LOC_Os02g37480;LOC_Os01g64910;LOC_Os10g22070;LOC_Os04g21660;LOC_Os12g37260;LOC_Os12g24550;LOC_Os01g62380;LOC_Os06g02360;LOC_Os04g43680;LOC_Os12g43600;LOC_Os10g06630;LOC_Os09g02270;LOC_Os01g52550;LOC_Os01g48370;LOC_Os01g…
Membrane Fusion	GO:0006944	membrane fusion	Biological Process	20	0.000307921	LOC_Os12g03050;LOC_Os09g32080;LOC_Os01g52550;LOC_Os01g63580;LOC_Os07g14850;LOC_Os01g34560;LOC_Os04g46400;LOC_Os06g12790;LOC_Os01g41730;LOC_Os11g35360;LOC_Os08g33910;LOC_Os01g12660;LOC_Os04g02640;LOC_Os02g42890;LOC_Os02g03410;LOC_Os12g32620;LOC_Os01g62380;LOC_Os08g34780
Cell Growth and Proliferation	GO:0009825	multidimensional cell growth	Biological Process	18	1.38632e-05	LOC_Os05g49740;LOC_Os01g40720;LOC_Os12g06070;LOC_Os10g30760
	GO:0006275	regulation of DNA replication	Biological Process	10	5.97463e-05	LOC_Os12g06070;LOC_Os05g49740;LOC_Os01g40720;LOC_Os10g30760
	GO:0010389	regulation of G2/M transition of mitotic cell cycle	Biological Process	7	0.00028345	LOC_Os12g37260;LOC_Os01g52130;LOC_Os08g35760;LOC_Os11g37700;LOC_Os12g13720;LOC_Os01g41730;LOC_Os03g13300;LOC_Os11g26880;LOC_Os01g66010;LOC_Os10g38920;LOC_Os01g42410;LOC_Os06g06130
Epigenetic Modification	GO:0006306	DNA methylation	Biological Process	16	1.31892e-06	LOC_Os05g45100;LOC_Os04g46400;LOC_Os09g23160;LOC_Os09g32080;LOC_Os11g39540;LOC_Os07g35300;LOC_Os12g03050;LOC_Os03g01320;LOC_Os07g34510;LOC_Os05g45954;LOC_Os01g18240;LOC_Os06g15990;LOC_Os02g41510;LOC_Os11g09418;LOC_Os04g57560;LOC_Os06g45890;LOC_Os01g02880;LOC_Os04g11820;LOC_Os02g45310;LOC_Os01g04460;LOC_Os03g58800;LOC_Os01g53240;LOC_Os07g23110;LOC_Os12g43600;LOC_Os10g06630;LOC_Os01g52550;LOC_Os08g…
	GO:0051567	histone H3-K9 methylation	Biological Process	14	7.87697e-05	LOC_Os11g07050;LOC_Os07g23110;LOC_Os09g06560;LOC_Os08g44360;LOC_Os05g38480;LOC_Os06g42000;LOC_Os12g24550;LOC_Os09g38710;LOC_Os12g39980;LOC_Os06g20370
Other	GO:0010305	leaf vascular tissue pattern formation	Biological Process	13	0.000448334	LOC_Os12g24550;LOC_Os11g07050;LOC_Os08g44360;LOC_Os09g06560;LOC_Os09g38710;LOC_Os06g42000;LOC_Os12g42160;LOC_Os01g53750;LOC_Os01g61070;LOC_Os07g23110;LOC_Os06g20370;LOC_Os10g28630;LOC_Os12g39980;LOC_Os05g37130
	GO:0080156	mitochondrial mRNA modification	Biological Process	12	7.13532e-07	LOC_Os10g22070;LOC_Os10g38160;LOC_Os10g38600;LOC_Os10g28000;LOC_Os10g38590;LOC_Os03g57200
	GO:0030003	cellular cation homeostasis	Biological Process	12	4.03282e-05	LOC_Os02g53520;LOC_Os06g20370;LOC_Os12g42160;LOC_Os05g38480;LOC_Os06g42000;LOC_Os01g54090;LOC_Os12g39980;LOC_Os05g44560
	GO:0015691	cadmium ion transport	Biological Process	6	0.000168425	LOC_Os05g49740;LOC_Os01g40720;LOC_Os10g30760;LOC_Os12g06070
	GO:0008017	microtubule binding	Molecular Function	8	0.000142509	LOC_Os01g42410;LOC_Os06g37010;LOC_Os11g37700;LOC_Os12g13720;LOC_Os03g37470;LOC_Os07g01750
	GO:0006749	glutathione metabolic process	Biological Process	6	9.20527e-05	LOC_Os09g06560;LOC_Os11g07050;LOC_Os12g39980;LOC_Os12g24550;LOC_Os06g20370;LOC_Os06g42000;LOC_Os05g38480
	GO:0010018	far-red light signaling pathway	Biological Process	5	0.000434516	LOC_Os07g03810;LOC_Os02g10140;LOC_Os01g18240;LOC_Os07g34510;LOC_Os03g01320;LOC_Os01g46120;LOC_Os04g55780;LOC_Os03g13300;LOC_Os12g42190;LOC_Os01g02830;LOC_Os02g48080;LOC_Os02g41510;LOC_Os01g04520;LOC_Os02g37480;LOC_Os02g19550;LOC_Os01g06500;LOC_Os04g43680;LOC_Os01g12440;LOC_Os01g71240;LOC_Os01g42410;LOC_Os07g18230;LOC_Os12g43600;LOC_Os11g37700;LOC_Os01g04460;LOC_Os01g63060;LOC_Os12g13720;LOC_Os11g…
	GO:0034046	poly(G) binding	Molecular Function	4	1.49704e-05	LOC_Os11g06740;LOC_Os12g32620;LOC_Os02g03410;LOC_Os07g34510;LOC_Os02g19550;LOC_Os07g03810;LOC_Os07g28460;LOC_Os01g12660;LOC_Os01g71240;LOC_Os07g18230;LOC_Os06g30950;LOC_Os04g47370;LOC_Os01g63060;LOC_Os08g15090;LOC_Os04g54830;LOC_Os01g42040;LOC_Os02g48080;LOC_Os01g34880;LOC_Os03g02762;LOC_Os01g53840
	GO:0019287	isopentenyl diphosphate biosynthetic process, mevalonate pathway	Biological Process	4	2.38108e-05	LOC_Os02g49880;LOC_Os02g28180;LOC_Os07g47140;LOC_Os08g44360;LOC_Os11g17300
	GO:0016125	sterol metabolic process	Biological Process	4	0.000149363	LOC_Os05g37190;LOC_Os06g44310;LOC_Os12g06070;LOC_Os07g15570;LOC_Os03g58600;LOC_Os01g40720;LOC_Os10g31330;LOC_Os07g25810;LOC_Os03g01320;LOC_Os01g72930;LOC_Os05g49740;LOC_Os03g57560;LOC_Os03g08550

## Sheet: Sheet 3, KEGG Enrichment
Sheet 3, KEGG pathway enrichment of the Group I genes.
KEGG Category	Numbers of DEGs
cellular process	5
genetic information processing	27
environmental information processing	3
metabolism	85
organismal systerm	1

## Sheet: Sheet 4, PPI network
Sheet 4, the combined score of each PPI pair in the predicted PPI network of the Group I genes.
Node 1 MSU Locus	Node 2 MSU Locus	Combined Score
LOC_Os10g21346	LOC_Os03g54040	0.999
LOC_Os06g46930	LOC_Os03g54040	0.999
LOC_Os07g34520	LOC_Os04g40990	0.999
LOC_Os10g21346	LOC_Os06g46930	0.999
LOC_Os03g15120	LOC_Os01g16940	0.998
LOC_Os03g17850	LOC_Os01g70200	0.991
LOC_Os03g01240	LOC_Os01g11130	0.991
LOC_Os07g29420	LOC_Os04g41490	0.99
LOC_Os06g02360	LOC_Os01g27160	0.985
LOC_Os10g35990	LOC_Os03g01240	0.983
LOC_Os01g27750	LOC_Os01g16940	0.977
LOC_Os08g15460	LOC_Os06g46930	0.975
LOC_Os10g35990	LOC_Os03g62080	0.973
LOC_Os06g30950	LOC_Os05g48270	0.967
LOC_Os09g06560	LOC_Os05g37980	0.962
LOC_Os10g28000	LOC_Os03g57200	0.958
LOC_Os08g15460	LOC_Os03g54040	0.957
LOC_Os11g05820	LOC_Os09g31486	0.951
LOC_Os09g31486	LOC_Os02g33420	0.951
LOC_Os09g31486	LOC_Os02g54720	0.951
LOC_Os07g48360	LOC_Os05g03050	0.95
LOC_Os07g29420	LOC_Os05g05980	0.948
LOC_Os06g15990	LOC_Os03g13300	0.944
LOC_Os12g32374	LOC_Os11g09418	0.944
LOC_Os07g42440	LOC_Os04g40990	0.943
LOC_Os10g21346	LOC_Os04g41490	0.933
LOC_Os05g03050	LOC_Os01g27750	0.93
LOC_Os06g46930	LOC_Os06g20320	0.929
LOC_Os09g29070	LOC_Os01g02880	0.928
LOC_Os10g21346	LOC_Os08g15460	0.926
LOC_Os07g42440	LOC_Os07g34520	0.917
LOC_Os08g40930	LOC_Os05g50380	0.91
LOC_Os10g35990	LOC_Os01g11130	0.903
LOC_Os04g50760	LOC_Os02g25870	0.903
LOC_Os09g06560	LOC_Os07g48360	0.901
LOC_Os11g05820	LOC_Os02g25870	0.9
LOC_Os02g54720	LOC_Os02g25870	0.9
LOC_Os02g33420	LOC_Os02g25870	0.9
LOC_Os06g15990	LOC_Os04g57560	0.9
LOC_Os09g32670	LOC_Os03g21250	0.9
LOC_Os06g02360	LOC_Os04g30320	0.896
LOC_Os11g06740	LOC_Os07g34510	0.885
LOC_Os11g09418	LOC_Os04g57560	0.881
LOC_Os01g42040	LOC_Os01g11130	0.877
LOC_Os11g39540	LOC_Os01g61620	0.876
LOC_Os05g05980	LOC_Os04g41490	0.876
LOC_Os05g48270	LOC_Os01g47780	0.874
LOC_Os09g31486	LOC_Os08g06630	0.868
LOC_Os12g37260	LOC_Os11g02540	0.865
LOC_Os04g30320	LOC_Os01g27160	0.862
LOC_Os04g55780	LOC_Os01g27750	0.862
LOC_Os06g03970	LOC_Os04g42260	0.855
LOC_Os11g36140	LOC_Os02g38580	0.855
LOC_Os11g36140	LOC_Os01g43100	0.855
LOC_Os11g36140	LOC_Os04g42260	0.855
LOC_Os06g03970	LOC_Os02g38580	0.855
LOC_Os06g03970	LOC_Os01g43100	0.855
LOC_Os06g30950	LOC_Os01g02010	0.84
LOC_Os09g32670	LOC_Os05g50380	0.829
LOC_Os09g31486	LOC_Os02g14929	0.829
LOC_Os06g30950	LOC_Os01g70200	0.825
LOC_Os06g11240	LOC_Os01g27750	0.822
LOC_Os12g37260	LOC_Os01g01840	0.819
LOC_Os07g23110	LOC_Os06g35960	0.813
LOC_Os06g30950	LOC_Os01g47780	0.812
LOC_Os08g15460	LOC_Os04g41490	0.812
LOC_Os06g30950	LOC_Os01g67090	0.805
LOC_Os12g32620	LOC_Os06g30950	0.803
LOC_Os03g13300	LOC_Os02g02860	0.8
LOC_Os05g50380	LOC_Os03g21250	0.8
LOC_Os07g48360	LOC_Os06g47830	0.797
LOC_Os06g22660	LOC_Os04g40050	0.796
LOC_Os12g32620	LOC_Os05g48270	0.785
LOC_Os09g32080	LOC_Os06g30950	0.782
LOC_Os07g48360	LOC_Os07g23110	0.782
LOC_Os12g26940	LOC_Os03g01240	0.78
LOC_Os05g48270	LOC_Os01g67090	0.778
LOC_Os07g14850	LOC_Os03g17850	0.778
LOC_Os06g20320	LOC_Os03g54040	0.777
LOC_Os03g13300	LOC_Os01g57350	0.776
LOC_Os09g32080	LOC_Os05g48270	0.775
LOC_Os06g30950	LOC_Os06g05980	0.775
LOC_Os09g32080	LOC_Os07g14850	0.775
LOC_Os11g09418	LOC_Os05g34780	0.774
LOC_Os06g30950	LOC_Os04g52370	0.772
LOC_Os11g09418	LOC_Os07g23110	0.769
LOC_Os04g41490	LOC_Os03g54040	0.766
LOC_Os04g21660	LOC_Os03g19350	0.766
LOC_Os12g32374	LOC_Os07g23110	0.766
LOC_Os09g23540	LOC_Os06g15990	0.764
LOC_Os11g37700	LOC_Os04g11820	0.763
LOC_Os11g09418	LOC_Os09g39730	0.762
LOC_Os11g09418	LOC_Os01g62230	0.762
LOC_Os12g13720	LOC_Os04g11820	0.761
LOC_Os04g11820	LOC_Os01g42410	0.761
LOC_Os05g48270	LOC_Os01g02940	0.759
LOC_Os11g02540	LOC_Os08g33740	0.759
LOC_Os10g35990	LOC_Os03g58600	0.756
LOC_Os10g35990	LOC_Os03g57560	0.756
LOC_Os11g37700	LOC_Os09g29660	0.755
LOC_Os09g29660	LOC_Os01g42410	0.754
LOC_Os08g06630	LOC_Os04g41490	0.754
LOC_Os12g13720	LOC_Os09g29660	0.754
LOC_Os03g51680	LOC_Os01g42040	0.751
LOC_Os06g12790	LOC_Os06g03970	0.751
LOC_Os06g03970	LOC_Os01g16030	0.751
LOC_Os11g36140	LOC_Os01g16030	0.751
LOC_Os11g36140	LOC_Os06g12790	0.751
LOC_Os03g54930	LOC_Os03g22700	0.748
LOC_Os09g39730	LOC_Os04g41490	0.746
LOC_Os04g41490	LOC_Os01g62230	0.746
LOC_Os12g13720	LOC_Os01g52550	0.745
LOC_Os05g48270	LOC_Os03g17850	0.743
LOC_Os06g30950	LOC_Os03g17850	0.743
LOC_Os10g28000	LOC_Os06g42000	0.742
LOC_Os10g35990	LOC_Os01g16940	0.736
LOC_Os11g39540	LOC_Os06g03970	0.732
LOC_Os11g39540	LOC_Os11g36140	0.732
LOC_Os12g14480	LOC_Os04g42260	0.723
LOC_Os04g42260	LOC_Os01g57560	0.723
LOC_Os02g38580	LOC_Os01g04520	0.723
LOC_Os02g38580	LOC_Os01g53840	0.723
LOC_Os04g42260	LOC_Os01g54700	0.723
LOC_Os02g38580	LOC_Os01g04460	0.723
LOC_Os05g47770	LOC_Os02g38580	0.723
LOC_Os07g15930	LOC_Os01g43100	0.723
LOC_Os12g14480	LOC_Os01g43100	0.723
LOC_Os01g47840	LOC_Os01g43100	0.723
LOC_Os02g38580	LOC_Os01g41730	0.723
LOC_Os07g35300	LOC_Os04g42260	0.723
LOC_Os02g38580	LOC_Os02g19550	0.723
LOC_Os04g42260	LOC_Os01g02830	0.723
LOC_Os01g43100	LOC_Os01g09860	0.723
LOC_Os04g42260	LOC_Os02g48080	0.723
LOC_Os01g53840	LOC_Os01g43100	0.723
LOC_Os01g57560	LOC_Os01g43100	0.723
LOC_Os02g38580	LOC_Os01g02830	0.723
LOC_Os02g38580	LOC_Os01g54700	0.723
LOC_Os02g38580	LOC_Os01g09860	0.723
LOC_Os04g42260	LOC_Os01g41730	0.723
LOC_Os01g43100	LOC_Os01g04460	0.723
LOC_Os02g48080	LOC_Os01g43100	0.723
LOC_Os09g39620	LOC_Os02g38580	0.723
LOC_Os04g42260	LOC_Os01g53840	0.723
LOC_Os02g38580	LOC_Os01g57560	0.723
LOC_Os10g38920	LOC_Os01g43100	0.723
LOC_Os07g35300	LOC_Os02g38580	0.723
LOC_Os04g42260	LOC_Os02g19550	0.723
LOC_Os04g42260	LOC_Os01g04460	0.723
LOC_Os07g18230	LOC_Os04g42260	0.723
LOC_Os10g38920	LOC_Os02g38580	0.723
LOC_Os02g38580	LOC_Os01g04580	0.723
LOC_Os07g15930	LOC_Os02g38580	0.723
LOC_Os04g42260	LOC_Os01g47840	0.723
LOC_Os07g15930	LOC_Os04g42260	0.723
LOC_Os04g42260	LOC_Os01g04580	0.723
LOC_Os04g42260	LOC_Os01g09860	0.723
LOC_Os05g28520	LOC_Os01g43100	0.723
LOC_Os04g42260	LOC_Os01g04520	0.723
LOC_Os12g14480	LOC_Os02g38580	0.723
LOC_Os09g39620	LOC_Os04g42260	0.723
LOC_Os07g03810	LOC_Os01g43100	0.723
LOC_Os05g28520	LOC_Os02g38580	0.723
LOC_Os02g38580	LOC_Os01g47840	0.723
LOC_Os05g47770	LOC_Os04g42260	0.723
LOC_Os07g03810	LOC_Os04g42260	0.723
LOC_Os07g35300	LOC_Os01g43100	0.723
LOC_Os10g38920	LOC_Os04g42260	0.723
LOC_Os01g54700	LOC_Os01g43100	0.723
LOC_Os01g43100	LOC_Os01g04580	0.723
LOC_Os09g39620	LOC_Os01g43100	0.723
LOC_Os05g47770	LOC_Os01g43100	0.723
LOC_Os01g43100	LOC_Os01g04520	0.723
LOC_Os07g03810	LOC_Os02g38580	0.723
LOC_Os07g18230	LOC_Os02g38580	0.723
LOC_Os05g28520	LOC_Os04g42260	0.723
LOC_Os01g43100	LOC_Os01g41730	0.723
LOC_Os07g18230	LOC_Os01g43100	0.723
LOC_Os01g43100	LOC_Os01g02830	0.723
LOC_Os02g19550	LOC_Os01g43100	0.723
LOC_Os02g48080	LOC_Os02g38580	0.723
LOC_Os04g54320	LOC_Os02g05890	0.721
LOC_Os09g06560	LOC_Os02g56100	0.718
LOC_Os08g15460	LOC_Os04g32960	0.717
LOC_Os06g12790	LOC_Os06g08460	0.717
LOC_Os12g06270	LOC_Os06g12790	0.717
LOC_Os06g04340	LOC_Os02g14929	0.716
LOC_Os11g05820	LOC_Os02g14929	0.715
LOC_Os02g54720	LOC_Os02g14929	0.715
LOC_Os02g33420	LOC_Os02g14929	0.715
LOC_Os10g28000	LOC_Os04g20070	0.713
LOC_Os06g47830	LOC_Os02g56100	0.708
LOC_Os07g14850	LOC_Os06g30950	0.707
LOC_Os03g15120	LOC_Os01g27750	0.707
LOC_Os07g42440	LOC_Os01g56810	0.706
LOC_Os12g13720	LOC_Os11g37700	0.704
LOC_Os12g13720	LOC_Os01g42410	0.703
LOC_Os06g12790	LOC_Os03g15180	0.701
LOC_Os04g43680	LOC_Os02g41510	0.698
LOC_Os03g62490	LOC_Os03g19350	0.692
LOC_Os06g30950	LOC_Os01g02940	0.692
LOC_Os04g55780	LOC_Os03g15120	0.691
LOC_Os07g48360	LOC_Os07g44670	0.69
LOC_Os12g17690	LOC_Os07g48360	0.69
LOC_Os06g20320	LOC_Os03g19350	0.689
LOC_Os05g03050	LOC_Os03g15120	0.686
LOC_Os11g45740	LOC_Os05g51040	0.684
LOC_Os05g51040	LOC_Os01g18240	0.684
LOC_Os12g37690	LOC_Os05g51040	0.684
LOC_Os05g51040	LOC_Os04g43680	0.684
LOC_Os05g51040	LOC_Os02g41510	0.684
LOC_Os06g22660	LOC_Os03g15120	0.682
LOC_Os04g58850	LOC_Os04g50760	0.678
LOC_Os09g38330	LOC_Os07g03130	0.678
LOC_Os07g15500	LOC_Os01g54090	0.678
LOC_Os10g21346	LOC_Os02g25870	0.675
LOC_Os05g38480	LOC_Os01g74170	0.675
LOC_Os04g58504	LOC_Os04g58470	0.67
LOC_Os10g28000	LOC_Os08g33810	0.668
LOC_Os03g13300	LOC_Os01g63060	0.667
LOC_Os08g34780	LOC_Os01g55100	0.666
LOC_Os08g28080	LOC_Os01g16030	0.666
LOC_Os06g02210	LOC_Os03g15120	0.666
LOC_Os06g47830	LOC_Os05g03050	0.662
LOC_Os05g05320	LOC_Os03g15120	0.661
LOC_Os04g48416	LOC_Os01g12660	0.661
LOC_Os05g48270	LOC_Os04g52370	0.66
LOC_Os07g14850	LOC_Os05g48270	0.653
LOC_Os01g42040	LOC_Os01g27160	0.652
LOC_Os07g44670	LOC_Os05g03050	0.648
LOC_Os12g17690	LOC_Os05g03050	0.648
LOC_Os05g48270	LOC_Os01g02010	0.647
LOC_Os02g14929	LOC_Os01g27750	0.646
LOC_Os04g52370	LOC_Os01g47780	0.644
LOC_Os12g37580	LOC_Os10g28000	0.643
LOC_Os06g02360	LOC_Os01g42040	0.638
LOC_Os09g32080	LOC_Os01g70200	0.637
LOC_Os05g05320	LOC_Os02g53050	0.637
LOC_Os12g32620	LOC_Os01g47780	0.636
LOC_Os10g22330	LOC_Os07g34510	0.634
LOC_Os11g05410	LOC_Os01g57350	0.631
LOC_Os09g29070	LOC_Os05g50380	0.629
LOC_Os07g05470	LOC_Os06g30950	0.627
LOC_Os12g37260	LOC_Os08g33740	0.625
LOC_Os05g38480	LOC_Os02g56100	0.625
LOC_Os04g41490	LOC_Os02g14929	0.625
LOC_Os12g32374	LOC_Os04g57560	0.624
LOC_Os02g25870	LOC_Os02g14929	0.624
LOC_Os12g06270	LOC_Os01g16030	0.622
LOC_Os04g41490	LOC_Os03g22700	0.621
LOC_Os03g57200	LOC_Os02g22480	0.621
LOC_Os09g31486	LOC_Os03g58800	0.621
LOC_Os10g21346	LOC_Os01g10150	0.617
LOC_Os08g06630	LOC_Os02g14929	0.616
LOC_Os12g13720	LOC_Os11g36140	0.613
LOC_Os12g13720	LOC_Os06g03970	0.613
LOC_Os07g05470	LOC_Os01g67090	0.612
LOC_Os09g32080	LOC_Os03g17850	0.611
LOC_Os09g32670	LOC_Os03g15120	0.61
LOC_Os02g38970	LOC_Os01g09860	0.609
LOC_Os06g05980	LOC_Os03g17850	0.608
LOC_Os08g15460	LOC_Os06g20320	0.607
LOC_Os10g21346	LOC_Os06g20320	0.607
LOC_Os05g03050	LOC_Os02g56100	0.607
LOC_Os09g35670	LOC_Os04g41490	0.606
LOC_Os06g20370	LOC_Os04g58470	0.604
LOC_Os06g46930	LOC_Os04g41490	0.603
LOC_Os12g13720	LOC_Os08g31670	0.603
LOC_Os03g28330	LOC_Os02g34560	0.603
LOC_Os05g28520	LOC_Os02g38970	0.603
LOC_Os08g40930	LOC_Os03g28330	0.598
LOC_Os05g03050	LOC_Os02g14929	0.597
LOC_Os06g46930	LOC_Os04g54320	0.595
LOC_Os09g31486	LOC_Os08g15460	0.593
LOC_Os12g13720	LOC_Os01g04460	0.588
LOC_Os12g13720	LOC_Os07g03810	0.588
LOC_Os12g13720	LOC_Os05g47770	0.588
LOC_Os12g13720	LOC_Os07g15930	0.588
LOC_Os12g13720	LOC_Os10g38920	0.588
LOC_Os12g13720	LOC_Os07g35300	0.588
LOC_Os12g13720	LOC_Os01g04580	0.588
LOC_Os12g13720	LOC_Os01g02830	0.588
LOC_Os12g13720	LOC_Os01g09860	0.588
LOC_Os12g13720	LOC_Os02g48080	0.588
LOC_Os12g13720	LOC_Os01g04520	0.588
LOC_Os12g13720	LOC_Os01g57560	0.588
LOC_Os12g13720	LOC_Os01g41730	0.588
LOC_Os12g13720	LOC_Os01g47840	0.588
LOC_Os12g13720	LOC_Os09g39620	0.588
LOC_Os12g13720	LOC_Os01g53840	0.588
LOC_Os12g13720	LOC_Os07g18230	0.588
LOC_Os12g14480	LOC_Os12g13720	0.588
LOC_Os12g13720	LOC_Os01g54700	0.588
LOC_Os03g17850	LOC_Os01g02940	0.588
LOC_Os12g13720	LOC_Os05g28520	0.588
LOC_Os12g13720	LOC_Os02g19550	0.588
LOC_Os09g31486	LOC_Os01g27750	0.587
LOC_Os01g58100	LOC_Os01g01840	0.587
LOC_Os06g46930	LOC_Os02g05890	0.586
LOC_Os03g58800	LOC_Os03g15120	0.584
LOC_Os12g37580	LOC_Os11g37700	0.583
LOC_Os12g13720	LOC_Os07g01750	0.583
LOC_Os12g37580	LOC_Os01g42410	0.583
LOC_Os12g13720	LOC_Os03g37470	0.583
LOC_Os09g31486	LOC_Os03g62490	0.582
LOC_Os09g27420	LOC_Os05g44130	0.582
LOC_Os12g37260	LOC_Os07g23570	0.58
LOC_Os09g06560	LOC_Os01g67090	0.579
LOC_Os11g07050	LOC_Os03g54930	0.578
LOC_Os08g10620	LOC_Os03g54930	0.578
LOC_Os05g31670	LOC_Os04g52110	0.578
LOC_Os04g43680	LOC_Os03g15120	0.577
LOC_Os11g45740	LOC_Os03g15120	0.577
LOC_Os09g29070	LOC_Os04g52370	0.577
LOC_Os03g15120	LOC_Os01g18240	0.577
LOC_Os12g37690	LOC_Os03g15120	0.577
LOC_Os03g15120	LOC_Os02g41510	0.577
LOC_Os12g37690	LOC_Os02g12010	0.575
LOC_Os11g45740	LOC_Os02g12010	0.575
LOC_Os04g43680	LOC_Os02g12010	0.575
LOC_Os10g35990	LOC_Os04g47370	0.575
LOC_Os02g41510	LOC_Os02g12010	0.575
LOC_Os02g12010	LOC_Os01g18240	0.575
LOC_Os11g36140	LOC_Os03g28330	0.574
LOC_Os06g03970	LOC_Os03g28330	0.574
LOC_Os05g03050	LOC_Os04g41490	0.573
LOC_Os03g58800	LOC_Os02g02860	0.571
LOC_Os07g23570	LOC_Os06g11240	0.57
LOC_Os04g58840	LOC_Os04g55650	0.569
LOC_Os04g58070	LOC_Os04g55650	0.569
LOC_Os01g52550	LOC_Os01g42410	0.568
LOC_Os11g37700	LOC_Os01g52550	0.568
LOC_Os04g46400	LOC_Os01g02940	0.566
LOC_Os10g06630	LOC_Os09g01650	0.566
LOC_Os10g38920	LOC_Os08g31000	0.565
LOC_Os12g14480	LOC_Os08g31000	0.565
LOC_Os08g31000	LOC_Os01g04580	0.565
LOC_Os12g43600	LOC_Os12g39980	0.565
LOC_Os08g31000	LOC_Os01g02830	0.565
LOC_Os08g31000	LOC_Os01g04520	0.565
LOC_Os02g38970	LOC_Os01g41730	0.565
LOC_Os08g31000	LOC_Os05g47770	0.565
LOC_Os02g38970	LOC_Os01g02830	0.565
LOC_Os08g31000	LOC_Os01g09860	0.565
LOC_Os02g38970	LOC_Os01g04520	0.565
LOC_Os08g31000	LOC_Os01g54700	0.565
LOC_Os08g31000	LOC_Os01g04460	0.565
LOC_Os02g38970	LOC_Os01g04460	0.565
LOC_Os02g38970	LOC_Os01g04580	0.565
LOC_Os12g14480	LOC_Os02g38970	0.565
LOC_Os08g31000	LOC_Os01g41730	0.565
LOC_Os01g42040	LOC_Os01g12950	0.565
LOC_Os02g38970	LOC_Os01g54700	0.565
LOC_Os05g47770	LOC_Os02g38970	0.565
LOC_Os08g31000	LOC_Os05g28520	0.565
LOC_Os10g38920	LOC_Os02g38970	0.565
LOC_Os12g13720	LOC_Os06g44180	0.564
LOC_Os12g13720	LOC_Os09g31486	0.563
LOC_Os06g20370	LOC_Os05g38480	0.562
LOC_Os07g05470	LOC_Os05g48270	0.562
LOC_Os12g37260	LOC_Os01g58100	0.561
LOC_Os10g21346	LOC_Os09g31486	0.56
LOC_Os08g40430	LOC_Os05g37980	0.56
LOC_Os08g15460	LOC_Os05g03050	0.56
LOC_Os08g10620	LOC_Os01g12660	0.559
LOC_Os02g49880	LOC_Os02g41510	0.559
LOC_Os04g43680	LOC_Os02g49880	0.559
LOC_Os12g37690	LOC_Os02g49880	0.559
LOC_Os02g49880	LOC_Os01g18240	0.559
LOC_Os11g45740	LOC_Os02g49880	0.559
LOC_Os05g48270	LOC_Os01g70200	0.558
LOC_Os06g03970	LOC_Os01g61620	0.557
LOC_Os11g36140	LOC_Os01g61620	0.557
LOC_Os08g15460	LOC_Os01g27750	0.557
LOC_Os12g13720	LOC_Os07g14850	0.556
LOC_Os12g13720	LOC_Os04g35020	0.556
LOC_Os12g13720	LOC_Os08g33740	0.556
LOC_Os07g14850	LOC_Os01g70200	0.554
LOC_Os05g34780	LOC_Os04g57560	0.554
LOC_Os09g10620	LOC_Os09g02270	0.552
LOC_Os06g37010	LOC_Os02g03900	0.552
LOC_Os12g13720	LOC_Os07g11739	0.55
LOC_Os12g13720	LOC_Os01g43851	0.55
LOC_Os12g13720	LOC_Os09g36080	0.55
LOC_Os12g13720	LOC_Os02g09220	0.55
LOC_Os12g13720	LOC_Os08g39730	0.55
LOC_Os12g13720	LOC_Os02g09410	0.55
LOC_Os12g13720	LOC_Os03g25490	0.55
LOC_Os12g13720	LOC_Os03g39650	0.55
LOC_Os12g13720	LOC_Os07g23570	0.55
LOC_Os04g43680	LOC_Os01g16940	0.549
LOC_Os11g45740	LOC_Os01g16940	0.549
LOC_Os01g18240	LOC_Os01g16940	0.549
LOC_Os02g41510	LOC_Os01g16940	0.549
LOC_Os12g37690	LOC_Os01g16940	0.549
LOC_Os11g43590	LOC_Os09g35670	0.548
LOC_Os10g30760	LOC_Os03g58800	0.547
LOC_Os09g34870	LOC_Os03g58800	0.547
LOC_Os03g58800	LOC_Os02g53050	0.547
LOC_Os03g58800	LOC_Os01g72930	0.547
LOC_Os03g58800	LOC_Os03g02762	0.547
LOC_Os12g13720	LOC_Os06g11240	0.547
LOC_Os11g29360	LOC_Os03g58800	0.547
LOC_Os03g58800	LOC_Os01g33070	0.547
LOC_Os10g33250	LOC_Os08g44360	0.547
LOC_Os07g47370	LOC_Os03g58800	0.547
LOC_Os04g52370	LOC_Os03g62490	0.547
LOC_Os05g28720	LOC_Os03g58800	0.547
LOC_Os05g05320	LOC_Os03g58800	0.547
LOC_Os06g04480	LOC_Os03g58800	0.547
LOC_Os12g06070	LOC_Os03g58800	0.547
LOC_Os05g49740	LOC_Os03g58800	0.547
LOC_Os03g58800	LOC_Os03g25380	0.547
LOC_Os03g58800	LOC_Os03g06710	0.547
LOC_Os03g58800	LOC_Os01g40720	0.547
LOC_Os11g24530	LOC_Os03g58800	0.547
LOC_Os10g36190	LOC_Os03g58800	0.547
LOC_Os10g40920	LOC_Os03g58800	0.547
LOC_Os03g58800	LOC_Os01g68610	0.547
LOC_Os03g58800	LOC_Os01g10090	0.547
LOC_Os07g15570	LOC_Os03g58800	0.547
LOC_Os08g15090	LOC_Os03g58800	0.547
LOC_Os04g33310	LOC_Os03g58800	0.547
LOC_Os09g24680	LOC_Os03g58800	0.547
LOC_Os12g16410	LOC_Os07g44280	0.546
LOC_Os05g36260	LOC_Os03g15120	0.545
LOC_Os04g21660	LOC_Os01g27160	0.545
LOC_Os01g71240	LOC_Os01g34880	0.544
LOC_Os09g31486	LOC_Os05g03050	0.544
LOC_Os10g28000	LOC_Os10g22070	0.542
LOC_Os11g05820	LOC_Os03g58800	0.542
LOC_Os03g58800	LOC_Os02g33420	0.542
LOC_Os12g42160	LOC_Os05g38480	0.542
LOC_Os10g38590	LOC_Os10g28000	0.542
LOC_Os10g38160	LOC_Os10g28000	0.542
LOC_Os10g38600	LOC_Os10g28000	0.542
LOC_Os03g58800	LOC_Os02g54720	0.542
LOC_Os07g48360	LOC_Os03g51680	0.541
LOC_Os08g06630	LOC_Os05g03050	0.541
LOC_Os09g31486	LOC_Os06g20320	0.54
LOC_Os12g13640	LOC_Os09g06560	0.539
LOC_Os09g06560	LOC_Os01g02940	0.539
LOC_Os09g06560	LOC_Os02g22480	0.539
LOC_Os04g52370	LOC_Os01g67090	0.537
LOC_Os04g35490	LOC_Os02g38580	0.536
LOC_Os04g42260	LOC_Os04g35490	0.536
LOC_Os05g37130	LOC_Os02g55070	0.536
LOC_Os04g35490	LOC_Os01g43100	0.536
LOC_Os07g42440	LOC_Os06g15990	0.534
LOC_Os11g03910	LOC_Os02g25870	0.534
LOC_Os05g48270	LOC_Os02g42890	0.532
LOC_Os12g13720	LOC_Os03g49524	0.531
LOC_Os08g40430	LOC_Os06g46930	0.531
LOC_Os12g13720	LOC_Os01g64910	0.531
LOC_Os12g13720	LOC_Os05g45100	0.531
LOC_Os12g13720	LOC_Os02g11680	0.531
LOC_Os06g20320	LOC_Os05g03050	0.53
LOC_Os06g20320	LOC_Os02g14929	0.529
LOC_Os09g31486	LOC_Os04g41490	0.529
LOC_Os08g15460	LOC_Os03g58800	0.529
LOC_Os03g58800	LOC_Os02g14929	0.529
LOC_Os08g15460	LOC_Os02g14929	0.529
LOC_Os05g03050	LOC_Os02g54720	0.525
LOC_Os11g05820	LOC_Os05g03050	0.525
LOC_Os05g03050	LOC_Os02g33420	0.525
LOC_Os06g20320	LOC_Os02g05890	0.52
LOC_Os12g32620	LOC_Os06g12790	0.518
LOC_Os04g40990	LOC_Os01g56810	0.516
LOC_Os02g14929	LOC_Os01g57350	0.515
LOC_Os07g05470	LOC_Os04g52370	0.515
LOC_Os04g43680	LOC_Os01g42410	0.513
LOC_Os01g62040	LOC_Os01g27750	0.511
LOC_Os06g20320	LOC_Os04g41490	0.509
LOC_Os05g44560	LOC_Os02g53520	0.508
LOC_Os04g58210	LOC_Os03g28330	0.504
LOC_Os07g29420	LOC_Os06g04340	0.504
LOC_Os12g42160	LOC_Os02g53520	0.503
LOC_Os06g20370	LOC_Os02g56100	0.502
LOC_Os11g06740	LOC_Os01g22870	0.502
LOC_Os12g39980	LOC_Os05g38480	0.502
LOC_Os10g37840	LOC_Os06g11400	0.501
