# Supplementary material for: Co-overexpression of the Constitutively Active Form of OsbZIP46 and ABA-Activated Protein Kinase SAPK6 Improves Drought and Temperature Stress Resistance in Rice
Source: Front Plant Sci. 2017 Jun 26;8:1102. doi: 10.3389/fpls.2017.01102 (PMC5483469; doi:10.3389/fpls.2017.01102)
Supplement: Supplementary file 6 [file Data_Sheet_6.XLSX]

## Sheet: Sheet 1, List of Group II genes
Supplementary File 5. Drought-specifically up-regulated genes in XL22 compared to SAPK6-OE (Group II genes). Sheet 1, list of the Group II genes. Sheet 2, top 20 significantly enriched GO terms of the Group II genes. Sheet 3, KEGG pathway enrichment of the Group II genes. Sheet 4, the combined score of each PPI pair in the predicted PPI network of the Group II genes.
MSU Locus	Annotation
LOC_Os01g33070	pentatricopeptide repeat protein PPR868-14, putative, expressed
LOC_Os01g40720	pentatricopeptide, putative, expressed
LOC_Os01g42780	cysteine proteinase EP-B 2 precursor, putative, expressed
LOC_Os01g68610	pentatricopeptide repeat protein PPR1106-17, putative, expressed
LOC_Os03g05250	expressed protein
LOC_Os03g07330	pentatricopeptide, putative, expressed
LOC_Os03g08350	ubiquitin carboxyl-terminal hydrolase, family 1, putative, expressed
LOC_Os04g02640	3-ketoacyl-CoA synthase 6, putative, expressed
LOC_Os05g44260	DUF584 domain containing protein, putative, expressed
LOC_Os05g49740	EMB2744, putative, expressed
LOC_Os07g12880	transposon protein, putative, Pong sub-class, expressed
LOC_Os07g19000	LTPL41 - Protease inhibitor/seed storage/LTP family protein precursor, expressed
LOC_Os07g44280	dirigent, putative, expressed
LOC_Os07g44670	retrotransposon protein, putative, unclassified, expressed
LOC_Os08g35760	Cupin domain containing protein, expressed
LOC_Os09g13650	microtubule-associated protein, putative, expressed
LOC_Os09g24680	pentatricopeptide, putative, expressed
LOC_Os10g36190	PPR repeat domain containing protein, putative, expressed
LOC_Os10g38160	glutathione S-transferase, putative, expressed
LOC_Os10g40920	pentatricopeptide, putative, expressed
LOC_Os11g43590	kelch repeat protein, putative, expressed
LOC_Os12g02470	WRKY65, expressed
LOC_Os12g06070	expressed protein
LOC_Os11g10590	expressed protein
LOC_Os01g58100	polyphenol oxidase, putative, expressed
LOC_Os12g14440	Jacalin-like lectin domain containing protein, putative, expressed
LOC_Os10g39850	zinc finger, C3HC4 type domain containing protein, expressed
LOC_Os03g39650	cytochrome P450, putative, expressed
LOC_Os12g27254	transferase family protein, putative, expressed
LOC_Os11g38150	expressed protein
LOC_Os01g39550	retrotransposon protein, putative, Ty1-copia subclass, expressed
LOC_Os08g09750	OsFBL44 - F-box domain and LRR containing protein, expressed
LOC_Os07g08320	RNA recognition motif containing protein, expressed
LOC_Os10g30150	universal stress protein domain containing protein, putative, expressed
LOC_Os05g43110	GDSL-like lipase/acylhydrolase, putative, expressed
LOC_Os06g42660	expressed protein
LOC_Os12g09700	Jacalin-like lectin domain containing protein, putative, expressed
LOC_Os04g41140	PPR repeat containing protein, expressed
LOC_Os07g02970	expressed protein
LOC_Os04g35490	expressed protein
LOC_Os11g38230	OsFBDUF61 - F-box and DUF domain containing protein, expressed
LOC_Os01g42040	ubiquitin-conjugating enzyme, putative, expressed
LOC_Os06g50400	expansin precursor, putative, expressed
LOC_Os10g03760	OsFBX350 - F-box domain containing protein, expressed
LOC_Os05g37980	PSF1 - Putative GINS complex subunit, expressed
LOC_Os01g63580	glycerol-3-phosphate acyltransferase, putative, expressed
LOC_Os09g39730	Core histone H2A/H2B/H3/H4 domain containing protein, putative, expressed
LOC_Os11g24530	pentatricopeptide, putative, expressed
LOC_Os04g43519	expressed protein
LOC_Os05g45170	glucosyl transferase, putative, expressed
LOC_Os04g54610	expressed protein
LOC_Os07g03810	lectin-like receptor kinase 7, putative, expressed
LOC_Os11g02130	peroxidase precursor, putative, expressed
LOC_Os06g44310	tetraspanin family protein, putative, expressed
LOC_Os01g41730	serine/threonine-protein kinase, putative, expressed
LOC_Os01g57020	expressed protein
LOC_Os07g48170	nucleotidyltransferase, putative, expressed
LOC_Os07g23570	cytochrome P450 72A1, putative, expressed
LOC_Os11g02540	WRKY50, expressed
LOC_Os12g27240	transposon protein, putative, CACTA, En/Spm sub-class
LOC_Os06g35960	HSF-type DNA-binding domain containing protein, expressed
LOC_Os10g22070	glutathione S-transferase, putative, expressed
LOC_Os05g36260	soluble inorganic pyrophosphatase, putative, expressed
LOC_Os01g50020	expressed protein
LOC_Os04g01710	cysteine proteinase At4g11310 precursor, putative, expressed
LOC_Os04g46400	AP2 domain containing protein, expressed
LOC_Os11g04660	strictosidine synthase, putative, expressed
LOC_Os03g15180	PH domain containing protein, expressed
LOC_Os07g35300	TKL_IRAK_DUF26-lc.11 - DUF26 kinases have homology to DUF26 containing loci, expressed
LOC_Os01g30980	retrotransposon protein, putative, unclassified, expressed
LOC_Os02g39910	B4-BTB1 - Bric-a-Brac, Tramtrack, Broad Complex BTB domain with B4 subfamily conserved sequence, expressed
LOC_Os04g21130	F-box protein PP2-B1, putative, expressed
LOC_Os04g13160	OsFBD9 - F-box and FBD domain containing protein, expressed
LOC_Os08g17110	expressed protein
LOC_Os03g01980	KIP1, putative, expressed
LOC_Os02g41510	MYB family transcription factor, putative, expressed
LOC_Os09g01650	peptidyl-prolyl cis-trans isomerase, FKBP-type, putative, expressed
LOC_Os12g27220	transferase family protein, putative, expressed
LOC_Os04g14690	flavin-containing monooxygenase family protein, putative, expressed
LOC_Os01g24010	pleiotropic drug resistance protein, putative, expressed
LOC_Os11g25040	plant-specific domain TIGR01615 family protein, expressed
LOC_Os06g46960	nucleic acid binding protein, putative, expressed
LOC_Os03g13300	glutamate decarboxylase, putative, expressed
LOC_Os04g46300	disease resistance protein RPM1, putative, expressed
LOC_Os11g01860	pentatricopeptide, putative, expressed
LOC_Os06g46160	expressed protein
LOC_Os05g28570	expressed protein
LOC_Os05g42190	NADPH-dependent FMN reductase domain containing protein, expressed
LOC_Os10g03620	OsFBX344 - F-box domain containing protein, expressed
LOC_Os12g22210	retrotransposon protein, putative, unclassified, expressed
LOC_Os10g36300	retrotransposon protein, putative, unclassified, expressed
LOC_Os02g16690	expressed protein
LOC_Os02g28030	expressed protein
LOC_Os02g56100	ribonucleoside-diphosphate reductase large subunit, putative, expressed
LOC_Os06g18130	retrotransposon protein, putative, LINE subclass, expressed
LOC_Os11g44340	calmodulin binding protein, putative, expressed
LOC_Os09g31350	expressed protein
LOC_Os09g19880	expressed protein
LOC_Os04g57660	phytosulfokine receptor precursor, putative, expressed
LOC_Os03g40770	expressed protein
LOC_Os09g25784	auxin-induced protein 5NG4, putative, expressed
LOC_Os04g35020	CSLH2 - cellulose synthase-like family H, expressed
LOC_Os01g63980	ZOS1-17 - C2H2 zinc finger protein, expressed
LOC_Os11g26880	RALFL14 - Rapid ALkalinization Factor RALF family protein precursor, expressed
LOC_Os03g57780	protein kinase, putative, expressed
LOC_Os01g54090	expressed protein
LOC_Os12g16130	transposon protein, putative, unclassified, expressed
LOC_Os05g49960	expressed protein
LOC_Os08g14310	expressed protein
LOC_Os03g58800	ATPase, putative, expressed
LOC_Os04g43680	MYB family transcription factor, putative, expressed
LOC_Os11g15720	expressed protein
LOC_Os07g44299	pentatricopeptide, putative, expressed
LOC_Os02g05830	ribulose bisphosphate carboxylase small chain, chloroplast precursor, putative, expressed
LOC_Os08g07320	expressed protein
LOC_Os11g03910	zinc finger DHHC domain-containing protein, putative, expressed
LOC_Os08g30770	ABC transporter, ATP-binding protein, putative, expressed
LOC_Os07g10254	expressed protein
LOC_Os06g06610	expressed protein
LOC_Os06g07670	expressed protein
LOC_Os04g32960	TUDOR protein with multiple SNc domains, putative, expressed
LOC_Os10g39500	expressed protein
LOC_Os11g05750	expressed protein
LOC_Os07g26570	expressed protein
LOC_Os03g01240	CCR4-Not complex component, Not1domain containing protein, expressed
LOC_Os03g35886	expressed protein
LOC_Os09g34920	glycosyl hydrolase family 29, putative, expressed
LOC_Os08g33910	no apical meristem protein, putative, expressed
LOC_Os03g48230	expressed protein
LOC_Os08g10330	SHR5-receptor-like kinase, putative, expressed
LOC_Os04g23620	D-mannose binding lectin family protein, expressed
LOC_Os08g09730	OsFBX273 - F-box domain containing protein, expressed
LOC_Os01g64910	anthocyanidin 5,3-O-glucosyltransferase, putative, expressed
LOC_Os08g08230	kinesin-like protein, identical, putative, expressed
LOC_Os01g01840	helix-loop-helix DNA-binding domain containing protein, expressed
LOC_Os09g10620	seed maturation protein LEA 4, putative, expressed
LOC_Os08g02030	transferase family protein, putative, expressed
LOC_Os03g06840	GRF zinc finger family protein, expressed
LOC_Os03g09030	expressed protein
LOC_Os06g26090	retrotransposon protein, putative, unclassified
LOC_Os07g18990	LTPL40 - Protease inhibitor/seed storage/LTP family protein precursor, expressed
LOC_Os06g08060	leucoanthocyanidin dioxygenase, putative, expressed
LOC_Os08g39030	expressed protein
LOC_Os05g20550	retrotransposon protein, putative, unclassified
LOC_Os01g39600	expressed protein
LOC_Os05g03050	DNA repair protein Rad51, putative, expressed
LOC_Os08g34780	adenylyl cyclase-associated protein, putative, expressed
LOC_Os04g22130	conserved hypothetical protein
LOC_Os07g28470	coiled-coil domain-containing protein 111, putative, expressed
LOC_Os01g23600	expressed protein
LOC_Os06g12560	zinc finger, C3HC4 type, domain containing protein, expressed
LOC_Os11g01460	expressed protein
LOC_Os04g34290	protein kinase, putative, expressed
LOC_Os09g29660	white-brown complex homolog protein 11, putative, expressed
LOC_Os01g56810	cytokinin dehydrogenase precursor, putative, expressed
LOC_Os02g54720	expressed protein
LOC_Os02g12090	expressed protein
LOC_Os12g37260	lipoxygenase 2.1, chloroplast precursor, putative, expressed
LOC_Os03g31750	pyruvate, phosphate dikinase, chloroplast precursor, putative, expressed
LOC_Os04g22660	tropinone reductase, putative, expressed
LOC_Os01g48874	wax synthase, putative, expressed
LOC_Os05g31744	expressed protein
LOC_Os04g51140	E2F-related protein, putative, expressed
LOC_Os08g39694	cytochrome P450, putative, expressed
LOC_Os02g13870	aquaporin protein, putative, expressed
LOC_Os03g17850	glycosyltransferase family 43 protein, putative, expressed
LOC_Os01g42410	pleiotropic drug resistance protein, putative, expressed
LOC_Os02g12010	receptor-like protein kinase precursor, putative, expressed
LOC_Os02g12070	expressed protein
LOC_Os02g57400	2-phosphoglycerate kinase-related, putative, expressed
LOC_Os05g36350	pentatricopeptide, putative, expressed
LOC_Os03g01320	LTPL116 - Protease inhibitor/seed storage/LTP family protein precursor, expressed
LOC_Os01g55100	slTCP3, putative, expressed
LOC_Os07g12590	OsFBX225 - F-box domain containing protein, expressed
LOC_Os06g08460	exo70 exocyst complex subunit, putative, expressed
LOC_Os01g53900	elongation factor, putative, expressed
LOC_Os12g06270	retrotransposon protein, putative, unclassified, expressed
LOC_Os12g39520	OsFBDUF66 - F-box and DUF domain containing protein, expressed
LOC_Os06g46970	wound induced protein, putative, expressed
LOC_Os06g28550	nmrA-like family domain containing protein, expressed
LOC_Os01g73024	expressed protein
LOC_Os06g06130	glutamate receptor, putative, expressed
LOC_Os10g33620	ubiquitin family protein, putative, expressed
LOC_Os01g04520	Ser/Thr protein kinase, putative, expressed
LOC_Os08g20492	OsFBX285 - F-box domain containing protein, expressed
LOC_Os04g40900	exonuclease, putative, expressed
LOC_Os04g27210	transposon protein, putative, CACTA, En/Spm sub-class, expressed
LOC_Os02g06260	phytosulfokine receptor precursor, putative, expressed
LOC_Os05g20560	retrotransposon protein, putative, unclassified, expressed
LOC_Os06g30640	cytochrome P450, putative, expressed
LOC_Os02g20040	loricrin, putative, expressed
LOC_Os09g32670	UDP-glucuronate 4-epimerase, putative, expressed
LOC_Os02g38490	expressed protein
LOC_Os03g59650	BRCA1 C Terminus domain containing protein, expressed
LOC_Os07g33480	cytochrome P450 domain containing protein, expressed
LOC_Os10g31330	retrotransposon protein, putative, unclassified, expressed
LOC_Os07g01750	MATE efflux family protein, putative, expressed
LOC_Os01g24120	hypothetical protein
LOC_Os03g24960	ulp1 protease family, C-terminal catalytic domain containing protein, expressed
LOC_Os03g41675	expressed protein
LOC_Os09g02270	cyclase family protein, putative, expressed
LOC_Os02g09810	amino acid transporter, putative, expressed
LOC_Os10g38600	glutathione S-transferase GSTU6, putative, expressed
LOC_Os12g30590	disease resistance protein RGA2, putative, expressed
LOC_Os05g10310	acid phosphatase, putative, expressed
LOC_Os11g44500	protein kinase domain containing protein, expressed
LOC_Os01g61620	protein kinase family protein, putative, expressed
LOC_Os02g37160	heavy metal transport/detoxification protein, putative, expressed
LOC_Os07g41230	esterase, putative, expressed
LOC_Os04g16734	maturase K, putative, expressed
LOC_Os07g44410	WD40-like Beta Propeller Repeat family protein, expressed
LOC_Os05g05980	DNA directed RNA polymerase, 7 kDa subunit domain containing protein, expressed
LOC_Os11g05290	stress responsive A/B Barrel domain containing protein, expressed
LOC_Os02g06400	growth regulator related protein, putative, expressed
LOC_Os07g19140	retrotransposon protein, putative, unclassified, expressed
LOC_Os11g05160	DNA binding protein, putative, expressed
LOC_Os01g54700	retrotransposon protein, putative, unclassified, expressed
LOC_Os05g46470	expressed protein
LOC_Os11g11550	NBS-LRR disease resistance protein, putative, expressed
LOC_Os01g67580	multidrug resistance-associated protein, putative, expressed
LOC_Os04g38042	retrotransposon protein, putative, unclassified, expressed
LOC_Os02g05410	splicing factor 3B subunit 1, putative, expressed
LOC_Os08g09190	auxin efflux carrier component, putative, expressed
LOC_Os10g38590	glutathione S-transferase, N-terminal domain containing protein, expressed
LOC_Os03g46090	endonuclease/exonuclease/phosphatase family domain containing protein, expressed
LOC_Os05g01570	auxin-induced protein 5NG4, putative, expressed
LOC_Os07g46280	Os7bglu26 - beta-mannosidase/glucosidase/exoglucanase, expressed
LOC_Os03g42600	expressed protein
LOC_Os02g51119	expressed protein
LOC_Os12g44060	nodulin, putative, expressed
LOC_Os01g53180	retrotransposon protein, putative, Ty1-copia subclass, expressed
LOC_Os08g27870	EARLY flowering protein, putative, expressed
LOC_Os02g43370	transposon protein, putative, unclassified, expressed
LOC_Os04g44250	cytokinin-O-glucosyltransferase 3, putative, expressed
LOC_Os08g41580	ubiquitin carboxyl-terminal hydrolase, putative, expressed
LOC_Os12g13720	Plant PDR ABC transporter associated domain containing protein, expressed
LOC_Os06g15990	aldehyde dehydrogenase, putative, expressed
LOC_Os11g44780	retrotransposon protein, putative, unclassified, expressed
LOC_Os01g67090	IQ calmodulin-binding motif domain containing protein, expressed
LOC_Os02g33070	expressed protein
LOC_Os02g09990	expressed protein
LOC_Os11g10110	expressed protein
LOC_Os07g13370	expressed protein
LOC_Os05g04890	expressed protein
LOC_Os09g25970	expressed protein
LOC_Os01g46120	GDSL-like lipase/acylhydrolase, putative, expressed
LOC_Os06g36830	cysteine synthase, mitochondrial precursor, putative, expressed
LOC_Os06g44180	NAD dependent epimerase/dehydratase family protein, putative, expressed
LOC_Os06g21530	expressed protein
LOC_Os04g38930	pentatricopeptide, putative, expressed
LOC_Os05g47770	serine/threonine-protein kinase At1g18390 precursor, putative, expressed
LOC_Os08g44360	male sterility protein 2, putative, expressed
LOC_Os01g24020	expressed protein
LOC_Os11g29360	pentatricopeptide, putative, expressed
LOC_Os06g11240	12-oxophytodienoate reductase, putative, expressed
LOC_Os09g38660	expressed protein
LOC_Os03g62080	mRNA-decapping enzyme, putative, expressed
LOC_Os07g47620	universal stress protein domain containing protein, putative, expressed
LOC_Os04g16728	chloroplast 30S ribosomal protein S15, putative, expressed
LOC_Os06g38660	expressed protein
LOC_Os01g61070	heavy metal-associated domain containing protein, expressed
LOC_Os01g16950	zinc finger, C3HC4 type domain containing protein, expressed
LOC_Os04g14410	expressed protein
LOC_Os01g37670	OsFBX15 - F-box domain containing protein, expressed
LOC_Os07g33050	expressed protein
LOC_Os01g14140	X8 domain containing protein, expressed
LOC_Os11g37700	pleiotropic drug resistance protein, putative, expressed
LOC_Os06g21890	basic proline-rich protein precursor, putative, expressed
LOC_Os02g48080	cysteine-rich receptor-like protein kinase 7 precursor, putative, expressed
LOC_Os01g02860	expressed protein
LOC_Os05g30700	expressed protein
LOC_Os11g07940	expressed protein
LOC_Os05g44560	kinesin motor domain containing protein, expressed
LOC_Os05g51040	tesmin/TSO1-like CXC domain containing protein, expressed
LOC_Os11g28670	hypothetical protein
LOC_Os01g27750	bifunctional 3-dehydroquinate dehydratase/shikimate dehydrogenase,chloroplast precursor, putative, expressed
LOC_Os01g52530	phosphoribosyl transferase, putative, expressed
LOC_Os06g44640	expressed protein
LOC_Os11g18830	survival motor neuron containing protein, expressed
LOC_Os03g15260	expressed protein
LOC_Os09g32180	expressed protein
LOC_Os10g15240	retrotransposon protein, putative, Ty3-gypsy subclass, expressed
LOC_Os09g23540	dehydrogenase, putative, expressed
LOC_Os07g41060	dihydroflavonol-4-reductase, putative, expressed
LOC_Os04g58470	choline transporter-related, putative, expressed
LOC_Os05g11950	GDSL-like lipase/acylhydrolase, putative, expressed
LOC_Os04g10214	expressed protein
LOC_Os12g03470	alpha-N-arabinofuranosidase A, putative, expressed
LOC_Os05g09580	expressed protein
LOC_Os11g06410	homeodomain, putative, expressed
LOC_Os03g14254	expressed protein
LOC_Os11g40570	plant viral response family protein, putative, expressed
LOC_Os09g36180	glycosyl transferase family 8 protein, expressed
LOC_Os11g29520	NBS-LRR disease resistance protein, putative, expressed
LOC_Os04g55210	chloride channel protein, putative, expressed
LOC_Os01g26970	expressed protein
LOC_Os09g16440	transposon protein, putative, unclassified, expressed
LOC_Os11g03130	E2F-related protein, putative, expressed
LOC_Os01g18220	expressed protein
LOC_Os06g17830	oxidoreductase, 2OG-Fe oxygenase family protein, putative, expressed
LOC_Os08g12780	chloroplast envelope membrane protein, putative, expressed
LOC_Os01g71240	calcium-transporting ATPase, plasma membrane-type, putative, expressed
LOC_Os01g06660	thiamine pyrophosphate enzyme, C-terminal TPP binding domain containing protein, expressed
LOC_Os09g37330	OsSAUR39 - Auxin-responsive SAUR gene family member, expressed
LOC_Os04g47680	Ser/Thr-rich protein T10 in DGCR region, putative, expressed
LOC_Os09g32984	auxin responsive protein, putative, expressed
LOC_Os07g39190	expressed protein
LOC_Os12g32240	eukaryotic translation initiation factor 5A, putative, expressed
LOC_Os10g21346	chloroplast 30S ribosomal protein S3, putative, expressed
LOC_Os05g02060	mitochondrial import inner membrane translocase subunit Tim17, putative, expressed
LOC_Os11g05820	transposon protein, putative, Mutator sub-class, expressed
LOC_Os07g17689	expressed protein
LOC_Os02g07680	cytochrome P450, putative, expressed
LOC_Os04g50730	RWD domain containing protein, expressed
LOC_Os09g39620	protein kinase family protein, putative, expressed
LOC_Os09g37446	expressed protein
LOC_Os05g45954	AP2 domain containing protein, expressed
LOC_Os01g43844	cytochrome P450 72A1, putative, expressed
LOC_Os07g42160	HD domain containing protein, putative, expressed
LOC_Os02g02540	glutamate receptor, putative, expressed
LOC_Os01g12950	ubiquitin-conjugating enzyme, putative, expressed
LOC_Os01g70550	heparan-alpha-glucosaminide N-acetyltransferase, putative, expressed
LOC_Os06g45890	MYB family transcription factor, putative, expressed
LOC_Os06g06380	NBS-LRR type disease resistance protein, putative, expressed
LOC_Os08g15090	diacylglycerol kinase catalytic domain family protein, expressed
LOC_Os01g58890	cysteine proteinase inhibitor precursor protein, putative, expressed
LOC_Os11g07450	zinc finger, C3HC4 type domain containing protein, expressed
LOC_Os03g02980	CAMK_CAMK_like_ULKh_APGy.1 - CAMK includes calcium/calmodulin depedent protein kinases, expressed
LOC_Os11g04894	expressed protein
LOC_Os12g05260	phytosulfokines precursor, putative, expressed
LOC_Os01g22480	OsFBDUF4 - F-box and DUF domain containing protein, expressed
LOC_Os11g32260	lysosomal alpha-mannosidase precursor, putative, expressed
LOC_Os04g26240	OsFBDUF21 - F-box and DUF domain containing protein, expressed
LOC_Os04g11820	white-brown complex homolog protein, putative, expressed
LOC_Os09g38268	RNA polymerase IV largest subunit, putative, expressed
LOC_Os09g35670	expressed protein
LOC_Os10g24810	cytidylyltransferase domain containing protein, expressed
LOC_Os02g42890	cytochrome b561, putative, expressed
LOC_Os12g14480	cysteine-rich receptor-like protein kinase 23 precursor, putative, expressed
LOC_Os12g43600	RNA recognition motif containing protein, expressed
LOC_Os06g37010	metal cation transporter, putative, expressed
LOC_Os09g27660	OsFBO21 - F-box and other domain containing protein, expressed
LOC_Os01g02880	fructose-bisphospate aldolase isozyme, putative, expressed
LOC_Os08g40930	Alpha amylase, catalytic domain containing protein, expressed
LOC_Os02g42200	transcription factor-related, putative, expressed
LOC_Os09g31486	DnaK family protein, putative, expressed
LOC_Os12g41350	meiotic asynaptic mutant 1, putative, expressed
LOC_Os02g39970	regulatory subunit, putative, expressed
LOC_Os06g04480	expressed protein
LOC_Os10g21360	N-dimethylguanosine tRNA methyltransferase, putative, expressed
LOC_Os02g38680	EMB2423, putative, expressed
LOC_Os01g35330	circumsporozoite protein precursor, putative, expressed
LOC_Os04g45860	transposon protein, putative, unclassified, expressed
LOC_Os04g52614	SHR5-receptor-like kinase, putative, expressed
LOC_Os09g28480	expressed protein
LOC_Os04g33310	expressed protein
LOC_Os10g02220	peptide transporter PTR2, putative, expressed
LOC_Os04g21660	AAA-type ATPase family protein, putative, expressed
LOC_Os04g35780	expressed protein
LOC_Os11g06740	syntaxin 6, putative, expressed
LOC_Os04g58210	N-acetylglucosaminyl-phosphatidylinositol de-N-acetylase, putative, expressed
LOC_Os12g01290	ulp1 protease family protein, putative, expressed
LOC_Os01g51190	expressed protein
LOC_Os06g19170	cadmium tolerance factor, putative, expressed
LOC_Os03g57560	piwi domain containing protein, expressed
LOC_Os10g22869	expressed protein
LOC_Os11g01480	MYB family transcription factor, putative, expressed
LOC_Os11g37660	vegetative storage protein, putative, expressed
LOC_Os05g32530	mannosylglycoprotein endo-beta-mannosidase, putative, expressed
LOC_Os12g16410	isoflavone reductase, putative, expressed
LOC_Os07g18230	lectin-like receptor kinase, putative, expressed
LOC_Os10g30200	SKP1-like protein 1B, putative, expressed
LOC_Os05g14500	expressed protein
LOC_Os04g50660	WD domain, G-beta repeat domain containing protein, expressed
LOC_Os08g40430	mTERF domain containing protein, expressed
LOC_Os03g39230	OTU-like cysteine protease family protein, putative, expressed
LOC_Os08g01610	DUF250 domain containing protein, putative, expressed
LOC_Os06g28144	expressed protein
LOC_Os03g11780	expressed protein
LOC_Os04g41000	expressed protein
LOC_Os08g15650	expressed protein
LOC_Os02g19550	lectin-like receptor kinase, putative, expressed
LOC_Os08g02939	expressed protein
LOC_Os07g15500	expressed protein
LOC_Os08g31140	heavy metal-associated domain containing protein, expressed
LOC_Os01g73800	expressed protein
LOC_Os07g42440	hydroxyacid oxidase 1, putative, expressed
LOC_Os07g11739	cytochrome P450, putative, expressed
LOC_Os08g33810	lipoate protein ligase, putative, expressed
LOC_Os08g09760	OsFBX275 - F-box domain containing protein, expressed
LOC_Os05g04330	DNA methyltransferase protein, putative, expressed
LOC_Os06g43510	cytochrome P450 71D6, putative, expressed
LOC_Os05g40990	NADH-cytochrome b5 reductase, putative, expressed
LOC_Os06g04650	peptide methionine sulfoxide reductase, putative, expressed
LOC_Os09g26870	BRCA1 C Terminus domain containing protein, expressed
LOC_Os10g40260	expressed protein
LOC_Os02g09220	cytochrome P450, putative, expressed
LOC_Os05g28520	MRH1, putative, expressed
LOC_Os01g62040	ruvB-like, putative, expressed
LOC_Os07g29480	transposon protein, putative, CACTA, En/Spm sub-class, expressed
LOC_Os06g40740	expressed protein
LOC_Os11g05480	transcription factor, putative, expressed
LOC_Os12g32374	histone deacetylase 6, putative, expressed
LOC_Os01g52550	ABC transporter, ATP-binding protein, putative, expressed
LOC_Os01g22870	expressed protein
LOC_Os03g07820	exostosin family protein, putative, expressed
LOC_Os09g19940	cwfJ-like family protein, putative, expressed
LOC_Os04g52860	TKL_IRAK_CrRLK1L-1.9 - The CrRLK1L-1 subfamily has homology to the CrRLK1L homolog, expressed
LOC_Os01g57250	expressed protein
LOC_Os01g16940	MazG nucleotide pyrophosphohydrolase domain containing protein, expressed
LOC_Os08g11220	expressed protein
LOC_Os06g20860	paramyosin, putative, expressed
LOC_Os09g32610	expressed protein
LOC_Os03g27930	RNA cap guanine-N2 methyltransferase domain containing protein, expressed
LOC_Os09g34910	DEAD-box ATP-dependent RNA helicase 7, putative, expressed
LOC_Os10g31030	EMB1691, putative, expressed
LOC_Os07g43290	LTPL56 - Protease inhibitor/seed storage/LTP family protein precursor, expressed
LOC_Os09g04210	hydrolase/ zinc ion binding protein, putative, expressed
LOC_Os02g14929	T-complex protein, putative, expressed
LOC_Os03g20560	biotin--protein ligase, putative, expressed
LOC_Os02g05890	EMB1303, putative, expressed
LOC_Os04g25100	transposon protein, putative, unclassified, expressed
LOC_Os09g13870	lipid phosphatase protein, putative, expressed
LOC_Os10g37430	expressed protein
LOC_Os08g31000	expressed protein
LOC_Os04g40340	expressed protein
LOC_Os10g40650	holliday junction resolvase, putative, expressed
LOC_Os10g10360	NBS-LRR disease resistance protein, putative, expressed
LOC_Os03g25500	cytochrome P450 72A1, putative, expressed
LOC_Os03g57349	expressed protein
LOC_Os05g27950	DUF538 domain containing protein, putative, expressed
LOC_Os06g12790	ras-related protein, putative, expressed
LOC_Os08g20570	chloride channel protein, putative, expressed
LOC_Os02g03410	CAMK_CAMK_like.12 - CAMK includes calcium/calmodulin depedent protein kinases, expressed
LOC_Os04g41490	DNA-directed RNA polymerase III subunit RPC1, putative, expressed
LOC_Os09g36190	glycosyl transferase family 8, putative, expressed
LOC_Os01g43100	protein phosphatase 2C, putative, expressed
LOC_Os01g47840	S-locus-like receptor protein kinase, putative, expressed
LOC_Os07g35670	hypothetical protein
LOC_Os01g02830	receptor-like kinase ARK1AS, putative, expressed
LOC_Os05g39230	low photochemical bleaching 1 protein, putative, expressed
LOC_Os04g41800	expressed protein
LOC_Os01g34420	expressed protein
LOC_Os05g31290	acyl carrier protein, putative, expressed
LOC_Os09g36810	beta-galactosidase precursor, putative, expressed
LOC_Os10g40020	oxidoreductase, short chain dehydrogenase/reductase family domain containing family, expressed
LOC_Os01g70200	exostosin family domain containing protein, expressed
LOC_Os12g30020	cyclin-T1-4, putative, expressed
LOC_Os01g42710	retrotransposon protein, putative, unclassified, expressed
LOC_Os10g02350	transmembrane 9 superfamily member, putative, expressed
LOC_Os09g32150	expressed protein
LOC_Os06g02210	bark storage protein A precursor, putative, expressed
LOC_Os03g05420	MT-A70 domain containing protein, expressed
LOC_Os05g37130	glycosyl hydrolases family 17, putative, expressed
LOC_Os04g49610	expressed protein
LOC_Os05g43470	outer membrane protein, OMP85 family, putative, expressed
LOC_Os06g04350	expressed protein
LOC_Os03g15850	josephin, putative, expressed
LOC_Os05g33110	endo-1,3;1,4-beta-D-glucanase precursor, putative, expressed
LOC_Os11g20179	expressed protein
LOC_Os03g15120	imidazole glycerol phosphate synthase hisHF, chloroplast precursor, putative, expressed
LOC_Os02g51710	wound/stress protein, putative, expressed
LOC_Os09g07820	exosome complex exonuclease, putative, expressed
LOC_Os01g10150	CK1_CaseinKinase_1a.1 - CK1 includes the casein kinase 1 kinases, expressed
LOC_Os04g40430	surfeit locus protein, putative, expressed
LOC_Os01g48370	OsFBT1 - F-box and tubby domain containing protein, expressed
LOC_Os04g40840	elongator complex protein 3, putative, expressed
LOC_Os03g07580	OsNucAP1 - Putative Nucleoporin Autopeptidase homologue, expressed
LOC_Os01g58039	uncharacterized protein ycf70, putative, expressed
LOC_Os02g10140	bZIP transcription factor domain containing protein, expressed
LOC_Os07g48160	alpha-galactosidase precursor, putative, expressed
LOC_Os03g56830	ad-003, putative, expressed
LOC_Os08g38710	uncharacterized glycosyltransferase, putative, expressed
LOC_Os01g63060	phosphatidic acid phosphatase-related, putative, expressed
LOC_Os09g36080	cytochrome P450, putative, expressed
LOC_Os01g08540	DNA mismatch repair protein MSH6-2, putative, expressed
LOC_Os02g33320	RNA recognition motif containing protein, putative, expressed
LOC_Os06g08900	glutamate receptor 2.6 precursor, putative, expressed
LOC_Os06g42770	type II intron maturase protein, putative, expressed
LOC_Os02g02860	glutamyl-tRNA synthetase, putative, expressed
LOC_Os06g49550	transposon protein, putative, unclassified, expressed
LOC_Os09g36420	hsp90 protein, expressed
LOC_Os03g62490	prohibitin-2, putative, expressed
LOC_Os02g05370	retrotransposon protein, putative, Ty3-gypsy subclass, expressed
LOC_Os06g42000	peroxiredoxin, putative, expressed
LOC_Os05g50190	protein kinase domain containing protein, expressed
LOC_Os08g03310	zinc finger family protein, putative, expressed
LOC_Os05g44130	gamma-glutamyl hydrolase precursor, putative, expressed
LOC_Os01g39840	expressed protein
LOC_Os03g29864	retrotransposon protein, putative, unclassified, expressed
LOC_Os01g67750	expressed protein
LOC_Os07g28460	transposon protein, putative, unclassified, expressed
LOC_Os02g34560	plant neutral invertase domain containing protein, expressed
LOC_Os12g18150	ZOS12-04 - C2H2 zinc finger protein, expressed
LOC_Os07g38060	expressed protein
LOC_Os09g27734	expressed protein
LOC_Os10g35990	DEAD-box ATP-dependent RNA helicase, putative, expressed
LOC_Os11g35360	actin polymerization factor, putative, expressed
LOC_Os08g40610	30S ribosomal protein S16, putative, expressed
LOC_Os08g41900	expressed protein

## Sheet: Sheet 2, GO Enrichment
Sheet 2, top 20 significantly enriched GO terms of the Group II genes.
Summarized GO Term	GO ID	GO Term	Ontology	Items	p-value	MSU Locus
Organic Substance Biosynthetic Process	GO:1901576	organic substance biosynthetic process	Biological Process	25	0.000394002	LOC_Os07g44299;LOC_Os05g36350;LOC_Os05g49740;LOC_Os12g06070;LOC_Os03g07330;LOC_Os01g40720;LOC_Os01g68610;LOC_Os09g24680;LOC_Os08g15090
Salicylic Acid Biosynthetic Process	GO:0009697	salicylic acid biosynthetic process	Biological Process	17	0.000516254	LOC_Os01g24010;LOC_Os01g42410;LOC_Os06g37010;LOC_Os11g37700;LOC_Os12g13720;LOC_Os07g01750
Regulation of Hydrogen Peroxide Metabolic process	GO:0010310	regulation of hydrogen peroxide metabolic process	Biological Process	15	0.000527238	LOC_Os12g37260;LOC_Os08g35760;LOC_Os11g37700;LOC_Os12g13720;LOC_Os01g41730;LOC_Os03g13300;LOC_Os11g26880;LOC_Os01g24010;LOC_Os01g42410;LOC_Os06g06130
Monooxygenase Activity	GO:0004497	monooxygenase activity	Molecular Function	12	0.000719883	LOC_Os01g68610;LOC_Os11g24530;LOC_Os08g15090;LOC_Os11g29360;LOC_Os12g06070;LOC_Os07g44299;LOC_Os05g36350;LOC_Os03g07330
Negative Regulation of MAP Kinase Activity	GO:0043407	negative regulation of MAP kinase activity	Biological Process	4	0.000828042	LOC_Os01g24010;LOC_Os01g42410;LOC_Os12g13720;LOC_Os11g37700
Cation Homeostasis and Transport	GO:0030003	cellular cation homeostasis	Biological Process	10	0.0001041	LOC_Os05g49740;LOC_Os01g40720;LOC_Os12g06070
	GO:0015086	cadmium ion transmembrane transporter activity	Molecular Function	4	0.000565847	LOC_Os05g03050;LOC_Os08g09760;LOC_Os10g03620;LOC_Os08g09750;LOC_Os11g37660;LOC_Os05g44560;LOC_Os08g09730
	GO:0015691	cadmium ion transport	Biological Process	6	4.32735e-05	LOC_Os12g06070;LOC_Os05g49740;LOC_Os01g40720
RNA Processing and Modification	GO:0080156	mitochondrial mRNA modification	Biological Process	9	2.50199e-05	LOC_Os12g06070;LOC_Os05g49740;LOC_Os08g15090;LOC_Os07g44299
	GO:0031425	chloroplast RNA processing	Biological Process	8	0.000176573	LOC_Os09g25784;LOC_Os05g45170;LOC_Os01g64910;LOC_Os10g22070;LOC_Os12g14440;LOC_Os10g38600;LOC_Os11g05820;LOC_Os05g01570;LOC_Os04g25100;LOC_Os03g24960;LOC_Os07g41230;LOC_Os04g01710;LOC_Os07g35300;LOC_Os05g11950;LOC_Os01g39600;LOC_Os04g14690;LOC_Os10g22869;LOC_Os06g44180;LOC_Os02g54720;LOC_Os12g09700;LOC_Os12g39520;LOC_Os01g61620;LOC_Os02g06260;LOC_Os05g36260;LOC_Os02g12010
	GO:0016554	cytidine to uridine editing	Biological Process	5	0.000927533	LOC_Os02g09220;LOC_Os03g39650;LOC_Os06g43510;LOC_Os08g39694;LOC_Os06g30640;LOC_Os07g11739
	GO:0000963	mitochondrial RNA processing	Biological Process	4	0.000384281	LOC_Os01g24010;LOC_Os12g13720;LOC_Os11g05480;LOC_Os02g48080;LOC_Os02g41510;LOC_Os01g02830;LOC_Os02g10140;LOC_Os02g19550;LOC_Os07g03810;LOC_Os01g04520;LOC_Os03g01320;LOC_Os04g43680;LOC_Os01g42410;LOC_Os01g71240;LOC_Os07g18230;LOC_Os11g37700;LOC_Os01g67580
Meiotic Process	GO:0007062	sister chromatid cohesion	Biological Process	9	0.000762966	LOC_Os04g43680;LOC_Os12g13720;LOC_Os11g05480;LOC_Os01g24010;LOC_Os07g03810;LOC_Os01g04520;LOC_Os01g42710;LOC_Os02g10140;LOC_Os02g19550;LOC_Os01g02830;LOC_Os11g37700;LOC_Os02g41510;LOC_Os01g42410;LOC_Os07g18230;LOC_Os01g06660
	GO:0007126	meiotic nuclear division	Biological Process	7	0.000281944	LOC_Os12g13720;LOC_Os11g37700;LOC_Os01g24010;LOC_Os01g42410
Other	GO:0006995	cellular response to nitrogen starvation	Biological Process	7	0.000615035	LOC_Os07g18230;LOC_Os01g24010;LOC_Os01g42410;LOC_Os07g03810;LOC_Os02g19550;LOC_Os11g37700;LOC_Os12g13720
	GO:0016102	diterpenoid biosynthetic process	Biological Process	6	0.000478821	LOC_Os01g42410;LOC_Os01g24010;LOC_Os11g37700;LOC_Os12g13720
	GO:0071366	cellular response to indolebutyric acid stimulus	Biological Process	4	0.000195731	LOC_Os03g39650;LOC_Os03g25500;LOC_Os07g33480;LOC_Os02g05830;LOC_Os08g39694;LOC_Os01g43844;LOC_Os06g43510;LOC_Os02g07680;LOC_Os02g09220;LOC_Os09g36080;LOC_Os06g30640;LOC_Os07g23570
	GO:0042344	indole glucosinolate catabolic process	Biological Process	4	0.000676316	LOC_Os11g05480;LOC_Os04g41490;LOC_Os03g41675;LOC_Os01g39840;LOC_Os04g50660;LOC_Os11g07450;LOC_Os02g10140;LOC_Os02g05370;LOC_Os03g57560
	GO:0034046	poly(G) binding	Molecular Function	3	0.0002471	LOC_Os01g42410;LOC_Os01g24010;LOC_Os12g13720;LOC_Os11g37700
	GO:0019287	isopentenyl diphosphate biosynthetic process, mevalonate pathway	Biological Process	3	0.000333281	LOC_Os08g15090;LOC_Os07g44299;LOC_Os11g24530;LOC_Os05g49740;LOC_Os12g06070

## Sheet: Sheet 3, KEGG Enrichment
Sheet 3, KEGG pathway enrichment of the Group II genes.
KEGG Category	Numbers of DEGs
cellular process	3
genetic information processing	20
environmental information processing	3
metabolism	75
organismal systerm	2

## Sheet: Sheet 4, PPI network
Sheet 4, the combined score of each PPI pair in the predicted PPI network of the Group II genes.
Node 1 MSU Locus	Node 2 MSU Locus	Combined Score
LOC_Os03g15120	LOC_Os01g16940	0.998
LOC_Os03g17850	LOC_Os01g70200	0.991
LOC_Os10g21346	LOC_Os01g53900	0.987
LOC_Os10g35990	LOC_Os03g01240	0.983
LOC_Os10g21346	LOC_Os04g16728	0.977
LOC_Os01g27750	LOC_Os01g16940	0.977
LOC_Os10g35990	LOC_Os03g62080	0.973
LOC_Os10g21346	LOC_Os08g40610	0.96
LOC_Os09g31486	LOC_Os02g54720	0.951
LOC_Os11g05820	LOC_Os09g31486	0.951
LOC_Os12g37260	LOC_Os12g14440	0.949
LOC_Os06g15990	LOC_Os03g13300	0.944
LOC_Os08g40610	LOC_Os04g16728	0.944
LOC_Os06g15990	LOC_Os01g06660	0.943
LOC_Os09g36420	LOC_Os01g27750	0.941
LOC_Os02g38680	LOC_Os01g62040	0.934
LOC_Os10g21346	LOC_Os04g41490	0.933
LOC_Os05g03050	LOC_Os01g27750	0.93
LOC_Os08g40610	LOC_Os01g53900	0.926
LOC_Os02g05410	LOC_Os01g53900	0.916
LOC_Os09g36420	LOC_Os02g54720	0.913
LOC_Os11g05820	LOC_Os09g36420	0.913
LOC_Os04g41490	LOC_Os01g53900	0.909
LOC_Os09g36190	LOC_Os09g32670	0.9
LOC_Os08g38710	LOC_Os07g48160	0.9
LOC_Os05g05980	LOC_Os04g41490	0.876
LOC_Os12g14440	LOC_Os11g02540	0.875
LOC_Os12g27254	LOC_Os01g58100	0.872
LOC_Os09g36420	LOC_Os06g35960	0.869
LOC_Os12g37260	LOC_Os11g02540	0.865
LOC_Os09g36420	LOC_Os09g31486	0.856
LOC_Os09g36420	LOC_Os02g14929	0.846
LOC_Os09g31486	LOC_Os02g14929	0.829
LOC_Os10g33620	LOC_Os04g21660	0.826
LOC_Os06g11240	LOC_Os01g27750	0.822
LOC_Os12g37260	LOC_Os01g01840	0.819
LOC_Os01g06660	LOC_Os01g02880	0.807
LOC_Os04g40840	LOC_Os01g10150	0.802
LOC_Os12g27254	LOC_Os12g14440	0.801
LOC_Os03g13300	LOC_Os02g02860	0.8
LOC_Os12g37260	LOC_Os12g27254	0.799
LOC_Os05g03050	LOC_Os01g08540	0.796
LOC_Os12g18150	LOC_Os10g33620	0.795
LOC_Os10g33620	LOC_Os01g27750	0.788
LOC_Os09g23540	LOC_Os06g15990	0.764
LOC_Os11g37700	LOC_Os04g11820	0.763
LOC_Os04g11820	LOC_Os01g42410	0.761
LOC_Os12g13720	LOC_Os04g11820	0.761
LOC_Os04g11820	LOC_Os01g24010	0.76
LOC_Os12g30590	LOC_Os09g36420	0.76
LOC_Os10g10360	LOC_Os09g36420	0.76
LOC_Os11g29520	LOC_Os09g36420	0.76
LOC_Os11g11550	LOC_Os09g36420	0.76
LOC_Os09g36420	LOC_Os06g06380	0.76
LOC_Os09g36420	LOC_Os04g46300	0.76
LOC_Os10g35990	LOC_Os03g57560	0.756
LOC_Os09g29660	LOC_Os01g24010	0.755
LOC_Os11g37700	LOC_Os09g29660	0.755
LOC_Os12g13720	LOC_Os09g29660	0.754
LOC_Os09g29660	LOC_Os01g42410	0.754
LOC_Os12g32240	LOC_Os10g21346	0.754
LOC_Os12g32374	LOC_Os12g18150	0.75
LOC_Os05g50190	LOC_Os01g43100	0.749
LOC_Os09g39730	LOC_Os04g41490	0.746
LOC_Os12g13720	LOC_Os01g67580	0.745
LOC_Os12g13720	LOC_Os01g52550	0.745
LOC_Os04g16728	LOC_Os01g53900	0.737
LOC_Os10g35990	LOC_Os01g16940	0.736
LOC_Os10g33620	LOC_Os01g42040	0.733
LOC_Os10g33620	LOC_Os04g40840	0.73
LOC_Os10g33620	LOC_Os03g01240	0.729
LOC_Os12g13720	LOC_Os10g33620	0.724
LOC_Os02g48080	LOC_Os01g43100	0.723
LOC_Os11g44500	LOC_Os01g43100	0.723
LOC_Os12g14480	LOC_Os01g43100	0.723
LOC_Os09g36180	LOC_Os01g43100	0.723
LOC_Os01g54700	LOC_Os01g43100	0.723
LOC_Os04g52860	LOC_Os01g43100	0.723
LOC_Os05g47770	LOC_Os01g43100	0.723
LOC_Os05g28520	LOC_Os01g43100	0.723
LOC_Os02g19550	LOC_Os01g43100	0.723
LOC_Os01g43100	LOC_Os01g41730	0.723
LOC_Os01g47840	LOC_Os01g43100	0.723
LOC_Os09g39620	LOC_Os01g43100	0.723
LOC_Os01g43100	LOC_Os01g04520	0.723
LOC_Os07g35300	LOC_Os01g43100	0.723
LOC_Os07g18230	LOC_Os01g43100	0.723
LOC_Os07g03810	LOC_Os01g43100	0.723
LOC_Os01g43100	LOC_Os01g02830	0.723
LOC_Os10g21360	LOC_Os04g40840	0.72
LOC_Os06g12790	LOC_Os06g08460	0.717
LOC_Os12g06270	LOC_Os06g12790	0.717
LOC_Os02g54720	LOC_Os02g14929	0.715
LOC_Os11g05820	LOC_Os02g14929	0.715
LOC_Os10g33620	LOC_Os02g14929	0.711
LOC_Os03g15120	LOC_Os01g27750	0.707
LOC_Os07g42440	LOC_Os01g56810	0.706
LOC_Os12g13720	LOC_Os11g37700	0.704
LOC_Os12g13720	LOC_Os01g24010	0.704
LOC_Os12g13720	LOC_Os01g42410	0.703
LOC_Os06g12790	LOC_Os03g15180	0.701
LOC_Os04g43680	LOC_Os02g41510	0.698
LOC_Os10g21360	LOC_Os04g50660	0.691
LOC_Os05g03050	LOC_Os03g15120	0.686
LOC_Os05g51040	LOC_Os02g41510	0.684
LOC_Os05g51040	LOC_Os04g43680	0.684
LOC_Os08g33810	LOC_Os01g22480	0.682
LOC_Os07g15500	LOC_Os01g54090	0.678
LOC_Os06g36830	LOC_Os03g15120	0.678
LOC_Os09g36810	LOC_Os05g32530	0.673
LOC_Os06g42000	LOC_Os01g22480	0.668
LOC_Os03g13300	LOC_Os01g63060	0.667
LOC_Os06g02210	LOC_Os03g15120	0.666
LOC_Os08g34780	LOC_Os01g55100	0.666
LOC_Os12g32374	LOC_Os04g40840	0.662
LOC_Os12g27254	LOC_Os01g01840	0.657
LOC_Os02g14929	LOC_Os01g53900	0.648
LOC_Os07g44670	LOC_Os05g03050	0.648
LOC_Os12g27254	LOC_Os11g02540	0.648
LOC_Os02g14929	LOC_Os01g27750	0.646
LOC_Os10g30200	LOC_Os09g36420	0.645
LOC_Os10g40650	LOC_Os01g27750	0.642
LOC_Os10g30200	LOC_Os01g42040	0.638
LOC_Os12g18150	LOC_Os01g61620	0.636
LOC_Os10g33620	LOC_Os02g56100	0.63
LOC_Os09g31486	LOC_Os01g53900	0.625
LOC_Os04g41490	LOC_Os02g14929	0.625
LOC_Os11g32260	LOC_Os07g48160	0.624
LOC_Os09g31486	LOC_Os03g58800	0.621
LOC_Os10g21346	LOC_Os01g10150	0.617
LOC_Os03g31750	LOC_Os01g27750	0.61
LOC_Os09g32670	LOC_Os03g15120	0.61
LOC_Os05g03050	LOC_Os02g56100	0.607
LOC_Os09g35670	LOC_Os04g41490	0.606
LOC_Os10g33620	LOC_Os09g36420	0.6
LOC_Os05g03050	LOC_Os02g14929	0.597
LOC_Os09g36420	LOC_Os01g53900	0.596
LOC_Os05g05980	LOC_Os01g34420	0.594
LOC_Os12g13720	LOC_Os01g47840	0.588
LOC_Os12g13720	LOC_Os09g39620	0.588
LOC_Os12g13720	LOC_Os05g28520	0.588
LOC_Os12g13720	LOC_Os01g04520	0.588
LOC_Os12g13720	LOC_Os07g35300	0.588
LOC_Os12g13720	LOC_Os01g02830	0.588
LOC_Os12g14480	LOC_Os12g13720	0.588
LOC_Os12g13720	LOC_Os09g36180	0.588
LOC_Os12g13720	LOC_Os05g47770	0.588
LOC_Os12g13720	LOC_Os02g19550	0.588
LOC_Os12g13720	LOC_Os01g41730	0.588
LOC_Os12g13720	LOC_Os05g50190	0.588
LOC_Os12g13720	LOC_Os07g18230	0.588
LOC_Os12g13720	LOC_Os11g44500	0.588
LOC_Os12g13720	LOC_Os01g54700	0.588
LOC_Os12g13720	LOC_Os07g03810	0.588
LOC_Os12g13720	LOC_Os04g52860	0.588
LOC_Os12g13720	LOC_Os02g48080	0.588
LOC_Os09g31486	LOC_Os01g27750	0.587
LOC_Os01g58100	LOC_Os01g01840	0.587
LOC_Os03g58800	LOC_Os03g15120	0.584
LOC_Os01g67580	LOC_Os01g24010	0.583
LOC_Os12g13720	LOC_Os07g01750	0.583
LOC_Os01g67580	LOC_Os01g42410	0.583
LOC_Os11g37700	LOC_Os01g67580	0.583
LOC_Os09g31486	LOC_Os03g62490	0.582
LOC_Os12g37260	LOC_Os07g23570	0.58
LOC_Os10g33620	LOC_Os06g42000	0.58
LOC_Os12g32240	LOC_Os04g16728	0.578
LOC_Os04g43680	LOC_Os03g15120	0.577
LOC_Os03g15120	LOC_Os02g41510	0.577
LOC_Os09g36420	LOC_Os06g12790	0.577
LOC_Os09g32180	LOC_Os07g48170	0.576
LOC_Os02g41510	LOC_Os02g12010	0.575
LOC_Os04g43680	LOC_Os02g12010	0.575
LOC_Os05g03050	LOC_Os04g41490	0.573
LOC_Os03g58800	LOC_Os02g02860	0.571
LOC_Os09g04210	LOC_Os01g27750	0.571
LOC_Os07g23570	LOC_Os06g11240	0.57
LOC_Os10g35990	LOC_Os10g33620	0.57
LOC_Os10g33620	LOC_Os01g53900	0.57
LOC_Os01g52550	LOC_Os01g42410	0.568
LOC_Os11g37700	LOC_Os01g52550	0.568
LOC_Os01g52550	LOC_Os01g24010	0.568
LOC_Os10g33620	LOC_Os10g21346	0.565
LOC_Os08g31000	LOC_Os05g47770	0.565
LOC_Os11g44500	LOC_Os08g31000	0.565
LOC_Os12g14480	LOC_Os08g31000	0.565
LOC_Os08g31000	LOC_Os05g28520	0.565
LOC_Os08g31000	LOC_Os01g04520	0.565
LOC_Os08g31000	LOC_Os01g54700	0.565
LOC_Os08g31000	LOC_Os04g52860	0.565
LOC_Os08g31000	LOC_Os01g41730	0.565
LOC_Os08g31000	LOC_Os01g02830	0.565
LOC_Os09g36180	LOC_Os08g31000	0.565
LOC_Os01g42040	LOC_Os01g12950	0.565
LOC_Os12g13720	LOC_Os07g41060	0.564
LOC_Os12g13720	LOC_Os06g44180	0.564
LOC_Os12g13720	LOC_Os09g31486	0.563
LOC_Os12g37260	LOC_Os01g58100	0.561
LOC_Os09g04210	LOC_Os05g03050	0.561
LOC_Os08g40430	LOC_Os05g37980	0.56
LOC_Os10g21346	LOC_Os09g31486	0.56
LOC_Os12g18150	LOC_Os04g43680	0.559
LOC_Os12g18150	LOC_Os02g41510	0.559
LOC_Os05g42190	LOC_Os01g27750	0.559
LOC_Os12g13720	LOC_Os04g35020	0.556
LOC_Os08g20570	LOC_Os02g38680	0.555
LOC_Os04g55210	LOC_Os02g38680	0.555
LOC_Os05g03050	LOC_Os04g16728	0.553
LOC_Os12g30020	LOC_Os04g41490	0.552
LOC_Os09g10620	LOC_Os09g02270	0.552
LOC_Os12g13720	LOC_Os09g36080	0.55
LOC_Os12g13720	LOC_Os07g23570	0.55
LOC_Os12g13720	LOC_Os08g39694	0.55
LOC_Os12g13720	LOC_Os07g33480	0.55
LOC_Os12g13720	LOC_Os03g25500	0.55
LOC_Os12g13720	LOC_Os03g39650	0.55
LOC_Os12g13720	LOC_Os02g07680	0.55
LOC_Os12g13720	LOC_Os07g11739	0.55
LOC_Os04g41490	LOC_Os01g34420	0.55
LOC_Os12g13720	LOC_Os06g30640	0.55
LOC_Os12g13720	LOC_Os06g43510	0.55
LOC_Os12g13720	LOC_Os01g43844	0.55
LOC_Os12g13720	LOC_Os02g09220	0.55
LOC_Os11g05480	LOC_Os04g10214	0.55
LOC_Os02g41510	LOC_Os01g16940	0.549
LOC_Os04g43680	LOC_Os01g16940	0.549
LOC_Os09g36190	LOC_Os01g70200	0.548
LOC_Os11g43590	LOC_Os09g35670	0.548
LOC_Os07g44299	LOC_Os03g58800	0.547
LOC_Os09g24680	LOC_Os03g58800	0.547
LOC_Os03g58800	LOC_Os01g68610	0.547
LOC_Os03g58800	LOC_Os01g40720	0.547
LOC_Os06g04480	LOC_Os03g58800	0.547
LOC_Os04g38930	LOC_Os03g58800	0.547
LOC_Os08g15090	LOC_Os03g58800	0.547
LOC_Os04g33310	LOC_Os03g58800	0.547
LOC_Os04g41140	LOC_Os03g58800	0.547
LOC_Os05g49740	LOC_Os03g58800	0.547
LOC_Os11g01860	LOC_Os03g58800	0.547
LOC_Os10g36190	LOC_Os03g58800	0.547
LOC_Os03g58800	LOC_Os03g07330	0.547
LOC_Os11g24530	LOC_Os03g58800	0.547
LOC_Os12g06070	LOC_Os03g58800	0.547
LOC_Os10g40920	LOC_Os03g58800	0.547
LOC_Os05g36350	LOC_Os03g58800	0.547
LOC_Os03g58800	LOC_Os01g33070	0.547
LOC_Os11g37660	LOC_Os03g58800	0.547
LOC_Os11g29360	LOC_Os03g58800	0.547
LOC_Os12g13720	LOC_Os06g11240	0.547
LOC_Os12g16410	LOC_Os07g44280	0.546
LOC_Os12g32240	LOC_Os12g18150	0.545
LOC_Os05g36260	LOC_Os03g15120	0.545
LOC_Os09g36190	LOC_Os03g17850	0.545
LOC_Os12g32240	LOC_Os01g63980	0.545
LOC_Os11g37700	LOC_Os04g55210	0.544
LOC_Os09g31486	LOC_Os05g03050	0.544
LOC_Os11g05820	LOC_Os03g58800	0.542
LOC_Os03g58800	LOC_Os02g54720	0.542
LOC_Os09g23540	LOC_Os01g06660	0.542
LOC_Os12g32240	LOC_Os10g33620	0.541
LOC_Os05g03050	LOC_Os01g53900	0.54
LOC_Os09g36420	LOC_Os07g44670	0.539
LOC_Os04g35490	LOC_Os01g43100	0.536
LOC_Os07g42440	LOC_Os06g15990	0.534
LOC_Os12g13720	LOC_Os01g64910	0.531
LOC_Os12g13720	LOC_Os04g44250	0.531
LOC_Os03g58800	LOC_Os02g14929	0.529
LOC_Os09g31486	LOC_Os04g41490	0.529
LOC_Os04g41490	LOC_Os02g05410	0.528
LOC_Os04g22660	LOC_Os01g22480	0.527
LOC_Os11g05820	LOC_Os05g03050	0.525
LOC_Os05g03050	LOC_Os02g54720	0.525
LOC_Os12g30020	LOC_Os10g40260	0.524
LOC_Os02g05410	LOC_Os01g50020	0.514
LOC_Os04g43680	LOC_Os01g42410	0.513
LOC_Os01g62040	LOC_Os01g27750	0.511
LOC_Os12g43600	LOC_Os02g05410	0.506
LOC_Os11g06740	LOC_Os01g22870	0.502
LOC_Os12g32240	LOC_Os01g53900	0.501
LOC_Os05g31290	LOC_Os03g20560	0.5
