# Supplementary material for: Co-overexpression of the Constitutively Active Form of OsbZIP46 and ABA-Activated Protein Kinase SAPK6 Improves Drought and Temperature Stress Resistance in Rice
Source: Front Plant Sci. 2017 Jun 26;8:1102. doi: 10.3389/fpls.2017.01102 (PMC5483469; doi:10.3389/fpls.2017.01102)
Supplement: Supplementary file 7 [file Data_Sheet_7.XLSX]

## Sheet: Sheet 1, List of GroupIII genes
Supplementary File 6. Drought-specifically up-regulated genes in CA1-OE compared to SAPK6-OE (Group III genes). Sheet 1, list of the Group III genes. Sheet 2, top 20 significantly enriched GO terms of the Group III genes.
MSU Locus	Annotation
LOC_Os02g52790	PB1 domain containing protein, expressed
LOC_Os03g55770	expressed protein
LOC_Os06g17500	expressed protein
LOC_Os07g19000	LTPL41 - Protease inhibitor/seed storage/LTP family protein precursor, expressed
LOC_Os08g30080	1-aminocyclopropane-1-carboxylate oxidase homolog 4, putative, expressed
LOC_Os10g33780	DUF640 domain containing protein, putative, expressed
LOC_Os11g17700	retrotransposon protein, putative, unclassified, expressed
LOC_Os11g38230	OsFBDUF61 - F-box and DUF domain containing protein, expressed
LOC_Os12g02500	esterase, putative, expressed
LOC_Os05g20550	retrotransposon protein, putative, unclassified
LOC_Os02g39910	B4-BTB1 - Bric-a-Brac, Tramtrack, Broad Complex BTB domain with B4 subfamily conserved sequence, expressed
LOC_Os12g27254	transferase family protein, putative, expressed
LOC_Os12g27220	transferase family protein, putative, expressed
LOC_Os11g10590	expressed protein
LOC_Os12g14440	Jacalin-like lectin domain containing protein, putative, expressed
LOC_Os06g24480	expressed protein
LOC_Os12g27240	transposon protein, putative, CACTA, En/Spm sub-class
LOC_Os11g01860	pentatricopeptide, putative, expressed
LOC_Os01g50020	expressed protein
LOC_Os08g08960	Cupin domain containing protein, expressed
LOC_Os10g12750	expressed protein
LOC_Os05g49960	expressed protein
LOC_Os08g41489	expressed protein
LOC_Os04g14690	flavin-containing monooxygenase family protein, putative, expressed
LOC_Os04g33840	pentatricopeptide, putative, expressed
LOC_Os04g38042	retrotransposon protein, putative, unclassified, expressed
LOC_Os12g09700	Jacalin-like lectin domain containing protein, putative, expressed
LOC_Os01g03360	BBTI5 - Bowman-Birk type bran trypsin inhibitor precursor, expressed
LOC_Os05g10310	acid phosphatase, putative, expressed
LOC_Os08g23960	OsFBL46 - F-box domain and LRR containing protein, expressed
LOC_Os02g16690	expressed protein
LOC_Os08g39030	expressed protein
LOC_Os05g42140	methyltransferase domain containing protein, expressed
LOC_Os07g44299	pentatricopeptide, putative, expressed
LOC_Os04g31230	expressed protein
LOC_Os07g42880	PPR repeat containing protein, expressed
LOC_Os10g39500	expressed protein
LOC_Os09g34920	glycosyl hydrolase family 29, putative, expressed
LOC_Os07g10254	expressed protein
LOC_Os06g42660	expressed protein
LOC_Os01g63980	ZOS1-17 - C2H2 zinc finger protein, expressed
LOC_Os04g41140	PPR repeat containing protein, expressed
LOC_Os12g42064	OsWAK129c - OsWAK receptor-like protein kinase, expressed
LOC_Os08g36250	expressed protein
LOC_Os01g03310	BBTI1 - Bowman-Birk type bran trypsin inhibitor precursor, expressed
LOC_Os04g40590	wax synthase isoform 1, putative, expressed
LOC_Os03g05250	expressed protein
LOC_Os02g12400	receptor-like protein kinase precursor, putative, expressed
LOC_Os08g20492	OsFBX285 - F-box domain containing protein, expressed
LOC_Os03g07330	pentatricopeptide, putative, expressed
LOC_Os01g15830	peroxidase precursor, putative, expressed
LOC_Os04g57660	phytosulfokine receptor precursor, putative, expressed
LOC_Os08g43010	disease resistance RPP13-like protein 1, putative, expressed
LOC_Os01g62740	expressed protein
LOC_Os10g40950	polyol transporter 5, putative, expressed
LOC_Os03g09030	expressed protein
LOC_Os03g40770	expressed protein
LOC_Os03g35886	expressed protein
LOC_Os03g31750	pyruvate, phosphate dikinase, chloroplast precursor, putative, expressed
LOC_Os06g30640	cytochrome P450, putative, expressed
LOC_Os08g40680	glycosyl hydrolase, putative, expressed
LOC_Os02g58330	expressed protein
LOC_Os11g28670	hypothetical protein
LOC_Os03g46420	expressed protein
LOC_Os03g42600	expressed protein
LOC_Os01g42780	cysteine proteinase EP-B 2 precursor, putative, expressed
LOC_Os03g41675	expressed protein
LOC_Os04g40900	exonuclease, putative, expressed
LOC_Os07g48170	nucleotidyltransferase, putative, expressed
LOC_Os05g42190	NADPH-dependent FMN reductase domain containing protein, expressed
LOC_Os02g06260	phytosulfokine receptor precursor, putative, expressed
LOC_Os02g43370	transposon protein, putative, unclassified, expressed
LOC_Os01g53900	elongation factor, putative, expressed
LOC_Os10g17780	oxidoreductase, FAD-binding family protein, expressed
LOC_Os07g18990	LTPL40 - Protease inhibitor/seed storage/LTP family protein precursor, expressed
LOC_Os06g44260	synthase, putative, expressed
LOC_Os08g05010	retrotransposon protein, putative, unclassified, expressed
LOC_Os07g37130	FUR1, putative, expressed
LOC_Os05g11280	transposon protein, putative, CACTA, En/Spm sub-class
LOC_Os06g21890	basic proline-rich protein precursor, putative, expressed
LOC_Os09g11170	protein binding protein, putative, expressed
LOC_Os04g21130	F-box protein PP2-B1, putative, expressed
LOC_Os08g12020	retrotransposon protein, putative, Ty3-gypsy subclass, expressed
LOC_Os05g20560	retrotransposon protein, putative, unclassified, expressed
LOC_Os01g43320	transmembrane amino acid transporter protein, putative, expressed
LOC_Os07g45210	expressed protein
LOC_Os09g31350	expressed protein
LOC_Os01g03870	expressed protein
LOC_Os11g05750	expressed protein
LOC_Os05g48416	lipase-related, putative, expressed
LOC_Os01g24010	pleiotropic drug resistance protein, putative, expressed
LOC_Os01g03180	retrotransposon protein, putative, unclassified, expressed
LOC_Os01g12350	retrotransposon protein, putative, unclassified, expressed
LOC_Os03g59550	RNA recognition motif containing protein, putative, expressed
LOC_Os01g67580	multidrug resistance-associated protein, putative, expressed
LOC_Os06g35050	arogenate dehydrogenase 1, chloroplast precursor, putative, expressed
LOC_Os03g25500	cytochrome P450 72A1, putative, expressed
LOC_Os01g53180	retrotransposon protein, putative, Ty1-copia subclass, expressed
LOC_Os03g30910	disease resistance protein RPM1, putative, expressed
LOC_Os08g30014	expressed protein
LOC_Os07g09010	nodulin, putative, expressed
LOC_Os01g31890	transposon protein, putative, unclassified, expressed
LOC_Os04g38930	pentatricopeptide, putative, expressed
LOC_Os05g36350	pentatricopeptide, putative, expressed
LOC_Os04g46300	disease resistance protein RPM1, putative, expressed
LOC_Os05g37900	zinc finger, C3HC4 type domain containing protein, expressed
LOC_Os07g13370	expressed protein
LOC_Os02g34600	CAMK_CAMK_like.13 - CAMK includes calcium/calmodulin depedent protein kinases, expressed
LOC_Os07g33480	cytochrome P450 domain containing protein, expressed
LOC_Os06g15370	peptide transporter PTR2, putative, expressed
LOC_Os11g11550	NBS-LRR disease resistance protein, putative, expressed
LOC_Os02g52620	expressed protein
LOC_Os10g33620	ubiquitin family protein, putative, expressed
LOC_Os10g30200	SKP1-like protein 1B, putative, expressed
LOC_Os04g39910	receptor-like protein kinase, putative, expressed
LOC_Os09g32984	auxin responsive protein, putative, expressed
LOC_Os05g04890	expressed protein
LOC_Os11g44780	retrotransposon protein, putative, unclassified, expressed
LOC_Os02g52316	BTB/POZ domain containing protein, putative, expressed
LOC_Os10g22869	expressed protein
LOC_Os02g51710	wound/stress protein, putative, expressed
LOC_Os04g31760	expressed protein
LOC_Os11g14020	transposon protein, putative, unclassified, expressed
LOC_Os07g43290	LTPL56 - Protease inhibitor/seed storage/LTP family protein precursor, expressed
LOC_Os01g16950	zinc finger, C3HC4 type domain containing protein, expressed
LOC_Os12g44060	nodulin, putative, expressed
LOC_Os12g30590	disease resistance protein RGA2, putative, expressed
LOC_Os04g50730	RWD domain containing protein, expressed
LOC_Os03g27930	RNA cap guanine-N2 methyltransferase domain containing protein, expressed
LOC_Os03g53540	expressed protein
LOC_Os02g13870	aquaporin protein, putative, expressed
LOC_Os06g49550	transposon protein, putative, unclassified, expressed
LOC_Os08g41580	ubiquitin carboxyl-terminal hydrolase, putative, expressed
LOC_Os06g43510	cytochrome P450 71D6, putative, expressed
LOC_Os04g10214	expressed protein
LOC_Os04g22130	conserved hypothetical protein
LOC_Os01g53130	zinc finger, C3HC4 type domain containing protein, expressed
LOC_Os05g51610	sodium/calcium exchanger protein, putative, expressed
LOC_Os11g44500	protein kinase domain containing protein, expressed
LOC_Os03g51580	helix-loop-helix DNA-binding domain containing protein, expressed
LOC_Os10g02220	peptide transporter PTR2, putative, expressed
LOC_Os04g16728	chloroplast 30S ribosomal protein S15, putative, expressed
LOC_Os04g11980	expressed protein
LOC_Os03g51090	OsFBDUF17 - F-box and DUF domain containing protein, expressed
LOC_Os02g16480	nucleolar transcription factor 1, putative, expressed
LOC_Os11g25040	plant-specific domain TIGR01615 family protein, expressed
LOC_Os01g42710	retrotransposon protein, putative, unclassified, expressed
LOC_Os03g17200	plant-specific domain TIGR01589 family protein, expressed
LOC_Os08g11720	expressed protein
LOC_Os07g04860	transposon protein, putative, unclassified, expressed
LOC_Os08g04440	RNA recognition motif containing protein, putative, expressed
LOC_Os01g48874	wax synthase, putative, expressed
LOC_Os01g02860	expressed protein
LOC_Os08g03310	zinc finger family protein, putative, expressed
LOC_Os04g22660	tropinone reductase, putative, expressed
LOC_Os02g05410	splicing factor 3B subunit 1, putative, expressed
LOC_Os10g15240	retrotransposon protein, putative, Ty3-gypsy subclass, expressed
LOC_Os01g43844	cytochrome P450 72A1, putative, expressed
LOC_Os09g32180	expressed protein
LOC_Os06g28144	expressed protein
LOC_Os09g36180	glycosyl transferase family 8 protein, expressed
LOC_Os05g23140	retrotransposon protein, putative, LINE subclass, expressed
LOC_Os03g14254	expressed protein
LOC_Os09g15250	retrotransposon protein, putative, unclassified, expressed
LOC_Os04g54300	wound induced protein, putative, expressed
LOC_Os01g13930	expressed protein
LOC_Os08g24930	expressed protein
LOC_Os06g06930	receptor-like protein kinase, putative, expressed
LOC_Os01g25810	powdery mildew resistance protein PM3A, putative, expressed
LOC_Os08g23780	glycosyl transferase 8 domain containing protein, putative, expressed
LOC_Os04g55210	chloride channel protein, putative, expressed
LOC_Os05g14500	expressed protein
LOC_Os08g41690	expressed protein
LOC_Os06g40740	expressed protein
LOC_Os11g35320	BSD domain-containing protein, putative, expressed
LOC_Os12g34124	mitochondrial ribosomal protein S3, putative, expressed
LOC_Os07g17689	expressed protein
LOC_Os08g11220	expressed protein
LOC_Os03g08800	CutA, chloroplast precursor, putative, expressed
LOC_Os03g63940	CBS domain containing membrane protein, putative, expressed
LOC_Os09g36420	hsp90 protein, expressed
LOC_Os02g37430	LSM domain containing protein, expressed
LOC_Os09g23350	trehalose synthase, putative, expressed
LOC_Os05g25260	AP2 domain containing protein, expressed
LOC_Os07g31110	transposon protein, putative, CACTA, En/Spm sub-class, expressed
LOC_Os01g08540	DNA mismatch repair protein MSH6-2, putative, expressed
LOC_Os12g42380	expressed protein
LOC_Os09g07460	kelch repeat protein, putative, expressed
LOC_Os02g46956	expressed protein
LOC_Os03g02720	expressed protein
LOC_Os09g13870	lipid phosphatase protein, putative, expressed
LOC_Os05g28440	expressed protein
LOC_Os07g32730	DNA repair protein rhp16, putative, expressed
LOC_Os09g32610	expressed protein
LOC_Os05g27870	expressed protein
LOC_Os01g11110	14-3-3 protein, putative, expressed
LOC_Os01g57930	CDP-alcohol phosphatidyltransferase, putative, expressed
LOC_Os03g53550	retrotransposon protein, putative, unclassified, expressed
LOC_Os11g37660	vegetative storage protein, putative, expressed
LOC_Os07g06090	expressed protein
LOC_Os02g02110	Alg9-like mannosyltransferase protein, putative, expressed
LOC_Os04g20474	UDP-glucoronosyl and UDP-glucosyl transferase domain containing protein, expressed
LOC_Os04g39950	expressed protein
LOC_Os12g05310	retrotransposon protein, putative, unclassified, expressed
LOC_Os11g14544	expressed protein
LOC_Os01g39840	expressed protein
LOC_Os04g31000	methyltransferase domain containing protein, expressed
LOC_Os02g12130	cysteine-rich receptor-like protein kinase 35 precursor, putative, expressed
LOC_Os01g42620	pentatricopeptide containing protein, putative, expressed
LOC_Os12g03470	alpha-N-arabinofuranosidase A, putative, expressed
LOC_Os09g34910	DEAD-box ATP-dependent RNA helicase 7, putative, expressed
LOC_Os01g35160	TKL_IRAK_DUF26-lh.4 - DUF26 kinases have homology to DUF26 containing loci, expressed
LOC_Os01g46840	expressed protein
LOC_Os12g01290	ulp1 protease family protein, putative, expressed
LOC_Os01g73150	expressed protein
LOC_Os01g15270	expressed protein
LOC_Os11g32260	lysosomal alpha-mannosidase precursor, putative, expressed
LOC_Os05g03040	AP2 domain containing protein, expressed
LOC_Os06g15660	retrotransposon protein, putative, unclassified, expressed
LOC_Os03g05420	MT-A70 domain containing protein, expressed
LOC_Os08g20486	transposon protein, putative, unclassified, expressed
LOC_Os07g03830	lectin-like receptor kinase, putative, expressed
LOC_Os01g66680	S-domain receptor-like protein kinase, putative, expressed
LOC_Os12g32240	eukaryotic translation initiation factor 5A, putative, expressed
LOC_Os01g29830	expressed protein
LOC_Os08g31140	heavy metal-associated domain containing protein, expressed
LOC_Os05g46710	expressed protein
LOC_Os04g22300	expressed protein
LOC_Os10g10360	NBS-LRR disease resistance protein, putative, expressed
LOC_Os01g15860	pre-mRNA-processing factor 6, putative, expressed
LOC_Os08g39430	thylakoid lumenal 19 kDa protein, chloroplast precursor, putative, expressed
LOC_Os08g40610	30S ribosomal protein S16, putative, expressed
LOC_Os03g47270	GCRP4 - Glycine and cysteine rich family protein precursor, expressed
LOC_Os02g33070	expressed protein
LOC_Os08g09190	auxin efflux carrier component, putative, expressed
LOC_Os02g55610	serine-rich protein, putative, expressed
LOC_Os01g24020	expressed protein
LOC_Os04g37470	oxidoreductase, aldo/keto reductase family protein, putative, expressed
LOC_Os01g36710	transposon protein, putative, Pong sub-class, expressed
LOC_Os05g39390	outer membrane protein, OMP85 family protein, expressed
LOC_Os09g28040	OsPOP18 - Putative Prolyl Oligopeptidase homologue, expressed
LOC_Os09g37446	expressed protein
LOC_Os09g38268	RNA polymerase IV largest subunit, putative, expressed
LOC_Os08g43300	UBX domain-containing protein, putative, expressed
LOC_Os09g30180	OsFBX331 - F-box domain containing protein, expressed
LOC_Os08g39694	cytochrome P450, putative, expressed
LOC_Os11g22960	expressed protein
LOC_Os03g06980	nucleic acid binding protein, putative, expressed
LOC_Os08g39370	citrate transporter, putative, expressed
LOC_Os11g47910	SCARECROW, putative, expressed
LOC_Os08g34010	ZF-HD protein dimerisation region containing protein, expressed
LOC_Os03g46090	endonuclease/exonuclease/phosphatase family domain containing protein, expressed
LOC_Os06g36830	cysteine synthase, mitochondrial precursor, putative, expressed
LOC_Os01g15580	disease resistance protein RGA2, putative, expressed
LOC_Os11g22449	expressed protein
LOC_Os11g20179	expressed protein
LOC_Os06g04650	peptide methionine sulfoxide reductase, putative, expressed
LOC_Os06g05440	expressed protein
LOC_Os01g65692	expressed protein
LOC_Os01g10860	expressed protein
LOC_Os06g38680	expressed protein
LOC_Os07g48160	alpha-galactosidase precursor, putative, expressed
LOC_Os03g58640	FHA domain containing protein, putative, expressed
LOC_Os01g57250	expressed protein
LOC_Os03g19059	anaphase-promoting complex subunit 11, putative, expressed
LOC_Os03g60840	BBTI13 - Bowman-Birk type bran trypsin inhibitor precursor, expressed
LOC_Os01g43910	CGMC_MAPKCMGC_2.4 - CGMC includes CDA, MAPK, GSK3, and CLKC kinases, expressed
LOC_Os01g43160	polygalacturonase, putative, expressed
LOC_Os02g10810	protein of unknown function domain containing protein, expressed
LOC_Os03g20560	biotin--protein ligase, putative, expressed
LOC_Os02g13304	expressed protein
LOC_Os03g56960	PPR repeat domain containing protein, putative, expressed
LOC_Os03g61790	RNA 3-terminal phosphate cyclase, putative, expressed
LOC_Os01g06660	thiamine pyrophosphate enzyme, C-terminal TPP binding domain containing protein, expressed
LOC_Os04g02890	expressed protein
LOC_Os10g22170	expressed protein
LOC_Os01g12890	expressed protein
LOC_Os12g02960	glutathione S-transferase, putative, expressed
LOC_Os10g36490	HEAT repeat family protein, putative, expressed
LOC_Os03g48020	expressed protein
LOC_Os04g18030	Sec1 family transport protein, putative, expressed
LOC_Os05g43670	IQ calmodulin-binding motif family protein, putative, expressed
LOC_Os07g19494	expressed protein
LOC_Os02g43040	expressed protein
LOC_Os11g37300	OsFBDUF53 - F-box and DUF domain containing protein, expressed
LOC_Os03g04690	expressed protein
LOC_Os05g04330	DNA methyltransferase protein, putative, expressed
LOC_Os01g39100	zinc finger C-x8-C-x5-C-x3-H type family protein, expressed
LOC_Os01g53730	expressed protein
LOC_Os06g20860	paramyosin, putative, expressed
LOC_Os03g07580	OsNucAP1 - Putative Nucleoporin Autopeptidase homologue, expressed
LOC_Os11g40570	plant viral response family protein, putative, expressed
LOC_Os02g51119	expressed protein
LOC_Os06g04600	Brix domain containing protein, putative, expressed
LOC_Os06g06380	NBS-LRR type disease resistance protein, putative, expressed
LOC_Os03g50230	protein kinase, putative, expressed
LOC_Os12g18150	ZOS12-04 - C2H2 zinc finger protein, expressed
LOC_Os05g32530	mannosylglycoprotein endo-beta-mannosidase, putative, expressed
LOC_Os01g60280	ATP binding protein, putative, expressed
LOC_Os03g56830	ad-003, putative, expressed
LOC_Os02g09480	myb-like DNA-binding domain containing protein, putative, expressed
LOC_Os03g53490	PPR repeat containing protein, expressed
LOC_Os04g51900	expressed protein
LOC_Os02g07680	cytochrome P450, putative, expressed
LOC_Os01g34420	expressed protein
LOC_Os04g39160	RNA-dependent RNA polymerase, putative, expressed
LOC_Os04g35780	expressed protein
LOC_Os02g47510	9-cis-epoxycarotenoid dioxygenase 1, chloroplast precursor, putative, expressed
LOC_Os03g09060	prenyltransferase, putative, expressed
LOC_Os12g02120	dual specificity protein phosphatase, putative, expressed
LOC_Os09g04210	hydrolase/ zinc ion binding protein, putative, expressed
LOC_Os01g22480	OsFBDUF4 - F-box and DUF domain containing protein, expressed
LOC_Os01g06600	glutaryl-CoA dehydrogenase, mitochondrial precursor, putative, expressed
LOC_Os10g02350	transmembrane 9 superfamily member, putative, expressed
LOC_Os12g03750	Leucine Rich Repeat family protein, expressed
LOC_Os04g41550	CRS1/YhbY domain containing protein, putative, expressed
LOC_Os05g25320	transposon protein, putative, unclassified, expressed
LOC_Os08g42320	expressed protein
LOC_Os01g48720	RNA polymerase III subunit RPC82 family protein, putative, expressed
LOC_Os01g65530	RNA recognition motif containing protein, putative, expressed
LOC_Os04g52860	TKL_IRAK_CrRLK1L-1.9 - The CrRLK1L-1 subfamily has homology to the CrRLK1L homolog, expressed
LOC_Os06g02480	expressed protein
LOC_Os06g03514	expressed protein
LOC_Os08g38570	WD domain, G-beta repeat domain containing protein, expressed
LOC_Os06g30320	NOC3 - Putative nucleolar complex subunit 3, expressed
LOC_Os04g47270	amine oxidase, putative, expressed
LOC_Os03g07420	3-dehydroquinate synthase, putative, expressed
LOC_Os08g25050	PIF-like orf1, putative, expressed
LOC_Os12g30020	cyclin-T1-4, putative, expressed
LOC_Os05g49460	CTP synthase, putative, expressed
LOC_Os07g47260	H-BTB7 - Bric-a-Brac, Tramtrack, Broad Complex BTB domain with H family conserved sequence, expressed
LOC_Os02g35700	nucleoside diphosphate kinase, putative, expressed
LOC_Os01g67500	armadillo/beta-catenin repeat family protein, putative, expressed
LOC_Os04g40840	elongator complex protein 3, putative, expressed
LOC_Os06g30940	pentatricopeptide, putative, expressed
LOC_Os05g12380	expressed protein
LOC_Os11g04295	pentatricopeptide repeat domain containing protein, putative, expressed
LOC_Os07g06970	HEN1, putative, expressed
LOC_Os11g42420	nuclear pore protein 84/107 containing protein, expressed
LOC_Os09g25330	BTBN19 - Bric-a-Brac, Tramtrack, Broad Complex BTB domain with non-phototropic hypocotyl 3 NPH3 domain, expressed
LOC_Os10g24810	cytidylyltransferase domain containing protein, expressed
LOC_Os06g19170	cadmium tolerance factor, putative, expressed
LOC_Os10g35870	cytochrome b5-like Heme/Steroid binding domain containing protein, expressed
LOC_Os01g70550	heparan-alpha-glucosaminide N-acetyltransferase, putative, expressed
LOC_Os02g20860	ATP11 protein, expressed
LOC_Os07g06080	FAD dependent oxidoreductase domain containing protein, expressed
LOC_Os05g39230	low photochemical bleaching 1 protein, putative, expressed
LOC_Os01g70430	oxidoreductase, short chain dehydrogenase/reductase family domain containing protein, expressed
LOC_Os02g39300	RNA-binding protein Luc7-like, putative, expressed
LOC_Os04g41000	expressed protein
LOC_Os02g33430	E2F family transcription factor protein, putative, expressed
LOC_Os10g40650	holliday junction resolvase, putative, expressed
LOC_Os06g43610	formamidopyrimidine-DNA glycosylase, putative, expressed
LOC_Os09g36190	glycosyl transferase family 8, putative, expressed
LOC_Os02g38680	EMB2423, putative, expressed
LOC_Os06g48700	DNA binding protein, putative, expressed
LOC_Os02g33320	RNA recognition motif containing protein, putative, expressed
LOC_Os06g07860	cystathionine gamma-synthase, putative, expressed
LOC_Os02g37090	hydrolase, alpha/beta fold family domain containing protein, expressed
LOC_Os06g07080	pre-mRNA-processing-splicing factor 8, putative, expressed
LOC_Os09g27660	OsFBO21 - F-box and other domain containing protein, expressed
LOC_Os10g22860	receptor kinase, putative, expressed
LOC_Os12g38870	expressed protein
LOC_Os12g42600	ubiquitin carboxyl-terminal hydrolase domain containing protein, expressed
LOC_Os08g09760	OsFBX275 - F-box domain containing protein, expressed
LOC_Os08g02939	expressed protein
LOC_Os12g33958	NADH-ubiquinone oxidoreductase 49 kDa subunit, putative, expressed
LOC_Os07g43370	amine oxidase family protein, putative, expressed
LOC_Os10g35670	zinc finger, RING-type, putative, expressed
LOC_Os09g39910	ABC transporter, ATP-binding protein, putative, expressed
LOC_Os10g36550	CRP3 - Cysteine-rich family protein precursor, expressed
LOC_Os08g01610	DUF250 domain containing protein, putative, expressed
LOC_Os10g04050	transposon protein, putative, CACTA, En/Spm sub-class, expressed
LOC_Os11g12650	PHD-finger domain containing protein, putative, expressed
LOC_Os10g27450	tetrapyrrole methylase family protein, putative, expressed
LOC_Os05g40990	NADH-cytochrome b5 reductase, putative, expressed
LOC_Os03g63999	expressed protein
LOC_Os08g20570	chloride channel protein, putative, expressed
LOC_Os06g05820	OsLonP2 - Putative Lon protease homologue, expressed
LOC_Os01g56990	Regulator of chromosome condensation domain containing protein, expressed
LOC_Os03g59170	OsAPRL5 adenosine 5'-phosphosulfate reductase-like OsAPRL5, expressed
LOC_Os02g29620	expressed protein
LOC_Os04g17050	glutaredoxin family protein, expressed
LOC_Os11g04850	DTW domain containing protein, putative, expressed
LOC_Os08g29124	expressed protein
LOC_Os08g40860	RNA pseudouridine synthase, putative, expressed
LOC_Os05g41180	peptidase, T1 family, putative, expressed
LOC_Os04g42580	carboxyvinyl-carboxyphosphonate phosphorylmutase, putative, expressed
LOC_Os03g53500	helicase conserved C-terminal domain containing protein, expressed
LOC_Os07g34740	NUC153 domain containing protein, expressed
LOC_Os05g50190	protein kinase domain containing protein, expressed
LOC_Os08g41900	expressed protein
LOC_Os04g50660	WD domain, G-beta repeat domain containing protein, expressed
LOC_Os01g13200	abscisic acid insensitive 8, putative, expressed
LOC_Os12g42230	transketolase, putative, expressed
LOC_Os07g23030	retrotransposon protein, putative, Ty3-gypsy subclass, expressed
LOC_Os10g12480	transposon protein, putative, CACTA, En/Spm sub-class, expressed
LOC_Os02g15360	expressed protein

## Sheet: Sheet 2, GO Enrichment
Sheet 2, top 20 significantly enriched GO terms of the Group III genes.
Summarized GO Term	GO ID	GO Term	Ontology	Items	p-value	MSU Locus
Gene Expression and Regulation	GO:0006406	mRNA export from nucleus	Biological Process	7	0.00028522	LOC_Os04g50660;LOC_Os03g07580;LOC_Os06g30320;LOC_Os08g04440;LOC_Os08g38570;LOC_Os09g39910;LOC_Os07g19494
	GO:0010495	long-distance posttranscriptional gene silencing	Cellular Component	2	0.00378664	LOC_Os06g05820;LOC_Os06g43610;LOC_Os01g08540
Nitrate Related Metabolic Process	GO:1901564	organonitrogen compound metabolic process	Biological Process	7	0.000345784	LOC_Os03g07580;LOC_Os04g51900;LOC_Os11g42420;LOC_Os07g19494
	GO:0009703	nitrate reductase (NADH) activity	Biological Process	2	0.00522331	LOC_Os10g17780;LOC_Os05g40990
	GO:0009671	nitrate	Biological Process	2	0.00380241	LOC_Os08g36250;LOC_Os05g51610;LOC_Os08g39370
Methyltransferase Activity	GO:0008168	methyltransferase activity	Molecular Function	6	0.000573371	LOC_Os08g23780;LOC_Os09g36180;LOC_Os09g36190
Protein Modification	GO:0070647	protein modification by small protein conjugation or removal	Molecular Function	5	0.000669163	LOC_Os03g09060;LOC_Os02g37090
	GO:0019862	IgA binding	Molecular Function	2	0.00522331	LOC_Os12g14440;LOC_Os12g09700
Ion transport	GO:0010351	lithium ion transport	Molecular Function	4	0.00124979	LOC_Os04g55210;LOC_Os08g20570
	GO:0006814	sodium ion transport	Biological Process	3	0.00235686	LOC_Os12g14440;LOC_Os12g09700
	GO:0005247	voltage-gated chloride channel activity	Molecular Function	2	0.00505048	LOC_Os08g23780;LOC_Os09g36180;LOC_Os09g36190
Carbohydrate Biosynthetic Process	GO:0010289	homogalacturonan biosynthetic process	Biological Process	3	0.00149201	LOC_Os08g23780;LOC_Os09g36180;LOC_Os09g36190
	GO:0010417	glucuronoxylan biosynthetic process	Molecular Function	3	0.00320622	LOC_Os08g20570;LOC_Os04g55210
	GO:0005537	mannose binding	Biological Process	2	0.00389724	LOC_Os07g04860;LOC_Os06g20860;LOC_Os05g25320;LOC_Os06g49550;LOC_Os09g39910
	GO:0005536	glucose binding	Biological Process	2	0.00450375	LOC_Os04g31000;LOC_Os03g27930;LOC_Os10g27450;LOC_Os03g56830;LOC_Os05g04330;LOC_Os05g42140
Other	GO:0000771	agglutination involved in conjugation	Molecular Function	2	0.00481852	LOC_Os08g36250;LOC_Os05g51610;LOC_Os10g02220;LOC_Os07g48160
	GO:0005643	nuclear pore	Biological Process	4	0.000669163	LOC_Os09g38268;LOC_Os04g39160
	GO:0047262	polygalacturonate 4-alpha-galacturonosyltransferase activity	Biological Process	3	0.00212043	LOC_Os12g14440;LOC_Os12g09700
	GO:0003684	damaged DNA binding	Molecular Function	3	0.00212043	LOC_Os12g14440;LOC_Os12g09700
	GO:0042372	phylloquinone biosynthetic process	Molecular Function	2	0.00364011	LOC_Os03g25500;LOC_Os01g70430;LOC_Os12g14440;LOC_Os08g31140;LOC_Os12g09700;LOC_Os04g47270;LOC_Os05g25260
