# Supplementary material for: Co-overexpression of the Constitutively Active Form of OsbZIP46 and ABA-Activated Protein Kinase SAPK6 Improves Drought and Temperature Stress Resistance in Rice
Source: Front Plant Sci. 2017 Jun 26;8:1102. doi: 10.3389/fpls.2017.01102 (PMC5483469; doi:10.3389/fpls.2017.01102)
Supplement: Supplementary file 8 [file Data_Sheet_8.XLSX]

## Sheet: Sheet 1, List of Group IV genes
Supplementary File 7. Drought-specifically up-regulated genes in SAPK6-OE compared to CA1-OE (Group IV genes). Sheet 1, list of the Group IV genes. Sheet 2, top 20 significantly enriched GO terms of the Group IV genes.
MSU Locus	Annotation
LOC_Os01g03720	MYB family transcription factor, putative, expressed
LOC_Os01g20030	expressed protein
LOC_Os01g45659	expressed protein
LOC_Os01g45730	zinc finger C-x8-C-x5-C-x3-H type family protein, expressed
LOC_Os01g52830	DUF1264 domain containing protein, putative, expressed
LOC_Os01g72270	cytochrome P450, putative, expressed
LOC_Os02g02930	terpene synthase, putative, expressed
LOC_Os02g09930	CSLA1 - cellulose synthase-like family A; mannan synthase, expressed
LOC_Os02g26720	Inositol 1, 3, 4-trisphosphate 5/6-kinase, putative, expressed
LOC_Os02g43640	retrotransposon protein, putative, unclassified, expressed
LOC_Os02g50690	GDSL-like lipase/acylhydrolase, putative, expressed
LOC_Os04g51796	DNA repair ATPase-related, putative, expressed
LOC_Os04g52110	late embryogenesis abundant protein, group 3, putative, expressed
LOC_Os04g59420	expressed protein
LOC_Os05g28830	PMR5, putative, expressed
LOC_Os05g31670	AWPM-19-like membrane family protein, putative, expressed
LOC_Os05g31730	transporter, monovalent cation:proton antiporter-2 family, putative, expressed
LOC_Os06g03670	dehydration-responsive element-binding protein, putative, expressed
LOC_Os06g21910	late embryogenesis abundant group 1, putative, expressed
LOC_Os07g01370	peroxidase precursor, putative, expressed
LOC_Os07g26460	GLTP domain containing protein, putative, expressed
LOC_Os07g38450	retrotransposon protein, putative, unclassified, expressed
LOC_Os10g23230	AT hook-containing MAR binding 1, putative, expressed
LOC_Os11g08200	eukaryotic aspartyl protease domain containing protein, expressed
LOC_Os11g17300	transposon protein, putative, unclassified, expressed
LOC_Os11g24070	LTPL10 - Protease inhibitor/seed storage/LTP family protein precursor, expressed
LOC_Os11g31380	no apical meristem protein, putative, expressed
LOC_Os12g08700	expressed protein
LOC_Os12g13640	glycosyltransferase, putative, expressed
LOC_Os07g15570	pentatricopeptide, putative, expressed
LOC_Os03g48104	expressed protein
LOC_Os06g37570	expressed protein
LOC_Os02g05720	pentatricopeptide repeat protein PPR986-12, putative, expressed
LOC_Os12g12080	retrotransposon protein, putative, Ty3-gypsy subclass, expressed
LOC_Os07g43604	expressed protein
LOC_Os08g39730	cytochrome P450, putative, expressed
LOC_Os04g19114	retrotransposon protein, putative, Ty3-gypsy subclass, expressed
LOC_Os03g04080	expressed protein
LOC_Os10g33250	WAX2, putative, expressed
LOC_Os07g34520	isocitrate lyase, putative, expressed
LOC_Os01g37200	retrotransposon protein, putative, Ty3-gypsy subclass, expressed
LOC_Os07g44850	gibberellin receptor GID1L2, putative, expressed
LOC_Os07g22250	retrotransposon protein, putative, Ty3-gypsy subclass, expressed
LOC_Os11g19840	O-methyltransferase, putative, expressed
LOC_Os10g19919	retrotransposon protein, putative, Ty3-gypsy subclass, expressed
LOC_Os03g61270	OsMan04 - Endo-Beta-Mannanase, expressed
LOC_Os09g17360	expressed protein
LOC_Os03g36279	retrotransposon protein, putative, Ty3-gypsy subclass, expressed
LOC_Os01g65110	POT family protein, expressed
LOC_Os02g57840	remorin C-terminal domain containing protein, putative, expressed
LOC_Os09g37976	cupin domain containing protein, expressed
LOC_Os04g40990	malate synthase, glyoxysomal, putative, expressed
LOC_Os06g06310	expressed protein
LOC_Os10g30210	expressed protein
LOC_Os01g18240	MYB family transcription factor, putative, expressed
LOC_Os05g15490	retrotransposon protein, putative, Ty3-gypsy subclass, expressed
LOC_Os03g02874	retrotransposon protein, putative, Ty3-gypsy subclass, expressed
LOC_Os04g48490	fasciclin-like arabinogalactan protein, putative, expressed
LOC_Os10g23240	expressed protein
LOC_Os12g32620	OsWLIM1 - LIM domain protein, putative actin-binding protein and transcription factor, expressed
LOC_Os04g49650	DUF581 domain containing protein, expressed
LOC_Os03g55290	GASR3 - Gibberellin-regulated GASA/GAST/Snakin family protein precursor, expressed
LOC_Os01g65510	OsFBX31 - F-box domain containing protein, expressed
LOC_Os04g39680	anthranilate phosphoribosyltransferase, putative, expressed
LOC_Os05g46750	STE_MEKK_ste11_MAP3K.18 - STE kinases include homologs to sterile 7, sterile 11 and sterile 20 from yeast, expressed
LOC_Os01g47280	expressed protein
LOC_Os09g36590	retrotransposon protein, putative, LINE subclass, expressed
LOC_Os01g08120	pentatricopeptide, putative, expressed
LOC_Os04g42260	protein phosphatase 2C, putative, expressed
LOC_Os02g56860	3-ketoacyl-CoA synthase, putative, expressed
LOC_Os10g01680	transferase family protein, putative, expressed
LOC_Os07g25960	retrotransposon protein, putative, unclassified, expressed
LOC_Os07g23660	retrotransposon protein, putative, unclassified, expressed
LOC_Os11g15624	expressed protein
LOC_Os09g11630	retrotransposon protein, putative, unclassified, expressed
LOC_Os02g06130	phytosulfokine receptor precursor, putative, expressed
LOC_Os02g07170	MYB family transcription factor, putative, expressed
LOC_Os01g28970	retrotransposon protein, putative, Ty3-gypsy subclass, expressed
LOC_Os04g06590	expressed protein
LOC_Os06g10530	expressed protein
LOC_Os12g24510	retrotransposon protein, putative, unclassified, expressed
LOC_Os01g68570	expressed protein
LOC_Os06g17070	retrotransposon protein, putative, Ty1-copia subclass, expressed
LOC_Os07g19210	cytochrome P450, putative, expressed
LOC_Os11g05410	Ser/Thr protein phosphatase family protein, putative, expressed
LOC_Os12g21690	expressed protein
LOC_Os12g02290	LTPL23 - Protease inhibitor/seed storage/LTP family protein precursor, expressed
LOC_Os02g15560	transposon protein, putative, Mutator sub-class, expressed
LOC_Os07g48680	zinc finger, C3HC4 type domain containing protein, expressed
LOC_Os03g05440	DUF677 domain containing protein, putative, expressed
LOC_Os05g37970	universal stress protein domain containing protein, putative, expressed
LOC_Os08g35310	O-methyltransferase, putative, expressed
LOC_Os01g12660	AAA-type ATPase family protein, putative, expressed
LOC_Os07g25810	retrotransposon protein, putative, unclassified, expressed
LOC_Os02g37480	glycine-rich cell wall structural protein precursor, putative, expressed
LOC_Os09g31442	expressed protein
LOC_Os04g26550	expressed protein
LOC_Os03g25490	cytochrome P450 72A1, putative, expressed
LOC_Os01g62380	fasciclin-like arabinogalactan protein, putative, expressed
LOC_Os10g21050	cytochrome P450, putative, expressed
LOC_Os11g38610	expressed protein
LOC_Os12g37690	MYB family transcription factor, putative, expressed
LOC_Os04g58070	aspartic proteinase nepenthesin precursor, putative, expressed
LOC_Os06g45184	retrotransposon protein, putative, Ty3-gypsy subclass, expressed
LOC_Os03g56600	expressed protein
LOC_Os01g06740	ribosome inactivating protein, putative, expressed
LOC_Os09g32320	growth regulator related protein, putative, expressed
LOC_Os09g38110	RING-H2 finger protein, putative, expressed
LOC_Os04g48416	OsSub45 - Putative Subtilisin homologue, expressed
LOC_Os02g49860	AWPM-19-like membrane family protein, putative, expressed
LOC_Os09g17152	OsFBX319 - F-box domain containing protein, expressed
LOC_Os12g02210	RING finger protein, putative, expressed
LOC_Os04g33820	OsFBX132 - F-box domain containing protein, expressed
LOC_Os04g27800	expressed protein
LOC_Os11g04010	ICE-like protease p20 domain containing protein, putative, expressed
LOC_Os01g58850	circadian clock coupling factor-related, putative, expressed
LOC_Os02g34380	retrotransposon protein, putative, LINE subclass, expressed
LOC_Os10g23310	transferase family protein, putative, expressed
LOC_Os01g31450	retrotransposon protein, putative, unclassified, expressed
LOC_Os03g43750	retrotransposon, putative, centromere-specific, expressed
LOC_Os06g13420	OsSCP34 - Putative Serine Carboxypeptidase homologue, expressed
LOC_Os04g58840	Eukaryotic aspartyl protease domain containing protein, expressed
LOC_Os11g19850	expressed protein
LOC_Os01g66010	amino acid transporter, putative, expressed
LOC_Os01g02940	glycosyltransferase protein, putative, expressed
LOC_Os04g11970	O-methyltransferase, putative, expressed
LOC_Os07g19594	retrotransposon protein, putative, Ty3-gypsy subclass
LOC_Os01g03950	glycosyl hydrolase, family 31, putative, expressed
LOC_Os02g18870	GDSL-like lipase/acylhydrolase, putative, expressed
LOC_Os08g31860	expressed protein
LOC_Os10g26150	expressed protein
LOC_Os05g48270	auxin-responsive protein, putative, expressed
LOC_Os04g09540	acyl-protein thioesterase, putative, expressed
LOC_Os08g44270	vignain precursor, putative, expressed
LOC_Os06g18810	expressed protein
LOC_Os01g72370	helix-loop-helix DNA-binding domain containing protein, expressed
LOC_Os01g62260	thaumatin, putative, expressed
LOC_Os11g36140	receptor-like protein kinase 2 precursor, putative, expressed
LOC_Os12g34840	rhoGAP domain containing protein, expressed
LOC_Os01g50720	MYB family transcription factor, putative, expressed
LOC_Os06g41540	expressed protein
LOC_Os11g43760	lipase class 3 family protein, putative, expressed
LOC_Os01g16030	ADP-ribosylation factor, putative, expressed
LOC_Os06g13670	E2F family transcription factor protein, putative, expressed
LOC_Os03g56060	CSLC9 - cellulose synthase-like family C, expressed
LOC_Os05g02820	protein transport protein-related, putative, expressed
LOC_Os12g37519	retrotransposon protein, putative, unclassified, expressed
LOC_Os01g53470	harpin-induced protein 1 domain containing protein, expressed
LOC_Os02g48190	expressed protein
LOC_Os01g55340	dof zinc finger domain containing protein, putative, expressed
LOC_Os10g06560	cyclin-dependent kinase G-1, putative, expressed
LOC_Os10g25400	GDSL-like lipase/acylhydrolase, putative, expressed
LOC_Os06g51010	expressed protein
LOC_Os06g12280	glycosyl transferase 8 domain containing protein, putative, expressed
LOC_Os09g36760	DUF630/DUF632 domains containing protein, putative, expressed
LOC_Os04g41620	CHIT2 - Chitinase family protein precursor, expressed
LOC_Os05g34800	expressed protein
LOC_Os06g29800	pentatricopeptide, putative, expressed
LOC_Os10g38050	HOTHEAD precursor, putative, expressed
LOC_Os02g02500	remorin family protein, putative, expressed
LOC_Os07g44920	expressed protein
LOC_Os04g47080	anthocyanin regulatory Lc protein, putative, expressed
LOC_Os03g49524	anthocyanidin 3-O-glucosyltransferase, putative, expressed
LOC_Os03g57460	fasciclin domain containing protein, expressed
LOC_Os05g06110	villin, putative, expressed
LOC_Os02g06310	expressed protein
LOC_Os07g39810	lipase class 3 family protein, putative, expressed
LOC_Os06g46500	monocopper oxidase, putative, expressed
LOC_Os09g15680	caltractin, putative, expressed
LOC_Os02g38450	expressed protein
LOC_Os02g43300	expressed protein
LOC_Os07g34510	retrotransposon protein, putative, unclassified, expressed
LOC_Os10g11889	expressed protein
LOC_Os01g48130	no apical meristem protein, putative, expressed
LOC_Os12g17160	flavonol sulfotransferase, putative, expressed
LOC_Os03g25440	expressed protein
LOC_Os02g41954	gibberellin 2-beta-dioxygenase 7, putative, expressed
LOC_Os05g04300	retrotransposon protein, putative, unclassified, expressed
LOC_Os03g19350	OsLonP1 - Putative Lon protease homologue, expressed
LOC_Os01g12430	receptor-like protein kinase, putative, expressed
LOC_Os03g25380	pentatricopeptide, putative, expressed
LOC_Os02g09410	cytochrome P450, putative, expressed
LOC_Os04g27670	terpene synthase family, metal binding domain containing protein, expressed
LOC_Os08g10500	expressed protein
LOC_Os01g10320	class III HD-Zip protein 8, putative, expressed
LOC_Os10g30760	pentatricopeptide, putative, expressed
LOC_Os08g39550	polygalacturonase inhibitor 2 precursor, putative, expressed
LOC_Os09g38440	ATXR, putative, expressed
LOC_Os02g12150	expressed protein
LOC_Os06g27390	retrotransposon protein, putative, unclassified
LOC_Os08g20440	OsMADS69 - MADS-box family gene with M-alpha type-box, expressed
LOC_Os01g33090	expressed protein
LOC_Os04g27810	retrotransposon protein, putative, Ty3-gypsy subclass, expressed
LOC_Os03g21260	2,3-bisphosphoglycerate-independent phosphoglycerate mutase, putative, expressed
LOC_Os04g38680	transmembrane amino acid transporter protein, putative, expressed
LOC_Os01g47780	fasciclin domain containing protein, expressed
LOC_Os11g20360	expressed protein
LOC_Os09g36880	GDSL-like lipase/acylhydrolase, putative, expressed
LOC_Os01g11130	RNA recognition motif containing protein, putative, expressed
LOC_Os04g28860	expressed protein
LOC_Os07g38130	polygalacturonase inhibitor 1 precursor, putative, expressed
LOC_Os09g25810	nodulin, putative, expressed
LOC_Os03g57640	gibberellin receptor GID1L2, putative, expressed
LOC_Os01g39830	beta-galactosidase, putative, expressed
LOC_Os11g09418	OsFBX399 - F-box domain containing protein, expressed
LOC_Os02g45780	zinc finger, C3HC4 type domain containing protein, expressed
LOC_Os10g36170	LTPL160 - Protease inhibitor/seed storage/LTP family protein precursor, expressed
LOC_Os11g42060	Leucine Rich Repeat family protein, expressed
LOC_Os10g38090	cytochrome P450, putative, expressed
LOC_Os07g03120	expressed protein
LOC_Os02g58210	jmjC domain containing protein, expressed
LOC_Os10g28630	homocysteine S-methyltransferase protein, putative, expressed
LOC_Os01g64250	hemerythrin family protein, expressed
LOC_Os02g17930	expressed protein
LOC_Os02g50910	expressed protein
LOC_Os06g03970	receptor-like protein kinase 5 precursor, putative, expressed
LOC_Os03g16900	rab GDP dissociation inhibitor alpha, putative, expressed
LOC_Os02g54060	chaperonin, putative, expressed
LOC_Os04g41680	CHIT3 - Chitinase family protein precursor, expressed
LOC_Os02g44680	allantoin permease, putative, expressed
LOC_Os09g38710	HEAT repeat family protein, putative, expressed
LOC_Os01g45090	MYB family transcription factor, putative, expressed
LOC_Os07g09914	expressed protein
LOC_Os06g05420	expressed protein
LOC_Os02g11680	glucosyltransferase, putative, expressed
LOC_Os11g30560	dehydrogenase/reductase, putative, expressed
LOC_Os06g47830	RPA2C - Putative single-stranded DNA binding complex subunit 2, expressed
LOC_Os09g34870	pentatricopeptide, putative, expressed
LOC_Os08g10670	expressed protein
LOC_Os07g06680	fasciclin domain containing protein, expressed
LOC_Os11g02350	LTPL25 - Protease inhibitor/seed storage/LTP family protein precursor, expressed
LOC_Os01g53840	protein kinase family protein, putative, expressed
LOC_Os10g25450	OsSub60 - Putative Subtilisin homologue, expressed
LOC_Os11g01610	prenylated rab acceptor, putative, expressed
LOC_Os05g37190	ZOS5-08 - C2H2 zinc finger protein, expressed
LOC_Os06g13950	pentatricopeptide, putative, expressed
LOC_Os01g53240	BURP domain containing protein, expressed
LOC_Os01g12440	AP2 domain containing protein, expressed
LOC_Os07g48360	helicase conserved C-terminal domain containing protein, expressed
LOC_Os05g40000	expressed protein
LOC_Os11g01850	SAG20, putative, expressed
LOC_Os11g05060	expressed protein
LOC_Os01g45914	expressed protein
LOC_Os03g17164	kinesin-related protein, putative, expressed
LOC_Os08g03890	hypothetical protein
LOC_Os10g25230	ZIM domain containing protein, putative, expressed
LOC_Os05g24380	retrotransposon protein, putative, unclassified, expressed
LOC_Os09g13470	plant protein of unknown function domain containing protein, expressed
LOC_Os10g24280	retrotransposon protein, putative, unclassified, expressed
LOC_Os11g39540	14-3-3 protein, putative, expressed
LOC_Os01g40190	retrotransposon protein, putative, unclassified, expressed
LOC_Os08g33740	CSLA11 - cellulose synthase-like family A, expressed
LOC_Os09g02300	expressed protein
LOC_Os01g10090	pentatricopeptide, putative, expressed
LOC_Os06g42470	expressed protein
LOC_Os05g30660	leucine zipper protein-like, putative, expressed
LOC_Os03g12890	aminotransferase domain containing protein, putative, expressed
LOC_Os12g13174	expressed protein
LOC_Os11g41710	cytochrome P450, putative, expressed
LOC_Os12g36170	HEAT repeat family protein, putative, expressed
LOC_Os03g54930	VIP4, putative, expressed
LOC_Os11g35050	expressed protein
LOC_Os03g19080	expressed protein
LOC_Os05g05040	expressed protein
LOC_Os06g05980	transporter family protein, putative, expressed
LOC_Os03g50180	retrotransposon protein, putative, unclassified, expressed
LOC_Os07g33720	disease resistance protein, putative, expressed
LOC_Os01g42860	inhibitor I family protein, putative, expressed
LOC_Os02g33705	expressed protein
LOC_Os02g15860	expressed protein
LOC_Os01g50420	STE_MEKK_ste11_MAP3K.7 - STE kinases include homologs to sterile 7, sterile 11 and sterile 20 from yeast, expressed
LOC_Os12g05740	expressed protein
LOC_Os05g04000	expressed protein
LOC_Os12g25090	expressed protein
LOC_Os03g60570	ZOS3-22 - C2H2 zinc finger protein, expressed
LOC_Os04g59320	protein kinase domain containing protein, expressed
LOC_Os05g38480	kinesin motor domain containing protein, putative, expressed
LOC_Os07g48830	glycosyl transferase 8 domain containing protein, putative, expressed
LOC_Os07g07820	expressed protein
LOC_Os12g42190	transposon protein, putative, unclassified, expressed
LOC_Os01g65460	beta-galactosidase precursor, putative, expressed
LOC_Os10g08018	expressed protein
LOC_Os12g03050	no apical meristem protein, putative, expressed
LOC_Os06g20370	microtubule associated protein, putative, expressed
LOC_Os01g02010	expressed protein
LOC_Os09g36790	expressed protein
LOC_Os01g34560	3-ketoacyl-CoA synthase, putative, expressed
LOC_Os09g33460	double-stranded RNA binding motif containing protein, expressed
LOC_Os12g02310	LTPL11 - Protease inhibitor/seed storage/LTP family protein precursor, expressed
LOC_Os11g37970	WIP5 - Wound-induced protein precursor, expressed
LOC_Os05g33400	basic 7S globulin precursor, putative, expressed
LOC_Os02g49950	spotted leaf 11, putative, expressed
LOC_Os10g42110	protein kinase family protein, putative, expressed
LOC_Os01g71624	expressed protein
LOC_Os08g27800	retrotransposon protein, putative, unclassified, expressed
LOC_Os01g34050	expressed protein
LOC_Os03g20120	glycosyl transferase 8 domain containing protein, putative, expressed
LOC_Os08g44420	kinesin-related protein, putative, expressed
LOC_Os11g19730	expressed protein
LOC_Os05g27110	expressed protein
LOC_Os04g49920	sensitivity to red light reduced protein 1, putative, expressed
LOC_Os02g38970	expressed protein
LOC_Os04g11890	OsFBX121 - F-box domain containing protein, expressed
LOC_Os12g39980	kinesin motor domain containing protein, putative, expressed
LOC_Os08g34000	glycosyl transferase family 1 protein, putative, expressed
LOC_Os07g19520	expressed protein
LOC_Os02g44230	CPuORF22 - conserved peptide uORF-containing transcript, expressed
LOC_Os04g55780	expressed protein
LOC_Os01g74170	expressed protein
LOC_Os03g52380	PIII5 - Proteinase inhibitor II family protein precursor, expressed
LOC_Os03g57200	glutathione S-transferase, putative, expressed
LOC_Os09g26210	ZOS9-12 - C2H2 zinc finger protein, expressed
LOC_Os01g49710	glutathione S-transferase, putative, expressed
LOC_Os07g31194	expressed protein
LOC_Os01g62610	peptidyl-prolyl cis-trans isomerase, FKBP-type, putative, expressed
LOC_Os08g28790	dirigent, putative, expressed
LOC_Os01g67240	formin-like protein 1 precursor, putative, expressed
LOC_Os12g13380	adenylate kinase, putative, expressed
LOC_Os04g30320	F-box/LRR-repeat protein 14, putative, expressed
LOC_Os07g01230	expressed protein
LOC_Os02g43330	homeobox associated leucine zipper, putative, expressed
LOC_Os05g40050	receptor-like protein kinase 2 precursor, putative, expressed
LOC_Os01g51400	Leucine Rich Repeat family protein, expressed
LOC_Os02g28180	transposon protein, putative, unclassified, expressed
LOC_Os02g08320	haemolysin-III, putative, expressed
LOC_Os01g72520	phosphoesterase family protein, putative, expressed
LOC_Os02g43560	WRKY34, expressed
LOC_Os12g43230	retrotransposon protein, putative, Ty3-gypsy subclass, expressed
LOC_Os02g56580	P21-Rho-binding domain containing protein, putative, expressed
LOC_Os10g38920	protein kinase domain containing protein, expressed
LOC_Os08g37630	elastin precursor, putative, expressed
LOC_Os03g40560	retrotransposon protein, putative, unclassified, expressed
LOC_Os09g26310	hypro1, putative, expressed
LOC_Os03g60560	ZOS3-21 - C2H2 zinc finger protein, expressed
LOC_Os07g37210	MYB family transcription factor, putative, expressed
LOC_Os02g53230	transcription elongation factor SPT5 homolog 1, putative, expressed
LOC_Os03g63660	expressed protein
LOC_Os05g35910	expressed protein
LOC_Os02g41840	DUF584 domain containing protein, putative, expressed
LOC_Os08g34640	receptor-like protein kinase precursor, putative, expressed
LOC_Os04g03980	flavin monooxygenase, putative, expressed
LOC_Os12g03601	expressed protein
LOC_Os09g27700	microtubule associated protein, putative, expressed
LOC_Os03g37690	retrotransposon protein, putative, unclassified
LOC_Os03g55430	expressed protein
LOC_Os09g06920	transposon protein, putative, CACTA, En/Spm sub-class, expressed
LOC_Os08g40180	3-hydroxy-3-methylglutaryl-coenzyme A reductase, putative, expressed
LOC_Os09g11500	retrotransposon protein, putative, unclassified, expressed
LOC_Os04g27820	expressed protein
LOC_Os07g31390	beta-expansin precursor, putative, expressed
LOC_Os01g16450	peroxidase precursor, putative, expressed
LOC_Os05g45100	anthocyanidin 5,3-O-glucosyltransferase, putative, expressed
LOC_Os04g58504	choline transporter-related, putative, expressed
LOC_Os02g48830	microtubule associated protein, putative, expressed
LOC_Os10g39170	peroxidase precursor, putative, expressed
LOC_Os01g68650	plant-specific domain TIGR01615 family protein, expressed
LOC_Os09g31970	3-hydroxy-3-methylglutaryl-coenzyme A reductase, putative, expressed
LOC_Os08g15000	pentatricopeptide repeat domain containing protein, putative, expressed
LOC_Os11g09110	receptor-like protein kinase 5 precursor, putative, expressed
LOC_Os02g42710	C2 domain containing protein, putative, expressed
LOC_Os11g32650	chalcone synthase, putative, expressed
LOC_Os08g44180	expressed protein
LOC_Os07g37620	fiber expressed protein, putative, expressed
LOC_Os03g62539	expressed protein
LOC_Os05g08450	expressed protein
LOC_Os06g02360	Skp1 family, dimerisation domain containing protein, expressed
LOC_Os04g35770	pectinesterase, putative, expressed
LOC_Os06g46995	armadillo/beta-catenin repeat family protein, putative, expressed
LOC_Os04g58100	expressed protein
LOC_Os03g15270	gibberellin receptor GID1L2, putative, expressed
LOC_Os03g57720	aldehyde oxidase 2, putative, expressed
LOC_Os11g07050	FHA domain containing protein, putative, expressed
LOC_Os03g14250	plant protein of unknown function DUF869 domain containing protein, expressed
LOC_Os01g04460	Ser/Thr protein kinase, putative, expressed
LOC_Os09g25190	protein binding protein, putative, expressed
LOC_Os08g10620	expressed protein
LOC_Os07g34006	transporter family protein, putative, expressed
LOC_Os05g04310	expressed protein
LOC_Os03g09170	ethylene-responsive transcription factor, putative, expressed
LOC_Os03g11680	ZOS3-05 - C2H2 zinc finger protein, expressed
LOC_Os02g37254	expressed protein
LOC_Os06g51060	CHIT8 - Chitinase family protein precursor, expressed
LOC_Os02g05600	expressed protein
LOC_Os05g25040	expressed protein
LOC_Os11g31320	retrotransposon protein, putative, unclassified
LOC_Os05g46380	OsFBX174 - F-box domain containing protein, expressed
LOC_Os03g35640	retrotransposon protein, putative, unclassified, expressed
LOC_Os09g39020	N-rich protein, putative, expressed
LOC_Os06g13560	SAM dependent carboxyl methyltransferase, putative, expressed
LOC_Os06g17390	auxin-independent growth promoter protein, putative, expressed
LOC_Os05g34780	retrotransposon protein, putative, Ty3-gypsy subclass, expressed
LOC_Os09g32080	CHIT13 - Chitinase family protein precursor, expressed
LOC_Os01g34490	retrotransposon protein, putative, unclassified, expressed
LOC_Os10g04625	expressed protein
LOC_Os03g12820	ATP8, putative, expressed
LOC_Os10g26700	YGL010w, putative, expressed
LOC_Os01g52130	sulfate transporter, putative, expressed
LOC_Os03g37470	MATE efflux family protein, putative, expressed
LOC_Os01g36610	expressed protein
LOC_Os03g54910	X8 domain containing protein, expressed
LOC_Os08g37690	expressed protein
LOC_Os07g32620	anthocyanidin 5,3-O-glucosyltransferase, putative, expressed
LOC_Os03g45920	tubulin/FtsZ domain containing protein, putative, expressed
LOC_Os03g62090	CESA5 - cellulose synthase, expressed
LOC_Os01g72930	pentatricopeptide, putative, expressed
LOC_Os01g43460	C4-dicarboxylate transporter/malic acid transport protein, expressed
LOC_Os11g36930	ZOS11-05 - C2H2 zinc finger protein, expressed
LOC_Os07g01810	potassium channel protein, putative, expressed
LOC_Os07g40290	OsGH3.8 - Probable indole-3-acetic acid-amido synthetase, expressed
LOC_Os01g53750	glucan endo-1,3-beta-glucosidase precursor, putative, expressed
LOC_Os02g38580	protein phosphatase 2C, putative, expressed
LOC_Os01g58300	expressed protein
LOC_Os02g42585	AP2 domain containing protein, expressed
LOC_Os06g02830	expressed protein
LOC_Os05g14940	transposon protein, putative, unclassified, expressed
LOC_Os03g48310	plasma membrane ATPase, putative, expressed
LOC_Os06g39875	ras-related protein, putative, expressed
LOC_Os04g55680	indole-3-acetate beta-glucosyltransferase, putative, expressed
LOC_Os12g13100	WW domain containing protein, expressed
LOC_Os01g52100	DUF581 domain containing protein, expressed
LOC_Os11g27329	OsSCP62 - Putative Serine Carboxypeptidase homologue, expressed
LOC_Os12g26940	CHASE domain containing protein, expressed
LOC_Os03g60340	leaf senescence related protein, putative, expressed
LOC_Os06g11400	expressed protein
LOC_Os10g36880	kinesin motor domain containing protein, putative, expressed
LOC_Os05g41500	expressed protein
LOC_Os07g02930	OsFBX210 - F-box domain containing protein, expressed
LOC_Os05g03060	expressed protein
LOC_Os02g31230	expressed protein
LOC_Os01g01740	protein kinase domain containing protein, expressed
LOC_Os07g14850	CESA6 - cellulose synthase, expressed
LOC_Os03g28170	expressed protein
LOC_Os06g23360	LTPL70 - Protease inhibitor/seed storage/LTP family protein precursor, expressed
LOC_Os02g49240	expressed protein
LOC_Os08g33690	expressed protein
LOC_Os02g53520	kinesin motor domain containing protein, putative, expressed
LOC_Os03g55620	CAMK_CAMK_like_Aur_like.2 - CAMK includes calcium/calmodulin depedent protein kinases, expressed
LOC_Os03g08560	plasma membrane ATPase, putative, expressed
LOC_Os02g09940	peroxiredoxin, putative, expressed
LOC_Os03g51470	expressed protein
LOC_Os08g39480	expressed protein
LOC_Os04g34600	abscisic stress-ripening, putative, expressed
LOC_Os09g26920	OsSub57 - Putative Subtilisin homologue, expressed
LOC_Os07g01340	gibberellin 2-beta-dioxygenase 7, putative, expressed
LOC_Os12g32610	expressed protein
LOC_Os02g30470	expressed protein
LOC_Os02g54790	expressed protein
LOC_Os10g16974	cytochrome P450, putative, expressed
LOC_Os04g54550	AT5MAT, putative, expressed
LOC_Os08g01120	sulfate transporter, putative, expressed
LOC_Os06g27910	oleosin, putative, expressed
LOC_Os05g02310	soluble inorganic pyrophosphatase, putative, expressed
LOC_Os07g41200	expressed protein
LOC_Os08g45130	histone-lysine N-methyltransferase, putative, expressed
LOC_Os03g44380	9-cis-epoxycarotenoid dioxygenase 1, chloroplast precursor, putative, expressed
LOC_Os05g30990	zinc finger protein, putative, expressed
LOC_Os09g34150	NBS-LRR disease resistance protein, putative, expressed
LOC_Os07g01480	oxygen evolving enhancer protein 3 domain containing protein, expressed
LOC_Os02g32660	1,4-alpha-glucan-branching enzyme, chloroplast precursor, putative, expressed
LOC_Os07g46800	expressed protein
LOC_Os03g28330	sucrose synthase, putative, expressed
LOC_Os02g36550	phosphopantothenate--cysteine ligase, putative, expressed
LOC_Os11g44880	kinesin-4, putative, expressed
LOC_Os04g32230	hypothetical protein
LOC_Os06g44190	expressed protein
LOC_Os02g47150	DNA topoisomerase 2, putative, expressed
LOC_Os12g42160	kinesin motor domain containing protein, putative, expressed
LOC_Os04g53210	hydroxyacid oxidase 1, putative, expressed
LOC_Os01g50410	STE_MEKK_ste11_MAP3K.6 - STE kinases include homologs to sterile 7, sterile 11 and sterile 20 from yeast, expressed
LOC_Os04g49000	zinc finger, C3HC4 type domain containing protein, expressed
LOC_Os12g37600	glycerol-3-phosphate acyltransferase, putative, expressed
LOC_Os01g64300	DUF584 domain containing protein, putative, expressed
LOC_Os03g48780	Cupin domain containing protein, expressed
LOC_Os03g11110	zinc finger family protein, putative, expressed
LOC_Os05g36960	protein kinase, putative, expressed
LOC_Os05g15530	aminotransferase domain containing protein, putative, expressed
LOC_Os02g44380	WD domain containing protein, putative, expressed
LOC_Os11g45740	MYB family transcription factor, putative, expressed
LOC_Os07g26550	expressed protein
LOC_Os03g64320	expressed protein
LOC_Os03g28110	retrotransposon protein, putative, unclassified, expressed
LOC_Os01g60800	expressed protein
LOC_Os08g41550	ubiquitin carboxyl-terminal hydrolase, putative, expressed
LOC_Os09g06540	retrotransposon protein, putative, unclassified, expressed
LOC_Os03g18470	expressed protein
LOC_Os07g26750	expressed protein
LOC_Os12g42960	expressed protein
LOC_Os03g08550	STRUBBELIG-RECEPTOR FAMILY 6 precursor, putative, expressed
LOC_Os01g20206	methyltransferase, putative, expressed
LOC_Os06g49830	SHI, putative, expressed
LOC_Os01g24780	cytochrome P450, putative, expressed
LOC_Os08g35319	expressed protein
LOC_Os05g44900	expressed protein
LOC_Os10g07340	expressed protein
LOC_Os01g04580	Ser/Thr protein kinase, putative, expressed
LOC_Os09g39430	GDSL-like lipase/acylhydrolase, putative, expressed
LOC_Os05g10580	cullin family domain containing protein, putative, expressed
LOC_Os06g14370	caleosin related protein, putative, expressed
LOC_Os04g50760	ara54-like RING finger protein, putative, expressed
LOC_Os08g01220	harpin-induced protein 1 domain containing protein, expressed
LOC_Os11g09684	expressed protein
LOC_Os04g04060	dynamin family protein, putative, expressed
LOC_Os01g36090	DNA-damage-repair/toleration protein DRT102, putative, expressed
LOC_Os09g30070	expressed protein
LOC_Os02g53990	cyclin-related protein, putative, expressed
LOC_Os01g02270	expressed protein
LOC_Os03g05210	WD domain, G-beta repeat domain containing protein, expressed
LOC_Os04g42770	expressed protein
LOC_Os11g04160	dehydrogenase-phosphopantetheinyltransferase, putative, expressed
LOC_Os05g06720	GDSL-like lipase/acylhydrolase, putative, expressed
LOC_Os02g42910	expressed protein
LOC_Os12g18200	endonuclease/exonuclease/phosphatase family domain containing protein, expressed
LOC_Os05g18470	CRAL/TRIO domain containing protein, expressed
LOC_Os02g22480	glycosyltransferase, putative, expressed
LOC_Os02g48940	expressed protein
LOC_Os07g06460	expressed protein
LOC_Os01g59740	expressed protein
LOC_Os03g41920	expressed protein
LOC_Os01g57560	serine/threonine-protein kinase receptor precursor, putative, expressed
LOC_Os07g26990	expressed protein
LOC_Os01g74490	heavy metal-associated domain containing protein, expressed
LOC_Os12g36750	expressed protein
LOC_Os06g22660	EMB1303, putative, expressed
LOC_Os05g50250	cinnamoyl-CoA reductase-related, putative, expressed
LOC_Os03g16020	hsp20/alpha crystallin family protein, putative, expressed
LOC_Os09g23595	expressed protein
LOC_Os09g24640	pentatricopeptide, putative, expressed
LOC_Os12g43830	NUC189 domain containing protein, expressed
LOC_Os01g52120	expressed protein
LOC_Os04g40050	ribonuclease H2 subunit B, putative, expressed
LOC_Os02g18150	expressed protein
LOC_Os05g23450	expressed protein
LOC_Os03g55350	OsSub31 - Putative Subtilisin homologue, expressed
LOC_Os06g19590	estradiol 17-beta-dehydrogenase 12, putative, expressed
LOC_Os01g05960	receptor kinase, putative, expressed
LOC_Os01g52730	DUF584 domain containing protein, putative, expressed
LOC_Os05g49700	AP2 domain containing protein, expressed
LOC_Os02g56140	helix-loop-helix DNA-binding domain containing protein, expressed
LOC_Os09g17930	transposon protein, putative, CACTA, En/Spm sub-class, expressed
LOC_Os01g09860	retrotransposon protein, putative, unclassified, expressed
LOC_Os01g53820	expressed protein
LOC_Os06g02000	adenylate kinase, putative, expressed
LOC_Os04g20070	tropinone reductase 2, putative, expressed
LOC_Os10g42230	AT hook motif domain containing protein, expressed
LOC_Os02g32580	expressed protein
LOC_Os12g37580	ABC transporter, ATP-binding protein, putative, expressed
LOC_Os12g39160	expressed protein
LOC_Os04g38026	transporter family protein, putative, expressed
LOC_Os06g20260	expressed protein
LOC_Os03g24560	ompA/MotB, putative, expressed
LOC_Os01g03750	expressed protein
LOC_Os12g37160	expressed protein
LOC_Os05g08620	expressed protein
LOC_Os05g50490	X8 domain containing protein, expressed
LOC_Os02g17460	tesmin/TSO1-like CXC domain containing protein, expressed
LOC_Os03g43510	expressed protein
LOC_Os02g42300	expressed protein
LOC_Os01g40480	anthranilate phosphoribosyltransferase, putative, expressed
LOC_Os01g01780	exostosin family protein, putative, expressed
LOC_Os10g41870	expressed protein
LOC_Os12g39400	ZOS12-09 - C2H2 zinc finger protein, expressed
LOC_Os01g04330	OsCML16 - Calmodulin-related calcium sensor protein, expressed
LOC_Os11g27540	CRP7 - Cysteine-rich family protein precursor, expressed
LOC_Os04g19790	expressed protein
LOC_Os01g62950	ras-related protein, putative, expressed
LOC_Os05g50080	zinc finger C-x8-C-x5-C-x3-H type family protein, expressed
LOC_Os02g56950	expressed protein
LOC_Os07g15700	transposon protein, putative, unclassified
LOC_Os11g44800	expressed protein
LOC_Os04g59540	phosphatidylinositol-4-phosphate 5-Kinase, putative, expressed
LOC_Os12g04570	expressed protein
LOC_Os10g25290	ZIM domain containing protein, putative, expressed
LOC_Os02g44155	expressed protein
LOC_Os01g74450	aquaporin protein, putative, expressed
LOC_Os04g04390	retrotransposon protein, putative, unclassified, expressed
LOC_Os04g51660	transferase family protein, putative, expressed
LOC_Os02g03900	metal transporter Nramp6, putative, expressed
LOC_Os03g53920	kinesin motor domain containing protein, putative, expressed
LOC_Os03g24880	PPR repeat containing protein, expressed
LOC_Os05g38670	cation efflux family protein, putative, expressed
LOC_Os02g11770	expressed protein
LOC_Os09g38330	MORN repeat domain containing protein, expressed
LOC_Os02g45310	dehydration response related protein, putative, expressed
LOC_Os02g07060	tubulin/FtsZ domain containing protein, putative, expressed
LOC_Os03g44560	expp1 protein precursor, putative, expressed
LOC_Os08g09370	polyprenyl synthetase, putative, expressed
LOC_Os02g48710	expressed protein
LOC_Os08g33650	SET domain-containing protein, putative, expressed
LOC_Os03g38790	expressed protein
LOC_Os07g40040	expressed protein
LOC_Os10g28000	glutathione reductase, putative, expressed
LOC_Os08g02680	expressed protein
LOC_Os04g49450	MYB family transcription factor, putative, expressed
LOC_Os10g40610	flavin-containing monooxygenase family protein, putative, expressed
LOC_Os08g23754	expressed protein
LOC_Os10g40600	peptide transporter PTR2, putative, expressed
LOC_Os04g54210	expressed protein
LOC_Os11g42720	retrotransposon protein, putative, unclassified, expressed
LOC_Os06g18670	anthocyanidin 3-O-glucosyltransferase, putative, expressed
LOC_Os03g30950	acyl-desaturase, chloroplast precursor, putative, expressed
LOC_Os06g29710	OsFBD12 - F-box and FBD domain containing protein, expressed
LOC_Os11g30760	expressed protein
LOC_Os03g59240	carboxyl-terminal peptidase, putative, expressed
LOC_Os06g41060	helix-loop-helix DNA-binding, putative, expressed
LOC_Os11g02389	protease inhibitor/seed storage/LTP family, putative, expressed
LOC_Os03g57880	glucan endo-1,3-beta-glucosidase precursor, putative, expressed
LOC_Os08g06630	RNA polymerase sigma factor, putative, expressed
LOC_Os04g38820	GRF zinc finger family protein
LOC_Os12g07650	OsGrx_S16 - glutaredoxin subgroup II, expressed
LOC_Os12g07160	plant protein of unknown function DUF869 domain containing protein, expressed
LOC_Os05g03210	OsFBDUF23 - F-box and DUF domain containing protein, expressed
LOC_Os11g43320	NBS-LRR type disease resistance protein, putative, expressed
LOC_Os06g30950	transporter-related, putative, expressed
LOC_Os02g55070	expressed protein
LOC_Os01g34880	callose synthase, putative, expressed
LOC_Os04g49420	Core histone H2A/H2B/H3/H4 domain containing protein, putative, expressed
LOC_Os04g35510	CENP-E-like kinetochore protein, putative, expressed
LOC_Os03g24160	phosphatidylinositol-4-phosphate 5-kinase, putative, expressed
LOC_Os01g57840	expressed protein
LOC_Os07g26440	expressed protein
LOC_Os01g03710	mannose-6-phosphate isomerase, putative, expressed
LOC_Os12g25690	UDP-glucose 6-dehydrogenase, putative, expressed
LOC_Os04g57440	oryzain beta chain precursor, putative, expressed
LOC_Os01g58080	membrane-associated salt-inducible protein, putative, expressed
LOC_Os08g28080	coatomer subunit delta, putative, expressed
LOC_Os01g16100	translin, putative, expressed
LOC_Os01g53210	metal transporter Nramp3, putative, expressed
LOC_Os02g02740	PPR repeat containing protein, expressed
LOC_Os01g57900	PPR repeat domain containing protein, putative, expressed
LOC_Os02g32760	60S acidic ribosomal protein, putative, expressed
LOC_Os04g48410	copper chaperone for superoxide dismutase, putative, expressed
LOC_Os09g27795	expressed protein
LOC_Os04g43420	PTAC5, putative, expressed
LOC_Os04g54830	expressed protein
LOC_Os03g03370	fatty acid hydroxylase, putative, expressed
LOC_Os05g26040	pumilio-family RNA binding repeat containing protein, expressed
LOC_Os11g09710	expressed protein
LOC_Os09g36580	thaumatin, putative, expressed
LOC_Os05g51240	hydrolase, alpha/beta fold family domain containing protein, expressed
LOC_Os03g62950	expressed protein
LOC_Os02g50350	dihydroorotate dihydrogenase protein, putative, expressed
LOC_Os12g29740	expressed protein
LOC_Os01g32130	expressed protein
LOC_Os12g24550	expressed protein
LOC_Os03g22700	cyclin-dependent kinase C-2, putative, expressed
LOC_Os06g10140	expressed protein
LOC_Os03g02762	PPR repeat domain containing protein, putative, expressed
LOC_Os02g49880	CCT/B-box zinc finger protein, putative, expressed
LOC_Os06g04340	expressed protein
LOC_Os02g48480	expressed protein
LOC_Os07g41280	6-phosphogluconolactonase, putative, expressed
LOC_Os12g02810	protein kinase domain containing protein, expressed
LOC_Os06g40790	MLO domain containing protein, putative, expressed
LOC_Os06g14030	potassium channel SKOR, putative, expressed
LOC_Os01g33450	expressed protein
LOC_Os01g07590	universal stress protein domain containing protein, putative, expressed
LOC_Os12g03350	expressed protein
LOC_Os03g24040	seven in absentia protein family domain containing protein, expressed
LOC_Os03g29760	nuclear transcription factor Y subunit, putative, expressed
LOC_Os10g29170	transposon protein, putative, Ac/Ds sub-class, expressed
LOC_Os09g24850	retrotransposon protein, putative, unclassified, expressed
LOC_Os01g06500	PHLOEM 2-LIKE A5, putative, expressed
LOC_Os01g29330	expressed protein
LOC_Os07g07480	HNH endonuclease domain-containing protein, putative, expressed
LOC_Os06g16980	DNA topoisomerase I family protein, expressed
LOC_Os12g06870	OsNucAP2 - Putative Nucleoporin Autopeptidase homologue, expressed
LOC_Os07g47370	pentatricopeptide, putative, expressed
LOC_Os01g59730	ribosomal protein L7Ae, putative, expressed
LOC_Os04g52370	UTP--glucose-1-phosphate uridylyltransferase, putative, expressed
LOC_Os03g16040	hsp20/alpha crystallin family protein, putative, expressed
LOC_Os12g02050	expressed protein
LOC_Os03g50810	receptor protein kinase TMK1 precursor, putative, expressed
LOC_Os01g59190	expressed protein
LOC_Os04g58850	harpin-induced protein 1 domain containing protein, expressed
LOC_Os05g50360	anaphase-promoting complex subunit 10, putative, expressed
LOC_Os12g41780	glycosyl transferase family 17 protein, putative, expressed
LOC_Os02g50320	ATMAP70 protein, putative, expressed
LOC_Os07g03130	PDV2, putative, expressed
LOC_Os09g25570	aspartic proteinase, putative, expressed
LOC_Os01g15350	zinc finger C-x8-C-x5-C-x3-H type family protein, expressed
LOC_Os12g12260	diacylglycerol kinase 1, putative, expressed
LOC_Os01g43851	cytochrome P450 72A1, putative, expressed
LOC_Os03g13540	Ser/Thr protein phosphatase family protein, putative, expressed
LOC_Os07g07410	oxidoreductase, 2OG-Fe oxygenase family protein, putative, expressed
LOC_Os06g10210	expressed protein
LOC_Os05g50380	glucose-1-phosphate adenylyltransferase large subunit, chloroplast precursor, putative, expressed
LOC_Os05g28720	PPR repeat containing protein, expressed
LOC_Os03g59040	squalene synthetase, putative, expressed
LOC_Os02g02730	expressed protein
LOC_Os02g52370	armadillo/beta-catenin repeat family protein, putative, expressed
LOC_Os01g12520	mitochondrial carrier protein, putative, expressed
LOC_Os11g30500	HVA22, putative, expressed
LOC_Os07g41160	protein of unknown function DUF1675 domain containing protein, expressed
LOC_Os04g55650	oryzain alpha chain precursor, putative, expressed
LOC_Os01g57350	diacylglycerol kinase, putative, expressed
LOC_Os06g46930	ribosomal protein L24, putative, expressed
LOC_Os10g01550	transposon protein, putative, unclassified, expressed
LOC_Os09g17850	acetyltransferase type B catalytic subunit, putative, expressed
LOC_Os08g15460	preprotein translocase subunit secY, putative, expressed
LOC_Os10g42900	peptide transporter PTR2, putative, expressed
LOC_Os06g20320	peptidyl-prolyl cis-trans isomerase, FKBP-type, putative, expressed
LOC_Os02g28340	transferase family protein, putative, expressed
LOC_Os01g51920	phosphotransferase, putative, expressed
LOC_Os10g06630	peptidyl-prolyl cis-trans isomerase, putative, expressed
LOC_Os06g49220	peptide transporter, putative, expressed
LOC_Os06g03750	dehydration response related protein, putative, expressed
LOC_Os08g33100	core histone H2A/H2B/H3/H4, putative, expressed
LOC_Os10g29240	expressed protein
LOC_Os02g39930	OsTIL-1 Temperature-induced lipocalin-1, expressed
LOC_Os03g40880	retrotransposon protein, putative, unclassified, expressed
LOC_Os09g20579	expressed protein
LOC_Os12g26860	retrotransposon protein, putative, Ty3-gypsy subclass, expressed
LOC_Os05g12450	hydroquinone glucosyltransferase, putative, expressed
LOC_Os02g27000	ATP-binding region, ATPase-like domain containing protein, expressed
LOC_Os12g34045	mitochondrial ribosomal protein S7, putative, expressed
LOC_Os10g35370	oxidoreductase, short chain dehydrogenase/reductase family domain containing family, expressed
LOC_Os01g65730	SET domain containing protein, expressed
LOC_Os12g29990	O-sialoglycoprotein endopeptidase, putative, expressed
LOC_Os05g17849	expressed protein
LOC_Os01g43380	glycosyltransferase family protein 1, putative, expressed
LOC_Os12g10650	expressed protein
LOC_Os04g58700	expressed protein
LOC_Os04g49410	expansin precursor, putative, expressed
LOC_Os03g13640	expressed protein
LOC_Os07g09370	pentatricopeptide, putative, expressed
LOC_Os02g53050	tetratricopeptide-like helical, putative, expressed
LOC_Os10g01540	notchless protein, putative, expressed
LOC_Os08g41990	aminotransferase, putative, expressed
LOC_Os12g17690	retrotransposon protein, putative, unclassified, expressed
LOC_Os02g43080	PPR repeat domain containing protein, putative, expressed
LOC_Os05g33500	mTERF domain containing protein, expressed
LOC_Os09g23160	annexin, putative, expressed
LOC_Os08g30590	C1-like domain containing protein, expressed
LOC_Os11g04150	major facilitator superfamily antiporter, putative, expressed
LOC_Os03g54040	ribosomal protein L6, putative, expressed
LOC_Os06g21369	expressed protein
LOC_Os04g49220	mitochondrial import inner membrane translocase subunit Tim, putative, expressed
LOC_Os12g03822	WD domain, G-beta repeat domain containing protein, expressed
LOC_Os02g38690	protein phosphatase 2C containing protein, expressed
LOC_Os12g02750	expressed protein
LOC_Os12g34148	expressed protein
LOC_Os12g17910	T-complex protein, putative, expressed
LOC_Os12g44110	ligA, putative, expressed
LOC_Os11g06930	CBS domain-containing protein, putative, expressed
LOC_Os02g02320	OsSCP6 - Putative Serine Carboxypeptidase homologue, expressed
LOC_Os10g37840	CCB2, putative, expressed
LOC_Os01g61880	respiratory burst oxidase, putative, expressed
LOC_Os09g08490	seven-transmembrane-domain protein 1, putative, expressed
LOC_Os08g02360	exosome complex exonuclease, putative, expressed
LOC_Os01g53680	6-phosphofructokinase, putative, expressed
LOC_Os07g39270	polyprenyl synthetase, putative, expressed
LOC_Os07g15930	legume lectins beta domain containing protein, expressed
LOC_Os01g58680	apurinic endonuclease-redox protein, putative, expressed
LOC_Os02g30100	cytochrome P450, putative, expressed
LOC_Os02g26940	vegetative storage protein, putative, expressed
LOC_Os04g47370	coiled-coil domain-containing protein 124, putative, expressed
LOC_Os10g37210	FAD dependent oxidoreductase domain containing protein, expressed
LOC_Os05g08410	ATP10 protein, expressed
LOC_Os03g17730	P-protein, putative, expressed
LOC_Os10g21310	photosystem II P680 chlorophyll A apoprotein, putative, expressed
LOC_Os03g60370	histidine acid phosphatase, putative, expressed
LOC_Os02g18390	expressed protein
LOC_Os06g29490	expressed protein
LOC_Os02g02390	S1 RNA binding domain containing protein, expressed
LOC_Os09g36200	senescence-inducible chloroplast stay-green protein 1, putative, expressed
LOC_Os09g23590	expressed protein
LOC_Os01g44980	peptide deformylase, putative, expressed
LOC_Os11g40810	receptor kinase, putative, expressed
LOC_Os02g51110	aquaporin protein, putative, expressed
LOC_Os09g29070	glucose-6-phosphate isomerase, putative, expressed
LOC_Os02g44870	dehydrin, putative, expressed
LOC_Os02g06170	expressed protein
LOC_Os10g18700	expressed protein
LOC_Os09g15590	OsFBX316 - F-box domain containing protein, expressed
LOC_Os05g40320	PPR repeat domain containing protein, putative, expressed
LOC_Os07g29200	mycolic acid methyl transferase, putative, expressed
LOC_Os07g18960	GCRP14 - Glycine and cysteine rich family protein precursor, putative, expressed
LOC_Os06g14510	glucose-6-phosphate isomerase, putative, expressed
LOC_Os12g12850	ATP-dependent Clp protease ATP-binding subunit clpA homolog,chloroplast precursor, putative, expressed
LOC_Os11g34320	regulator of chromosome condensation, putative, expressed
LOC_Os04g57560	amine oxidase, flavin-containing, domain containing protein, expressed
LOC_Os03g56840	GTP-binding protein, putative, expressed
LOC_Os08g39050	pentatricopeptide, putative, expressed
LOC_Os07g29420	DNA-directed RNA polymerase III subunit RPC8, putative, expressed
LOC_Os01g73790	NAD dependent epimerase/dehydratase family protein, putative, expressed
LOC_Os07g38000	cytochrome c, putative, expressed
LOC_Os01g56930	eukaryotic aspartyl protease domain containing protein, expressed
LOC_Os02g52390	M16 domain containing zinc peptidase, putative, expressed
LOC_Os06g37610	Cyclopropane-fatty-acyl-phospholipid synthase, putative, expressed
LOC_Os05g13904	expressed protein
LOC_Os02g38810	26S proteasome non-ATPase regulatory subunit 6, putative, expressed
LOC_Os06g11610	heat shock 22 kDa protein, mitochondrial precursor, putative, expressed
LOC_Os01g65550	RNA recognition motif containing protein, putative, expressed
LOC_Os12g33165	expressed protein
LOC_Os08g01680	WD domain, G-beta repeat domain containing protein, expressed
LOC_Os01g52594	expressed protein
LOC_Os09g26420	AP2 domain containing protein, expressed
LOC_Os07g46440	ribosomal protein, putative, expressed
LOC_Os02g54710	expressed protein
LOC_Os12g04720	expressed protein
LOC_Os06g41690	retrotransposon protein, putative, unclassified, expressed
LOC_Os01g67550	FAD binding domain containing protein, expressed
LOC_Os03g06710	PPR repeat domain containing protein, putative, expressed
LOC_Os03g55950	H-BTB1 - Bric-a-Brac, Tramtrack, Broad Complex BTB domain with H family conserved sequence, expressed
LOC_Os02g02020	pentatricopeptide, putative, expressed
LOC_Os01g42380	pleiotropic drug resistance protein, putative, expressed
LOC_Os04g39420	6-phosphofructokinase 2, putative, expressed
LOC_Os04g24710	ubiquitin carboxyl-terminal hydrolase, family 1, putative, expressed
LOC_Os01g27160	cullin, putative, expressed
LOC_Os09g06560	WD domain, G-beta repeat domain containing protein, expressed
LOC_Os07g39430	mTERF family protein, expressed
LOC_Os01g62230	Core histone H2A/H2B/H3/H4 domain containing protein, putative, expressed
LOC_Os01g53294	respiratory burst oxidase protein B, putative, expressed
LOC_Os01g73160	40S ribosomal protein S10, putative, expressed
LOC_Os01g65780	glycosyl transferase, putative, expressed
LOC_Os05g10670	zinc finger CCCH type family protein, putative, expressed
LOC_Os12g17480	MLA12, putative, expressed
LOC_Os01g33230	UDP-N-acetylglucosamine--N-acetylmuramyl-pyrophosphor yl-undecaprenol N-acetylglucosamine transferase, putative, expressed
LOC_Os02g56219	acetyltransferase, GNAT family, putative, expressed
LOC_Os03g58600	PAZ domain containing protein, putative, expressed
LOC_Os02g40040	expressed protein
LOC_Os07g07620	pentatricopeptide, putative, expressed
LOC_Os02g52280	expressed protein
LOC_Os06g44870	expressed protein
LOC_Os07g47140	CCT/B-box zinc finger protein, putative, expressed
LOC_Os11g05570	RNASEH2A - Putative ribonuclease H2 large subunit, expressed
LOC_Os02g01332	ribosomal protein L6, putative, expressed
LOC_Os08g31670	transporter, putative, expressed
LOC_Os02g35750	pentatricopeptide repeat domain containing protein, putative, expressed
LOC_Os03g51610	Inositol 1, 3, 4-trisphosphate 5/6-kinase, putative, expressed
LOC_Os12g40260	WD-40 repeat family protein, putative, expressed
LOC_Os10g22330	clathrin adaptor complex small chain domain containing protein, expressed
LOC_Os03g16400	expressed protein
LOC_Os01g73540	YGGT family protein, putative, expressed
LOC_Os05g06814	expressed protein
LOC_Os03g03140	RNA recognition motif containing protein, putative, expressed
LOC_Os03g51680	fanconi anemia L, putative, expressed
LOC_Os11g04480	peflin, putative, expressed
LOC_Os07g05470	AIR9 protein, putative, expressed
LOC_Os02g25870	elongation factor Tu, putative, expressed
LOC_Os09g22510	expressed protein
LOC_Os03g21250	glycosyl transferase, family 8, putative, expressed
LOC_Os01g73780	chloroplast outer envelope 24 kD protein, putative, expressed
LOC_Os04g51130	expressed protein
LOC_Os03g55870	membrane associated DUF588 domain containing protein, putative, expressed
LOC_Os05g13520	white-brown complex homolog protein 12, putative, expressed
LOC_Os01g71200	RNA recognition motif containing protein, putative, expressed
LOC_Os01g62350	60S ribosomal protein L36-2, putative, expressed
LOC_Os06g01370	DNA-binding protein-related, putative, expressed
LOC_Os06g43760	tRNA synthetase class I, putative, expressed
LOC_Os03g61730	heat shock protein DnaJ, putative, expressed
LOC_Os07g23110	poly synthetase 1, putative, expressed
LOC_Os05g48970	zinc finger, C3HC4 type domain containing protein, expressed
LOC_Os04g54320	expressed protein
LOC_Os05g05320	PPR repeat domain containing protein, putative, expressed
LOC_Os06g08990	expressed protein
LOC_Os12g37610	ribosomal protein S6, putative, expressed
LOC_Os04g44620	hus1-like protein, expressed
LOC_Os02g33420	ATPase, AAA family protein, expressed
LOC_Os05g51830	ZOS5-12 - C2H2 zinc finger protein, expressed
LOC_Os01g53560	phosphoesterase, putative, expressed
LOC_Os01g54530	hydrolase, acting on carbon-nitrogen, putative, expressed
LOC_Os02g01440	nitric oxide synthase 1, putative, expressed
LOC_Os12g17070	radical SAM enzyme, putative, expressed
LOC_Os10g03780	OsFBX351 - F-box domain containing protein, expressed
LOC_Os02g04010	cyclin-T1-1, putative, expressed
LOC_Os10g29660	TATA-binding protein, putative, expressed
LOC_Os09g27420	formate--tetrahydrofolate ligase, putative, expressed
LOC_Os03g44760	SWI1, putative, expressed

## Sheet: Sheet 2, GO Enrichment
Sheet 2, top 20 significantly enriched GO terms of the Group IV genes.
Summarized GO Term	GO ID	GO Term	Ontology	Items	p-value	MSU Locus
Response to Abiotic Stress	GO:0009651	response to salt stress	Molecular Function	64	2.47922e-10	LOC_Os02g53520;LOC_Os11g44880;LOC_Os06g20370;LOC_Os03g17164;LOC_Os03g53920;LOC_Os02g48830;LOC_Os04g35510;LOC_Os10g36880;LOC_Os12g42160;LOC_Os02g50320;LOC_Os05g38480;LOC_Os08g44420;LOC_Os02g09940;LOC_Os12g39980;LOC_Os09g27700;LOC_Os02g50910	LOC_Os02g53520;LOC_Os11g44880;LOC_Os06g20370;LOC_Os03g17164;LOC_Os03g53920;LOC_Os02g48830;LOC_Os04g35510;LOC_Os10g36880;LOC_Os12g42160;LOC_Os02g50320;LOC_Os05g38480;LOC_Os08g44420;LOC_Os02g09940;LOC_Os12g39980;LOC_Os09g27700;LOC_Os02g50910
	GO:0009409	response to cold	Biological Process	48	5.17362e-09	LOC_Os05g05320;LOC_Os12g03601;LOC_Os07g47140;LOC_Os06g20370;LOC_Os09g17850;LOC_Os12g42160;LOC_Os02g49880;LOC_Os07g23110;LOC_Os01g40480;LOC_Os05g38480;LOC_Os06g03970;LOC_Os12g24550;LOC_Os03g09170;LOC_Os09g27700;LOC_Os11g07050;LOC_Os06g14370;LOC_Os09g06560;LOC_Os02g48830;LOC_Os03g53920;LOC_Os12g06870;LOC_Os02g07170;LOC_Os03g11680;LOC_Os02g17460;LOC_Os01g10320;LOC_Os01g53750;LOC_Os02g09940;LOC_Os08g…	LOC_Os05g05320;LOC_Os12g03601;LOC_Os07g47140;LOC_Os06g20370;LOC_Os09g17850;LOC_Os12g42160;LOC_Os02g49880;LOC_Os07g23110;LOC_Os01g40480;LOC_Os05g38480;LOC_Os06g03970;LOC_Os12g24550;LOC_Os03g09170;LOC_Os09g27700;LOC_Os11g07050;LOC_Os06g14370;LOC_Os09g06560;LOC_Os02g48830;LOC_Os03g53920;LOC_Os12g06870;LOC_Os02g07170;LOC_Os03g11680;LOC_Os02g17460;LOC_Os01g10320;LOC_Os01g53750;LOC_Os02g09940;LOC_Os08g…
	GO:0009414	response to water deprivation	Biological Process	48	7.54138e-09	LOC_Os03g53920;LOC_Os02g48830;LOC_Os06g20370;LOC_Os12g24550;LOC_Os05g06110;LOC_Os05g38480;LOC_Os02g50320;LOC_Os02g17460;LOC_Os09g36760;LOC_Os02g09940;LOC_Os09g27700;LOC_Os12g39980	LOC_Os03g53920;LOC_Os02g48830;LOC_Os06g20370;LOC_Os12g24550;LOC_Os05g06110;LOC_Os05g38480;LOC_Os02g50320;LOC_Os02g17460;LOC_Os09g36760;LOC_Os02g09940;LOC_Os09g27700;LOC_Os12g39980
Epigenetic Modification	GO:0051567	histone H3-K9 methylation	Biological Process	21	1.92288e-07	LOC_Os12g24550;LOC_Os11g07050;LOC_Os09g06560;LOC_Os01g16030;LOC_Os08g44420;LOC_Os01g74490;LOC_Os09g38440;LOC_Os09g36760;LOC_Os12g42160;LOC_Os01g53750;LOC_Os02g58210;LOC_Os02g09940;LOC_Os07g23110;LOC_Os03g53920;LOC_Os03g58600;LOC_Os05g06110;LOC_Os10g28630;LOC_Os12g39980;LOC_Os02g17460;LOC_Os01g05960	LOC_Os12g39980;LOC_Os02g50910;LOC_Os12g42160;LOC_Os08g44420;LOC_Os05g38480;LOC_Os03g17164;LOC_Os02g53520;LOC_Os11g44880;LOC_Os03g53920;LOC_Os03g45920;LOC_Os10g36880;LOC_Os02g07060;LOC_Os04g35510
	GO:0006306	DNA methylation	Biological Process	20	2.23118e-07	LOC_Os12g24550;LOC_Os11g07050;LOC_Os09g27700;LOC_Os09g06560;LOC_Os08g44420;LOC_Os02g50320;LOC_Os01g74490;LOC_Os09g38710;LOC_Os09g36760;LOC_Os12g42160;LOC_Os01g53750;LOC_Os07g23110;LOC_Os02g09940;LOC_Os02g48830;LOC_Os03g53920;LOC_Os06g20370;LOC_Os05g06110;LOC_Os10g28630;LOC_Os12g39980;LOC_Os03g55620;LOC_Os02g17460	LOC_Os12g39980;LOC_Os02g50910;LOC_Os10g36880;LOC_Os04g35510;LOC_Os03g17164;LOC_Os11g44880;LOC_Os02g53520;LOC_Os03g53920;LOC_Os12g42160;LOC_Os08g44420;LOC_Os05g38480
Cell Growth and Proliferation	GO:0008283	cell proliferation	Cellular Component	19	2.95527e-07	LOC_Os02g09940;LOC_Os02g50910;LOC_Os12g39980;LOC_Os03g55620;LOC_Os03g53920;LOC_Os03g17164;LOC_Os02g53520;LOC_Os10g36880;LOC_Os02g07060;LOC_Os04g35510;LOC_Os03g45920;LOC_Os08g44420;LOC_Os05g38480;LOC_Os12g42160	LOC_Os12g24550;LOC_Os11g07050;LOC_Os09g06560;LOC_Os01g16030;LOC_Os08g44420;LOC_Os01g74490;LOC_Os09g38440;LOC_Os09g36760;LOC_Os12g42160;LOC_Os01g53750;LOC_Os02g58210;LOC_Os02g09940;LOC_Os07g23110;LOC_Os03g53920;LOC_Os03g58600;LOC_Os05g06110;LOC_Os10g28630;LOC_Os12g39980;LOC_Os02g17460;LOC_Os01g05960
	GO:0000911	cytokinesis by cell plate formation	Cellular Component	22	1.71734e-07	LOC_Os12g39980;LOC_Os02g50910;LOC_Os10g36880;LOC_Os04g35510;LOC_Os03g17164;LOC_Os11g44880;LOC_Os02g53520;LOC_Os03g53920;LOC_Os12g42160;LOC_Os08g44420;LOC_Os05g38480	LOC_Os12g24550;LOC_Os11g07050;LOC_Os09g27700;LOC_Os09g06560;LOC_Os08g44420;LOC_Os02g50320;LOC_Os01g74490;LOC_Os09g38710;LOC_Os09g36760;LOC_Os12g42160;LOC_Os01g53750;LOC_Os07g23110;LOC_Os02g09940;LOC_Os02g48830;LOC_Os03g53920;LOC_Os06g20370;LOC_Os05g06110;LOC_Os10g28630;LOC_Os12g39980;LOC_Os03g55620;LOC_Os02g17460
	GO:0006275	regulation of DNA replication	Molecular Function	13	1.23629e-05	LOC_Os03g17164;LOC_Os12g39980;LOC_Os02g53520;LOC_Os12g42160;LOC_Os03g53920	LOC_Os02g09940;LOC_Os02g50910;LOC_Os12g39980;LOC_Os03g55620;LOC_Os03g53920;LOC_Os03g17164;LOC_Os02g53520;LOC_Os10g36880;LOC_Os02g07060;LOC_Os04g35510;LOC_Os03g45920;LOC_Os08g44420;LOC_Os05g38480;LOC_Os12g42160
	GO:0051225	spindle assembly	Biological Process	12	1.6847e-05	LOC_Os07g01370;LOC_Os03g45920;LOC_Os06g03750;LOC_Os02g43330;LOC_Os04g49450;LOC_Os02g56140;LOC_Os10g06560;LOC_Os10g39170;LOC_Os03g28330;LOC_Os02g45310;LOC_Os05g10670;LOC_Os02g49950;LOC_Os04g57560;LOC_Os06g14030;LOC_Os05g49700;LOC_Os01g36090;LOC_Os02g54060;LOC_Os03g20120;LOC_Os12g39400;LOC_Os11g30500;LOC_Os01g07590;LOC_Os09g23160;LOC_Os03g57200;LOC_Os09g32080;LOC_Os03g55620;LOC_Os05g37970;LOC_Os01g…	LOC_Os10g36880;LOC_Os04g35510;LOC_Os03g53920;LOC_Os03g17164;LOC_Os02g53520;LOC_Os02g50910;LOC_Os08g44420;LOC_Os05g38480;LOC_Os12g39980
	GO:0010389	regulation of G2/M transition of mitotic cell cycle	Biological Process	10	2.57052e-05	LOC_Os01g74490;LOC_Os02g42585;LOC_Os01g49710;LOC_Os12g26940;LOC_Os07g37210;LOC_Os07g48830;LOC_Os01g50420;LOC_Os11g04010;LOC_Os04g57440;LOC_Os01g65550;LOC_Os07g07480;LOC_Os02g18870;LOC_Os01g34560;LOC_Os01g66010;LOC_Os02g28180;LOC_Os05g28830;LOC_Os01g06500;LOC_Os02g07060;LOC_Os02g37480;LOC_Os02g44230;LOC_Os02g01440;LOC_Os01g71200;LOC_Os12g24550;LOC_Os01g62380;LOC_Os06g02360;LOC_Os03g60340;LOC_Os10g…	LOC_Os08g44420;LOC_Os09g36760;LOC_Os05g38480;LOC_Os05g46750;LOC_Os12g24550;LOC_Os09g27700;LOC_Os10g36880;LOC_Os05g06110;LOC_Os01g50420;LOC_Os02g48830;LOC_Os03g53920;LOC_Os06g20370;LOC_Os11g44880;LOC_Os03g55620;LOC_Os02g17460;LOC_Os12g42160;LOC_Os05g36960;LOC_Os01g53750;LOC_Os01g62260;LOC_Os02g50910;LOC_Os02g09940;LOC_Os07g23110
Microtubule Related Process binding and organization	GO:0005874	microtubule	Biological Process	14	4.23713e-06	LOC_Os05g50360;LOC_Os11g07050;LOC_Os09g27700;LOC_Os03g55290;LOC_Os09g06560;LOC_Os08g44420;LOC_Os08g33100;LOC_Os02g38810;LOC_Os09g38710;LOC_Os08g01680;LOC_Os02g50910;LOC_Os12g02210;LOC_Os06g20370;LOC_Os11g44880;LOC_Os03g53920;LOC_Os02g48830;LOC_Os10g28630;LOC_Os12g39980;LOC_Os02g17460	LOC_Os05g50360;LOC_Os11g07050;LOC_Os09g27700;LOC_Os03g55290;LOC_Os09g06560;LOC_Os08g44420;LOC_Os08g33100;LOC_Os02g38810;LOC_Os09g38710;LOC_Os08g01680;LOC_Os02g50910;LOC_Os12g02210;LOC_Os06g20370;LOC_Os11g44880;LOC_Os03g53920;LOC_Os02g48830;LOC_Os10g28630;LOC_Os12g39980;LOC_Os02g17460
	GO:0007018	microtubule-based movement	Biological Process	13	7.88177e-06	LOC_Os09g06560;LOC_Os02g09940;LOC_Os11g07050;LOC_Os09g27700;LOC_Os12g39980;LOC_Os12g24550;LOC_Os03g53920;LOC_Os02g48830;LOC_Os06g20370;LOC_Os05g38480	LOC_Os09g27700;LOC_Os11g07050;LOC_Os02g09940;LOC_Os07g23110;LOC_Os09g06560;LOC_Os05g38480;LOC_Os12g24550;LOC_Os09g38710;LOC_Os12g39980;LOC_Os08g44420;LOC_Os06g20370;LOC_Os02g48830;LOC_Os03g53920
	GO:0008017	microtubule binding	Molecular Function	16	7.75344e-07	LOC_Os10g36880;LOC_Os04g35510;LOC_Os03g53920;LOC_Os03g17164;LOC_Os02g53520;LOC_Os02g50910;LOC_Os08g44420;LOC_Os05g38480;LOC_Os12g39980	LOC_Os09g06560;LOC_Os02g09940;LOC_Os11g07050;LOC_Os09g27700;LOC_Os12g39980;LOC_Os12g24550;LOC_Os03g53920;LOC_Os02g48830;LOC_Os06g20370;LOC_Os05g38480
	GO:0003777	microtubule motor activity	Molecular Function	9	2.70486e-05	LOC_Os12g13640;LOC_Os04g39680;LOC_Os01g02940;LOC_Os01g43380;LOC_Os02g22480;LOC_Os02g53230;LOC_Os01g01780;LOC_Os08g34000;LOC_Os06g12280;LOC_Os01g40480;LOC_Os08g33740;LOC_Os03g21250;LOC_Os07g01370;LOC_Os03g56060	LOC_Os03g17164;LOC_Os12g39980;LOC_Os02g53520;LOC_Os12g42160;LOC_Os03g53920
	GO:0008574	plus-end-directed microtubule motor activity	Biological Process	5	2.98323e-05	LOC_Os03g44380;LOC_Os01g61880;LOC_Os04g58070;LOC_Os07g48830;LOC_Os04g57440;LOC_Os01g65550;LOC_Os02g42585;LOC_Os12g26940;LOC_Os07g37210;LOC_Os01g53294;LOC_Os11g04150;LOC_Os03g60340;LOC_Os09g26420;LOC_Os10g06630;LOC_Os06g03670;LOC_Os01g42380;LOC_Os01g12440;LOC_Os12g24550;LOC_Os01g71200;LOC_Os01g45090;LOC_Os05g28830;LOC_Os04g03980;LOC_Os02g37480;LOC_Os02g49950;LOC_Os01g01740;LOC_Os04g57560;LOC_Os04g…	LOC_Os07g01370;LOC_Os03g45920;LOC_Os06g03750;LOC_Os02g43330;LOC_Os04g49450;LOC_Os02g56140;LOC_Os10g06560;LOC_Os10g39170;LOC_Os03g28330;LOC_Os02g45310;LOC_Os05g10670;LOC_Os02g49950;LOC_Os04g57560;LOC_Os06g14030;LOC_Os05g49700;LOC_Os01g36090;LOC_Os02g54060;LOC_Os03g20120;LOC_Os12g39400;LOC_Os11g30500;LOC_Os01g07590;LOC_Os09g23160;LOC_Os03g57200;LOC_Os09g32080;LOC_Os03g55620;LOC_Os05g37970;LOC_Os01g…
	GO:0080175	phragmoplast microtubule organization	Cellular Component	5	3.2508e-05	LOC_Os02g53520;LOC_Os11g44880;LOC_Os06g20370;LOC_Os03g53920;LOC_Os02g48830;LOC_Os01g12660;LOC_Os01g50410;LOC_Os01g27160;LOC_Os12g39980;LOC_Os03g17164;LOC_Os12g24550;LOC_Os12g42160;LOC_Os06g02360;LOC_Os07g34510;LOC_Os05g10580;LOC_Os09g27700	LOC_Os03g53920;LOC_Os12g39980;LOC_Os03g17164;LOC_Os12g42160;LOC_Os02g53520
	GO:0005871	kinesin complex	Biological Process	11	2.08172e-05	LOC_Os03g53920;LOC_Os12g39980;LOC_Os03g17164;LOC_Os12g42160;LOC_Os02g53520	LOC_Os01g74490;LOC_Os02g42585;LOC_Os01g49710;LOC_Os12g26940;LOC_Os07g37210;LOC_Os07g48830;LOC_Os01g50420;LOC_Os11g04010;LOC_Os04g57440;LOC_Os01g65550;LOC_Os07g07480;LOC_Os02g18870;LOC_Os01g34560;LOC_Os01g66010;LOC_Os02g28180;LOC_Os05g28830;LOC_Os01g06500;LOC_Os02g07060;LOC_Os02g37480;LOC_Os02g44230;LOC_Os02g01440;LOC_Os01g71200;LOC_Os12g24550;LOC_Os01g62380;LOC_Os06g02360;LOC_Os03g60340;LOC_Os10g…
Other	GO:0009524	phragmoplast	Biological Process	16	9.06098e-07	LOC_Os08g44420;LOC_Os09g36760;LOC_Os05g38480;LOC_Os05g46750;LOC_Os12g24550;LOC_Os09g27700;LOC_Os10g36880;LOC_Os05g06110;LOC_Os01g50420;LOC_Os02g48830;LOC_Os03g53920;LOC_Os06g20370;LOC_Os11g44880;LOC_Os03g55620;LOC_Os02g17460;LOC_Os12g42160;LOC_Os05g36960;LOC_Os01g53750;LOC_Os01g62260;LOC_Os02g50910;LOC_Os02g09940;LOC_Os07g23110	LOC_Os12g13640;LOC_Os04g39680;LOC_Os01g02940;LOC_Os01g43380;LOC_Os02g22480;LOC_Os02g53230;LOC_Os01g01780;LOC_Os08g34000;LOC_Os06g12280;LOC_Os01g40480;LOC_Os08g33740;LOC_Os03g21250;LOC_Os07g01370;LOC_Os03g56060
	GO:0016757	transferase activity, transferring glycosyl groups	Biological Process	14	6.48135e-06	LOC_Os09g27700;LOC_Os11g07050;LOC_Os02g09940;LOC_Os07g23110;LOC_Os09g06560;LOC_Os05g38480;LOC_Os12g24550;LOC_Os09g38710;LOC_Os12g39980;LOC_Os08g44420;LOC_Os06g20370;LOC_Os02g48830;LOC_Os03g53920	LOC_Os03g44380;LOC_Os01g61880;LOC_Os04g58070;LOC_Os07g48830;LOC_Os04g57440;LOC_Os01g65550;LOC_Os02g42585;LOC_Os12g26940;LOC_Os07g37210;LOC_Os01g53294;LOC_Os11g04150;LOC_Os03g60340;LOC_Os09g26420;LOC_Os10g06630;LOC_Os06g03670;LOC_Os01g42380;LOC_Os01g12440;LOC_Os12g24550;LOC_Os01g71200;LOC_Os01g45090;LOC_Os05g28830;LOC_Os04g03980;LOC_Os02g37480;LOC_Os02g49950;LOC_Os01g01740;LOC_Os04g57560;LOC_Os04g…
	GO:0009909	regulation of flower development	Biological Process	34	1.1299e-08	LOC_Os12g39980;LOC_Os02g50910;LOC_Os12g42160;LOC_Os08g44420;LOC_Os05g38480;LOC_Os03g17164;LOC_Os02g53520;LOC_Os11g44880;LOC_Os03g53920;LOC_Os03g45920;LOC_Os10g36880;LOC_Os02g07060;LOC_Os04g35510	LOC_Os02g53520;LOC_Os11g44880;LOC_Os06g20370;LOC_Os03g53920;LOC_Os02g48830;LOC_Os01g12660;LOC_Os01g50410;LOC_Os01g27160;LOC_Os12g39980;LOC_Os03g17164;LOC_Os12g24550;LOC_Os12g42160;LOC_Os06g02360;LOC_Os07g34510;LOC_Os05g10580;LOC_Os09g27700
